# Supplementary material for: The ribosomal protein Asc1/RACK1 is required for efficient translation of short mRNAs
Source: eLife. 2016 Apr 27;5:e11154. doi: 10.7554/eLife.11154 (PMC4848094; doi:10.7554/eLife.11154)
Supplement: Figure 4—source data 1. — DOI: http://dx.doi.org/10.7554/eLife.11154.013 [file elife-11154-fig4-data1.xlsx]

## Sheet: combinedGOsheet_C_down.csv
description	GO_ID	pval_FP_asc1_DE	pval_FP_asc1_D109Y	pval_FP_asc1_M1X	pval_FP_asc1_null	pval_tot_asc1_DE	pval_tot_asc1_D109Y	pval_tot_asc1_M1X	pval_tot_asc1_null	pval_TE_asc1_DE	pval_TE_asc1_D109Y	pval_TE_asc1_M1X	pval_TE_asc1_null	log2change_FP_asc1_DE	log2change_FP_asc1_D109Y	log2change_FP_asc1_M1X	log2change_FP_asc1_null	log2change_tot_asc1_DE	log2change_tot_asc1_D109Y	log2change_tot_asc1_M1X	log2change_tot_asc1_null	log2change_TE_asc1_DE	log2change_TE_asc1_D109Y	log2change_TE_asc1_M1X	log2change_TE_asc1_null
ribosomal subunit	GO:0044391	-11.341	-23.793	-61.521	-65.264	-5.024	-4.76	-36.892	-48.638	-1.382	-8.379	-34.549	-32.659	-0.073	-0.079	-0.482	-0.512	-0.034	-0.031	-0.196	-0.275	-0.04	-0.048	-0.286	-0.237
ribosome	GO:0005840	-8.125	-20.446	-46.848	-51.389	-4.6	-6.898	-30.343	-40.101	-0.906	-5.339	-23.751	-21.786	-0.056	-0.068	-0.351	-0.376	-0.022	-0.038	-0.145	-0.203	-0.034	-0.036	-0.206	-0.172
cytosolic ribosome	GO:0022626	-14.072	-22.701	-44.573	-48.882	-6.582	-3.031	-30.328	-41.941	-1.325	-10.809	-22.73	-21.299	-0.091	-0.088	-0.506	-0.55	-0.048	-0.027	-0.22	-0.323	-0.042	-0.061	-0.286	-0.226
large ribosomal subunit	GO:0015934	-9.061	-18.257	-40.977	-43.98	-5.837	-3.419	-26.339	-34.125	-0.557	-6.923	-23.034	-22.459	-0.08	-0.09	-0.481	-0.515	-0.052	-0.035	-0.214	-0.264	-0.028	-0.054	-0.267	-0.251
cytosolic large ribosomal subunit	GO:0022625	-9.186	-15.285	-30.276	-32.859	-7.044	-2.369	-21.822	-29.263	-0.417	-7.181	-16.739	-16.095	-0.094	-0.096	-0.511	-0.557	-0.073	-0.032	-0.238	-0.307	-0.021	-0.064	-0.272	-0.251
cytosolic part	GO:0044445	-5.805	-15.841	-28.185	-31.418	-2.825	-2.273	-22.209	-31.043	-0.727	-7.774	-11.756	-10.785	-0.049	-0.063	-0.336	-0.365	-0.02	-0.021	-0.14	-0.216	-0.027	-0.042	-0.189	-0.143
small ribosomal subunit	GO:0015935	-3.664	-7.498	-23.182	-24.067	-0.872	-2.192	-12.731	-16.998	-1.686	-2.694	-13.424	-12.119	-0.063	-0.063	-0.483	-0.508	-0.007	-0.025	-0.169	-0.291	-0.056	-0.038	-0.314	-0.217
mitochondrial ribosome	GO:0005761	-0.442	-5.408	-18.781	-18.131	-0.463	-3.764	-8.302	-9.383	-0.352	-0.668	-11.033	-9.994	-0.025	-0.067	-0.395	-0.383	-0.002	-0.048	-0.145	-0.158	-0.023	-0.019	-0.25	-0.225
organellar ribosome	GO:0000313	-0.442	-5.408	-18.781	-18.131	-0.463	-3.764	-8.302	-9.383	-0.352	-0.668	-11.033	-9.994	-0.025	-0.067	-0.395	-0.383	-0.002	-0.048	-0.145	-0.158	-0.023	-0.019	-0.25	-0.225
cytosolic small ribosomal subunit	GO:0022627	-7.154	-7.987	-18.186	-20.105	-1.505	-0.908	-11.196	-15.934	-2.17	-4.987	-11.005	-10.307	-0.099	-0.073	-0.563	-0.618	-0.02	-0.01	-0.195	-0.378	-0.079	-0.064	-0.368	-0.24
mitochondrial large ribosomal subunit	GO:0005762	-1.549	-4.738	-12.088	-12.711	-0.576	-1.709	-6.302	-7.273	-0.641	-1.364	-7.277	-7.369	-0.055	-0.081	-0.432	-0.442	-0.01	-0.043	-0.172	-0.186	-0.045	-0.038	-0.26	-0.256
organellar large ribosomal subunit	GO:0000315	-1.549	-4.738	-12.088	-12.711	-0.576	-1.709	-6.302	-7.273	-0.641	-1.364	-7.277	-7.369	-0.055	-0.081	-0.432	-0.442	-0.01	-0.043	-0.172	-0.186	-0.045	-0.038	-0.26	-0.256
mitochondrial matrix	GO:0005759	-1.635	-1.228	-10.222	-9.986	-0.244	-1.204	-7.665	-7.946	-1.7	-0.523	-4.367	-4.02	-0.047	-0.02	-0.166	-0.158	0.005	-0.015	-0.07	-0.076	-0.052	-0.004	-0.096	-0.082
mitochondrial small ribosomal subunit	GO:0005763	-0.058	-1.231	-6.564	-5.88	-0.132	-2.364	-3.043	-3.256	-0.343	-0.091	-3.737	-3.167	0.002	-0.044	-0.339	-0.311	0.018	-0.053	-0.122	-0.135	-0.016	0.009	-0.217	-0.176
organellar small ribosomal subunit	GO:0000314	-0.058	-1.231	-6.564	-5.88	-0.132	-2.364	-3.043	-3.256	-0.343	-0.091	-3.737	-3.167	0.002	-0.044	-0.339	-0.311	0.018	-0.053	-0.122	-0.135	-0.016	0.009	-0.217	-0.176
endoplasmic reticulum part	GO:0044432	-0.067	-0.003	-5.15	-2.021	-0.016	0	-0.354	-0.334	-0.518	-0.604	-7.789	-3.014	-0.012	0.005	-0.092	-0.046	0.019	0.014	0.019	0.019	-0.031	-0.009	-0.111	-0.065
endoplasmic reticulum membrane	GO:0005789	-0.151	-0.004	-4.692	-1.695	-0.032	0	-0.344	-0.276	-0.572	-0.754	-7.139	-2.711	-0.016	0.005	-0.091	-0.042	0.017	0.016	0.019	0.02	-0.033	-0.011	-0.11	-0.063
90S preribosome	GO:0030686	-0.52	-7.331	-4.271	-6.415	-1.348	-7.273	-9.693	-12.424	-0.127	-0.522	-0.174	-0.354	-0.026	-0.069	-0.167	-0.21	-0.015	-0.058	-0.152	-0.184	-0.011	-0.011	-0.016	-0.026
preribosome	GO:0030684	-0.234	-7.741	-4.255	-7.981	-2.882	-9.638	-8.699	-13.3	-0.004	-0.336	-0.305	-0.769	-0.014	-0.059	-0.138	-0.19	-0.026	-0.053	-0.107	-0.146	0.012	-0.006	-0.031	-0.043
nuclear outer membrane-endoplasmic reticulum membrane network	GO:0042175	-0.112	-0.006	-4.014	-1.521	-0.024	0	-0.289	-0.246	-0.545	-0.887	-6.399	-2.542	-0.015	0.002	-0.083	-0.04	0.021	0.015	0.02	0.021	-0.036	-0.013	-0.103	-0.061
nucleolar part	GO:0044452	-0.197	-3.182	-3.722	-5.137	-2.122	-2.795	-5.179	-5.388	-0.009	-0.419	-0.507	-1.093	-0.01	-0.05	-0.164	-0.194	-0.037	-0.035	-0.114	-0.121	0.027	-0.015	-0.05	-0.074
endoplasmic reticulum	GO:0005783	-0.066	-0.001	-3.252	-1.094	-0.01	0	-0.04	-0.037	-0.785	-0.76	-7.717	-3.368	-0.012	0.006	-0.062	-0.023	0.018	0.013	0.046	0.05	-0.034	-0.007	-0.103	-0.068
small-subunit processome	GO:0032040	-0.446	-4.398	-2.908	-4.375	-1.202	-4.269	-6.137	-7.969	-0.1	-0.558	-0.202	-0.314	-0.029	-0.073	-0.172	-0.22	-0.023	-0.056	-0.157	-0.198	-0.006	-0.017	-0.015	-0.023
ribonucleoprotein granule	GO:0035770	-1.296	-1.581	-2.868	-3.506	-0.69	-1.167	-4.157	-4.578	-0.71	-0.561	-0.419	-0.648	-0.045	-0.022	-0.081	-0.098	0.005	-0.027	-0.12	-0.127	-0.05	0.006	0.038	0.028
cellular bud	GO:0005933	-0.231	-1.103	-2.777	-2.362	-0.567	-4.328	-8.794	-7.599	-0.172	-0.014	-0.041	-0.038	-0.012	-0.029	-0.09	-0.072	-0.009	-0.034	-0.07	-0.063	-0.009	0.007	-0.02	-0.01
cytoplasmic mRNA processing body	GO:0000932	-0.509	-1.141	-2.636	-2.967	-0.354	-0.321	-2.647	-2.687	-0.632	-1.001	-0.668	-1.022	-0.031	-0.011	-0.054	-0.067	0.024	-0.007	-0.108	-0.106	-0.055	-0.004	0.054	0.039
nucleolus	GO:0005730	-0.123	-7.188	-2.446	-6.122	-2.738	-13.38	-6.646	-9.562	-0.001	-0.038	-0.061	-0.602	-0.014	-0.036	-0.063	-0.108	-0.016	-0.048	-0.055	-0.076	0.002	0.012	-0.008	-0.032
small nucleolar ribonucleoprotein complex	GO:0005732	-1.378	-0.704	-2.415	-3.084	-1.582	-0.582	-1.129	-1.535	-0.184	-0.312	-1.701	-2.342	-0.065	-0.018	-0.197	-0.233	-0.045	-0.016	-0.06	-0.084	-0.02	-0.001	-0.138	-0.149
chromatin	GO:0000785	-0.218	-0.893	-2.375	-2.659	-1.089	-3.813	-7.897	-8.431	-0.084	-0.02	-0.017	-0.026	-0.014	-0.014	-0.105	-0.103	-0.002	-0.034	-0.108	-0.109	-0.011	0.02	0.003	0.006
proton-transporting two-sector ATPase complex	GO:0016469	-1.587	-0.561	-2.322	-2.417	-0.543	-0.016	-0.624	-0.872	-0.762	-1.663	-3.009	-2.386	-0.059	-0.024	-0.189	-0.186	-0.007	0.009	-0.002	-0.027	-0.053	-0.034	-0.188	-0.159
coated vesicle	GO:0030135	-0.026	-0.714	-2.185	-2.05	-0.784	-0.289	-1.641	-1.95	-0.041	-0.548	-0.639	-0.532	0.008	-0.02	-0.105	-0.09	-0.027	-0.005	-0.032	-0.021	0.013	-0.015	-0.067	-0.046
nuclear chromatin	GO:0000790	-0.406	-0.362	-2.072	-2.086	-1.151	-2.281	-5.818	-6.263	-0.146	-0.017	-0.042	-0.042	-0.019	-0.005	-0.104	-0.097	-0.003	-0.029	-0.101	-0.102	-0.017	0.024	-0.003	0.005
Golgi apparatus	GO:0005794	-0.002	-0.337	-1.858	-1.408	-0.056	-0.369	-1.213	-1.355	-0.125	-0.204	-1.01	-0.589	0.009	-0.013	-0.068	-0.055	0.007	-0.007	-0.005	-0.003	-0.007	-0.006	-0.061	-0.043
nuclear chromosome part	GO:0044454	-0.032	-1.894	-1.852	-1.911	-1.767	-5.197	-9.096	-10.147	-0.003	-0.02	-0.003	-0.001	-0.001	-0.02	-0.043	-0.04	-0.004	-0.033	-0.057	-0.076	0.006	0.019	0.014	0.036
cellular bud tip	GO:0005934	-0.305	-0.91	-1.829	-1.72	-0.979	-3.733	-8.05	-7.349	-0.078	-0.019	-0.01	-0.006	-0.02	-0.034	-0.113	-0.096	-0.022	-0.047	-0.142	-0.132	-0.013	0.013	0.029	0.036
cytoplasmic membrane-bounded vesicle	GO:0016023	-0.01	-0.578	-1.825	-1.776	-0.236	-0.177	-1.588	-1.645	-0.151	-0.676	-0.517	-0.572	0.012	-0.017	-0.072	-0.067	0.003	0.003	-0.018	-0.006	-0.007	-0.02	-0.05	-0.045
membrane-bounded vesicle	GO:0031988	-0.01	-0.578	-1.825	-1.776	-0.236	-0.177	-1.588	-1.645	-0.151	-0.676	-0.517	-0.572	0.012	-0.017	-0.072	-0.067	0.003	0.003	-0.018	-0.006	-0.007	-0.02	-0.05	-0.045
cytoplasmic vesicle	GO:0031410	-0.01	-0.578	-1.825	-1.776	-0.236	-0.177	-1.588	-1.645	-0.151	-0.676	-0.517	-0.572	0.012	-0.017	-0.072	-0.067	0.003	0.003	-0.018	-0.006	-0.007	-0.02	-0.05	-0.045
chromosomal part	GO:0044427	-0.02	-2.53	-1.799	-1.933	-1.584	-7.854	-10.297	-11.507	-0.002	-0.016	-0.002	-0.001	-0.001	-0.023	-0.045	-0.042	-0.004	-0.036	-0.054	-0.072	0.005	0.017	0.009	0.03
Golgi membrane	GO:0000139	-0.138	-0.348	-1.711	-1.121	-0.079	-0.029	-0.915	-1.095	-0.522	-0.778	-1.178	-0.581	-0.009	-0.014	-0.08	-0.062	0.003	0.006	-0.004	0	-0.026	-0.021	-0.072	-0.048
vesicle	GO:0031982	-0.008	-0.541	-1.696	-1.675	-0.251	-0.169	-1.58	-1.608	-0.12	-0.621	-0.447	-0.516	0.013	-0.016	-0.068	-0.063	0.002	0.003	-0.018	-0.005	-0.005	-0.019	-0.046	-0.042
nuclear membrane	GO:0031965	-0.045	-0.893	-1.658	-1.389	-0.866	-2.224	-4.552	-4.107	-0.008	-0.107	-0.092	-0.063	0.006	-0.029	-0.096	-0.085	0.003	-0.035	-0.096	-0.091	0.003	0.006	0	0.006
transport vesicle	GO:0030133	-0.048	-0.351	-1.565	-1.546	-0.57	-0.089	-0.928	-0.949	-0.141	-0.551	-0.714	-0.677	0.004	-0.001	-0.094	-0.077	-0.035	0.008	-0.014	0.011	0.006	-0.009	-0.072	-0.055
coated vesicle membrane	GO:0030662	-0.062	-1.785	-1.541	-1.637	-0.357	-1.007	-2.699	-3.032	-0.178	-0.82	-0.109	-0.077	0.008	-0.061	-0.135	-0.13	-0.032	-0.026	-0.092	-0.072	-0.006	-0.035	-0.029	-0.01
Golgi apparatus part	GO:0044431	-0.039	-0.215	-1.522	-1.097	-0.088	-0.186	-1.266	-1.5	-0.338	-0.226	-0.716	-0.349	-0.001	-0.011	-0.068	-0.055	0.002	-0.003	-0.011	-0.008	-0.016	-0.008	-0.054	-0.034
chromosome, centromeric region	GO:0000775	-0.023	-2.95	-1.503	-1.339	-0.905	-2.4	-3.22	-3.677	-0.002	-0.396	-0.192	-0.06	0.036	-0.056	-0.046	-0.033	0.005	-0.028	-0.011	-0.063	0.038	-0.011	-0.034	0.03
condensed nuclear chromosome kinetochore	GO:0000778	-0.007	-2.95	-1.484	-1.642	-0.967	-1.445	-2.656	-2.868	-0.001	-0.47	-0.282	-0.128	0.075	-0.065	-0.085	-0.072	0.001	-0.023	-0.064	-0.107	0.074	-0.014	-0.021	0.035
cellular bud neck	GO:0005935	-0.15	-1.262	-1.477	-1.501	-0.606	-4.834	-8.13	-7.464	-0.096	-0.01	-0.002	-0.005	-0.005	-0.029	-0.053	-0.05	-0.008	-0.038	-0.072	-0.071	0.003	0.011	0.019	0.021
organelle inner membrane	GO:0019866	-1.089	-0.156	-1.462	-1.248	-0.384	-0.201	-0.252	-0.564	-0.761	-0.393	-3.025	-1.539	-0.038	0.004	-0.032	-0.022	-0.002	-0.01	0.047	0.027	-0.036	0.014	-0.078	-0.049
chromosome	GO:0005694	-0.019	-2.969	-1.403	-1.938	-1.542	-9.055	-10.232	-11.321	-0.001	-0.019	-0.001	-0.001	-0.002	-0.022	-0.015	-0.035	-0.003	-0.038	-0.037	-0.056	-0.001	0.018	0.021	0.021
microtubule cytoskeleton	GO:0015630	-0.048	-2.864	-1.375	-1.845	-1.038	-3.926	-4.081	-4.116	-0.003	-0.362	-0.069	-0.135	-0.004	-0.07	-0.014	-0.024	0.009	-0.053	0.007	-0.009	-0.008	-0.017	-0.022	-0.015
microtubule	GO:0005874	-0.215	-1.809	-1.367	-1.69	-0.705	-1.752	-2.596	-2.645	-0.047	-0.411	-0.241	-0.326	-0.002	-0.047	-0.054	-0.06	-0.001	-0.039	-0.024	-0.029	-0.001	-0.007	-0.03	-0.03
condensed nuclear chromosome, centromeric region	GO:0000780	-0.009	-3.314	-1.344	-1.33	-1.124	-1.808	-1.966	-2.168	-0.001	-0.525	-0.258	-0.125	0.06	-0.073	-0.021	-0.014	0.004	-0.024	0.029	-0.033	0.067	-0.024	-0.05	0.019
mitochondrial membrane	GO:0031966	-1.186	-0.198	-1.343	-0.662	-0.159	-0.001	-0.123	-0.227	-1.346	-1.767	-2.779	-1.345	-0.031	-0.005	-0.014	0.016	0.005	0.012	0.066	0.056	-0.041	-0.013	-0.074	-0.04
ER to Golgi transport vesicle	GO:0030134	-0.316	-0.136	-1.338	-1.291	-0.318	-0.003	-0.339	-0.336	-0.645	-0.908	-1.332	-1.294	-0.016	0.019	-0.095	-0.072	-0.047	0.036	0.033	0.074	-0.022	-0.016	-0.115	-0.094
mitochondrial inner membrane	GO:0005743	-1.385	-0.172	-1.328	-1.223	-0.5	-0.137	-0.164	-0.4	-0.777	-0.535	-3.215	-1.897	-0.041	0.004	-0.027	-0.02	-0.005	-0.009	0.054	0.034	-0.036	0.013	-0.081	-0.054
clathrin-coated vesicle	GO:0030136	-0.01	-1.118	-1.305	-1.183	-1.848	-1.333	-1.483	-1.775	-0.001	-0.196	-0.288	-0.189	0.027	-0.039	-0.109	-0.09	-0.041	-0.035	-0.071	-0.081	0.068	-0.004	-0.038	-0.009
vesicle coat	GO:0030120	-0.079	-1.883	-1.263	-1.248	-0.241	-0.489	-1.909	-2.303	-0.181	-1.363	-0.208	-0.118	0.01	-0.07	-0.131	-0.123	0.018	-0.015	-0.08	-0.098	-0.008	-0.055	-0.051	-0.026
chromosome, telomeric region	GO:0000781	-0.299	-0.505	-1.26	-1.426	-1.093	-1.988	-0.981	-1.183	-0.13	-0.125	-0.738	-0.828	-0.006	-0.001	-0.093	-0.097	-0.028	-0.041	-0.025	-0.034	0.022	0.04	-0.068	-0.063
integral to plasma membrane	GO:0005887	-0.035	-0.1	-1.256	-0.581	-0.152	-0.181	-0.348	-0.365	-0.197	-0.441	-2.417	-0.55	0.087	-0.018	-0.018	0.108	-0.011	0.014	0.141	0.122	0.047	-0.032	-0.159	-0.014
membrane coat	GO:0030117	-0.069	-1.541	-1.211	-1.058	-0.269	-0.34	-1.573	-1.787	-0.174	-1.337	-0.318	-0.176	0.007	-0.055	-0.116	-0.099	0.015	-0.009	-0.053	-0.064	-0.009	-0.046	-0.063	-0.034
coated membrane	GO:0048475	-0.069	-1.541	-1.211	-1.058	-0.269	-0.34	-1.573	-1.787	-0.174	-1.337	-0.318	-0.176	0.007	-0.055	-0.116	-0.099	0.015	-0.009	-0.053	-0.064	-0.009	-0.046	-0.063	-0.034
mitochondrial envelope	GO:0005740	-0.88	-0.084	-1.209	-0.617	-0.195	0	-0.081	-0.145	-1.094	-1.792	-2.825	-1.434	-0.021	0.003	0.004	0.032	0.002	0.022	0.08	0.072	-0.027	-0.015	-0.07	-0.04
nuclear chromosome	GO:0000228	-0.038	-2.399	-1.205	-1.667	-1.94	-6.215	-8.4	-9.354	-0.002	-0.031	-0.001	-0.001	-0.004	-0.026	-0.007	-0.033	-0.005	-0.036	-0.035	-0.056	-0.001	0.013	0.027	0.022
site of polarized growth	GO:0030427	-0.384	-1.107	-1.197	-0.832	-0.223	-5.164	-9.004	-7.817	-0.567	-0.005	0	0	-0.02	-0.029	-0.036	-0.014	-0.001	-0.037	-0.061	-0.052	-0.025	0.009	0.025	0.038
kinetochore	GO:0000776	-0.008	-2.104	-1.146	-1.166	-0.735	-2.064	-2.424	-2.931	-0.001	-0.226	-0.241	-0.082	0.057	-0.049	-0.064	-0.048	0.005	-0.028	-0.046	-0.092	0.052	0.001	-0.018	0.044
plasma membrane part	GO:0044459	-0.086	-0.067	-1.139	-0.579	-1.014	-0.343	-0.898	-0.994	-0.048	-0.123	-0.913	-0.14	0.015	0.011	-0.009	0.052	-0.025	-0.001	0.028	0.02	0.025	0.012	-0.037	0.032
microtubule associated complex	GO:0005875	-0.853	-0.618	-1.136	-1.301	-0.393	-0.777	-1.147	-1.426	-0.482	-0.403	-0.509	-0.355	-0.056	-0.025	-0.136	-0.132	0.033	-0.028	-0.05	-0.065	-0.089	0.002	-0.086	-0.067
cytoplasmic vesicle part	GO:0044433	-0.029	-1.066	-1.13	-1.219	-0.157	-0.325	-1.775	-1.837	-0.413	-1.042	-0.164	-0.177	0.009	-0.038	-0.069	-0.076	0.005	0.002	-0.035	-0.018	-0.026	-0.04	-0.026	-0.028
incipient cellular bud site	GO:0000131	-0.143	-0.687	-1.128	-1.146	-0.424	-2.946	-5.99	-5.554	-0.104	-0.026	-0.008	-0.011	-0.009	-0.024	-0.1	-0.09	0.002	-0.047	-0.151	-0.144	-0.011	0.023	0.051	0.054
spindle	GO:0005819	-0.03	-2.941	-1.126	-1.349	-0.696	-4.456	-4.059	-4.214	-0.005	-0.265	-0.024	-0.044	-0.001	-0.082	-0.012	-0.018	0.016	-0.062	-0.003	-0.027	-0.012	-0.021	-0.009	0.009
vesicle membrane	GO:0012506	-0.068	-1.326	-1.076	-1.087	-0.076	-0.182	-1.444	-1.527	-0.746	-1.684	-0.196	-0.188	0.002	-0.045	-0.07	-0.073	0.015	0.009	-0.031	-0.01	-0.047	-0.054	-0.03	-0.029
cytoplasmic vesicle membrane	GO:0030659	-0.068	-1.326	-1.076	-1.087	-0.076	-0.182	-1.444	-1.527	-0.746	-1.684	-0.196	-0.188	0.002	-0.045	-0.07	-0.073	0.015	0.009	-0.031	-0.01	-0.047	-0.054	-0.03	-0.029
condensed chromosome, centromeric region	GO:0000779	-0.008	-2.525	-1.066	-1.07	-0.708	-2.136	-1.907	-2.268	-0.002	-0.342	-0.236	-0.097	0.055	-0.06	-0.015	-0.007	0.014	-0.027	0.024	-0.038	0.049	-0.011	-0.039	0.03
preribosome, large subunit precursor	GO:0030687	-0.033	-1.986	-1.054	-2.578	-1.642	-4.058	-2.05	-3.748	-0.002	-0.096	-0.261	-0.622	0.016	-0.046	-0.099	-0.167	-0.031	-0.054	-0.072	-0.118	0.046	0.008	-0.026	-0.048
plasma membrane	GO:0005886	-0.722	-0.044	-1.033	-0.3	-0.223	-0.009	-0.313	-0.264	-0.653	-0.269	-0.93	-0.206	-0.015	0.007	0.038	0.082	0.008	0.005	0.1	0.105	-0.024	-0.003	-0.048	-0.006
transport vesicle membrane	GO:0030658	-0.124	-0.97	-1.014	-1.234	-0.374	-0.648	-1.73	-1.723	-0.316	-0.572	-0.146	-0.169	0.004	-0.04	-0.115	-0.117	-0.062	-0.021	-0.079	-0.027	-0.007	-0.019	-0.014	-0.014
condensed chromosome kinetochore	GO:0000777	-0.006	-2.055	-1.013	-1.15	-0.626	-1.96	-2.349	-2.83	-0.002	-0.24	-0.206	-0.074	0.065	-0.05	-0.058	-0.045	0.012	-0.029	-0.05	-0.097	0.054	0.002	-0.008	0.052
U4/U6 x U5 tri-snRNP complex	GO:0046540	-0.202	-1.159	-1.008	-1.277	-1.068	-0.286	-0.375	-0.794	-0.09	-0.658	-1.089	-1.181	-0.018	-0.044	-0.108	-0.134	-0.033	-0.003	0.009	-0.026	0.015	-0.042	-0.117	-0.108
cytoplasmic microtubule	GO:0005881	-0.695	-0.811	-1	-0.895	-0.917	-0.912	-2.189	-2.276	-0.21	-0.364	-0.074	-0.086	-0.038	-0.048	-0.105	-0.096	-0.031	-0.039	-0.123	-0.125	-0.007	-0.009	0.018	0.03
cytoplasmic stress granule	GO:0010494	-2.084	-1.2	-0.98	-1.311	-0.945	-1.579	-2.411	-2.791	-0.502	-0.257	-0.11	-0.133	-0.071	-0.042	-0.111	-0.134	-0.021	-0.048	-0.13	-0.147	-0.05	0.006	0.018	0.013
pore complex	GO:0046930	-0.039	-0.321	-0.935	-0.762	-1.216	-2.456	-5.142	-4.785	-0.006	-0.026	-0.005	-0.002	0.006	-0.011	-0.032	-0.017	-0.021	-0.037	-0.1	-0.101	0.027	0.026	0.069	0.083
replication fork protection complex	GO:0031298	-0.561	-1.329	-0.881	-0.916	-0.495	-0.525	-4.636	-5.014	-0.244	-0.887	-0.019	-0.01	-0.031	-0.054	-0.138	-0.133	-0.009	-0.02	-0.213	-0.228	-0.022	-0.035	0.075	0.095
nuclear pore	GO:0005643	-0.019	-0.298	-0.814	-0.659	-1.163	-2.575	-4.535	-4.252	-0.003	-0.02	-0.006	-0.002	0.012	-0.01	-0.024	-0.01	-0.021	-0.039	-0.093	-0.094	0.033	0.028	0.069	0.084
mitochondrial intermembrane space	GO:0005758	-0.068	-0.11	-0.809	-0.865	-0.68	-0.001	-0.062	-0.079	-0.071	-0.943	-1.913	-1.749	0.037	0.029	0.034	0.041	-0.037	0.07	0.138	0.139	0.074	-0.041	-0.104	-0.098
microtubule organizing center	GO:0005815	-0.038	-2.077	-0.804	-1.062	-0.708	-3.153	-4.072	-4.222	-0.009	-0.191	-0.007	-0.02	0	-0.087	0	-0.014	0.009	-0.06	-0.036	-0.05	-0.009	-0.027	0.035	0.035
spindle pole body	GO:0005816	-0.038	-2.077	-0.804	-1.062	-0.708	-3.153	-4.072	-4.222	-0.009	-0.191	-0.007	-0.02	0	-0.087	0	-0.014	0.009	-0.06	-0.036	-0.05	-0.009	-0.027	0.035	0.035
cytoskeleton	GO:0005856	-0.162	-1.328	-0.797	-0.927	-0.444	-3.514	-4.293	-4.689	-0.078	-0.072	-0.005	-0.005	-0.003	-0.04	0.018	0.014	0.01	-0.035	0.008	-0.005	-0.011	-0.004	0.01	0.02
nuclear envelope	GO:0005635	-0.016	-0.155	-0.793	-0.639	-0.866	-2.251	-3.879	-3.426	-0.002	-0.01	-0.015	-0.011	0.007	-0.008	-0.007	0.001	-0.001	-0.031	-0.034	-0.032	0.008	0.023	0.027	0.033
cell division site	GO:0032153	-0.057	-0.449	-0.777	-1.007	-0.336	-3.128	-3.316	-3.284	-0.109	-0.005	-0.027	-0.034	0.006	-0.023	-0.092	-0.102	-0.005	-0.062	-0.135	-0.142	0.011	0.039	0.043	0.041
cell division site part	GO:0032155	-0.057	-0.449	-0.777	-1.007	-0.336	-3.128	-3.316	-3.284	-0.109	-0.005	-0.027	-0.034	0.006	-0.023	-0.092	-0.102	-0.005	-0.062	-0.135	-0.142	0.011	0.039	0.043	0.041
organelle envelope lumen	GO:0031970	-0.05	-0.079	-0.776	-0.847	-0.476	-0.002	-0.101	-0.119	-0.112	-0.719	-1.568	-1.506	0.036	0.028	0.032	0.037	-0.026	0.062	0.121	0.123	0.062	-0.034	-0.089	-0.086
transcription factor complex	GO:0005667	-0.01	-1.312	-0.774	-0.91	-0.167	-1.011	-1.561	-1.618	-0.064	-0.408	-0.129	-0.143	0.022	-0.04	-0.065	-0.071	0.022	-0.02	-0.05	-0.054	0	-0.02	-0.015	-0.017
nuclear chromosome, telomeric region	GO:0000784	-0.171	-0.048	-0.771	-0.79	-2.431	-1.911	-1.422	-1.863	-0.016	-0.009	-0.1	-0.071	0.011	0.055	-0.043	-0.051	-0.085	-0.057	-0.066	-0.091	0.096	0.112	0.023	0.042
spindle pole	GO:0000922	-0.02	-2.034	-0.765	-1.003	-0.996	-3.344	-4.48	-4.652	-0.002	-0.168	-0.003	-0.009	0.004	-0.082	0.002	-0.011	0.001	-0.059	-0.041	-0.055	0.003	-0.022	0.043	0.044
intrinsic to plasma membrane	GO:0031226	-0.051	-0.056	-0.758	-0.318	-0.37	-0.357	-0.338	-0.374	-0.133	-0.161	-1.286	-0.189	0.055	-0.005	0.053	0.151	-0.021	0.002	0.107	0.091	0.04	-0.007	-0.055	0.059
replication fork	GO:0005657	-0.559	-2.128	-0.724	-0.764	-0.471	-0.822	-4.168	-4.6	-0.224	-1.085	-0.018	-0.009	-0.024	-0.049	-0.079	-0.077	-0.003	-0.02	-0.127	-0.136	-0.021	-0.028	0.048	0.059
cytoskeletal part	GO:0044430	-0.261	-1.245	-0.708	-0.856	-0.445	-3.776	-3.681	-3.984	-0.114	-0.06	-0.006	-0.008	-0.008	-0.041	0.017	0.013	0.009	-0.037	0.011	-0.003	-0.014	-0.003	0.007	0.015
extrinsic to mitochondrial inner membrane	GO:0031314	-0.05	-0.332	-0.706	-0.521	-1.989	-1.416	-0.181	-0.277	-0.003	-0.067	-1.262	-0.617	0.019	-0.015	-0.087	-0.06	-0.104	-0.048	0.055	0.023	0.123	0.032	-0.142	-0.083
protein-DNA complex	GO:0032993	-0.148	-1.27	-0.706	-0.95	-1.172	-2.325	-4.777	-5.504	-0.046	-0.232	-0.006	-0.007	-0.002	-0.027	-0.043	-0.064	-0.019	-0.039	-0.116	-0.13	0.016	0.012	0.073	0.066
mitochondrial nucleoid	GO:0042645	-1.51	-0.411	-0.684	-0.824	-0.143	-0.121	-1.486	-1.505	-1.492	-0.721	-0.123	-0.145	-0.075	-0.021	-0.04	-0.046	0.02	0.013	-0.057	-0.065	-0.095	-0.033	0.017	0.02
nucleoid	GO:0009295	-1.51	-0.411	-0.684	-0.824	-0.143	-0.121	-1.486	-1.505	-1.492	-0.721	-0.123	-0.145	-0.075	-0.021	-0.04	-0.046	0.02	0.013	-0.057	-0.065	-0.095	-0.033	0.017	0.02
Golgi-associated vesicle	GO:0005798	-0.004	-0.546	-0.658	-0.616	-0.566	-2.393	-2.07	-2.053	-0.01	-0.023	-0.023	-0.021	0.039	-0.023	-0.058	-0.048	-0.051	-0.046	-0.085	-0.046	0.04	0.023	0.042	0.05
integral to Golgi membrane	GO:0030173	-0.008	-0.044	-0.65	-0.361	-0.096	-0.008	-0.086	-0.131	-0.099	-0.334	-1.545	-0.863	0.047	0.022	-0.065	-0.023	0.033	0.026	0.069	0.055	0.015	-0.004	-0.134	-0.077
intrinsic to Golgi membrane	GO:0031228	-0.008	-0.044	-0.65	-0.361	-0.096	-0.008	-0.086	-0.131	-0.099	-0.334	-1.545	-0.863	0.047	0.022	-0.065	-0.023	0.033	0.026	0.069	0.055	0.015	-0.004	-0.134	-0.077
nuclear transcription factor complex	GO:0044798	-0.002	-1.385	-0.637	-0.788	-0.18	-1.029	-1.486	-1.553	-0.027	-0.436	-0.096	-0.114	0.032	-0.042	-0.057	-0.065	0.022	-0.02	-0.049	-0.054	0.01	-0.021	-0.007	-0.011
extracellular region	GO:0005576	-12.949	-0.189	-0.632	-0.119	-0.061	-0.006	-1.128	-0.661	-8.274	-0.592	-0.27	-0.09	-0.231	0.018	-0.021	0.087	0.076	0.03	0.028	0.037	-0.254	0.027	-0.012	0.088
nucleotide-excision repair complex	GO:0000109	-0.19	-1.773	-0.617	-0.409	-0.023	-2.205	-0.901	-0.633	-0.873	-0.281	-0.223	-0.243	-0.001	-0.055	-0.065	-0.035	0.066	-0.055	-0.045	-0.022	-0.067	0	-0.021	-0.013
intrinsic to mitochondrial inner membrane	GO:0031304	-0.87	-0.08	-0.611	-0.644	-1.271	-0.092	-0.446	-0.361	-0.248	-0.392	-0.84	-1.108	-0.039	0.007	-0.072	-0.077	-0.05	0.018	0.012	0.024	0.011	-0.011	-0.084	-0.101
integral to mitochondrial inner membrane	GO:0031305	-1.041	-0.112	-0.609	-0.618	-1.13	-0.065	-0.372	-0.322	-0.331	-0.52	-0.956	-1.154	-0.044	0.002	-0.072	-0.076	-0.047	0.022	0.02	0.029	0.003	-0.019	-0.092	-0.105
nuclear replication fork	GO:0043596	-0.511	-1.896	-0.58	-0.562	-0.179	-0.989	-3.986	-4.318	-0.457	-0.831	-0.015	-0.006	-0.026	-0.049	-0.075	-0.07	0.017	-0.025	-0.139	-0.148	-0.044	-0.024	0.064	0.078
mitochondrial membrane part	GO:0044455	-0.621	-0.043	-0.577	-0.374	-1.011	-0.007	-0.079	-0.183	-0.227	-0.814	-1.865	-0.891	-0.024	-0.003	-0.02	-0.001	-0.011	0.01	0.056	0.044	-0.013	-0.013	-0.076	-0.045
SWI/SNF superfamily-type complex	GO:0070603	-0.009	-0.709	-0.567	-0.604	-0.954	-3.205	-4.48	-4.803	-0.007	-0.013	0	-0.001	0.023	-0.026	-0.048	-0.048	-0.01	-0.048	-0.125	-0.125	0.034	0.022	0.076	0.077
integral to endoplasmic reticulum membrane	GO:0030176	-0.529	-0.008	-0.55	-0.288	-0.207	-0.011	-0.155	-0.185	-0.616	-0.083	-0.927	-0.422	-0.036	0.023	-0.041	0.002	0.01	0.017	0.031	0.026	-0.046	0.005	-0.072	-0.024
intrinsic to endoplasmic reticulum membrane	GO:0031227	-0.529	-0.008	-0.55	-0.288	-0.207	-0.011	-0.155	-0.185	-0.616	-0.083	-0.927	-0.422	-0.036	0.023	-0.041	0.002	0.01	0.017	0.031	0.026	-0.046	0.005	-0.072	-0.024
extrinsic to membrane	GO:0019898	-0.026	-0.896	-0.532	-0.464	-0.528	-3.639	-1.229	-1.322	-0.048	-0.05	-0.126	-0.087	0.007	-0.034	-0.041	-0.037	0.01	-0.041	-0.02	-0.023	-0.003	0.007	-0.021	-0.013
histone deacetylase complex	GO:0000118	-1.308	-0.15	-0.499	-0.542	-0.263	-1.888	-2.092	-2	-0.936	-0.009	-0.042	-0.034	-0.051	0.016	-0.054	-0.048	0.01	-0.048	-0.102	-0.098	-0.061	0.064	0.048	0.05
integral to organelle membrane	GO:0031301	-0.181	-0.001	-0.491	-0.205	-0.331	-0.004	-0.065	-0.108	-0.363	-0.122	-1.216	-0.532	-0.017	0.018	-0.004	0.031	0.002	0.018	0.051	0.053	-0.019	-0.001	-0.056	-0.022
condensed nuclear chromosome	GO:0000794	-0.017	-3.258	-0.413	-0.893	-1.352	-4.075	-2.237	-2.849	-0.001	-0.195	-0.034	-0.015	0.002	-0.069	0.096	0.015	-0.001	-0.045	0.062	0.007	-0.003	-0.014	0.029	0.006
intrinsic to organelle membrane	GO:0031300	-0.123	-0.001	-0.403	-0.164	-0.287	-0.005	-0.051	-0.084	-0.339	-0.124	-1.166	-0.53	-0.014	0.017	0.002	0.036	0.004	0.018	0.057	0.058	-0.018	-0.001	-0.055	-0.022
spliceosomal complex	GO:0005681	-0.2	-0.524	-0.393	-0.77	-0.571	-1.551	-0.643	-1.246	-0.145	-0.145	-0.234	-0.362	-0.018	-0.026	-0.033	-0.058	-0.011	-0.029	0.003	-0.019	-0.007	0.003	-0.037	-0.039
spindle microtubule	GO:0005876	-0.151	-1.752	-0.366	-0.313	-0.585	-0.916	-1.032	-1.268	-0.076	-0.701	-0.06	-0.044	-0.004	-0.088	0.015	0.013	-0.01	-0.041	0.005	-0.028	0.006	-0.047	0.01	0.041
U2-type spliceosomal complex	GO:0005684	-0.114	-0.467	-0.358	-0.595	-0.168	-0.709	-0.442	-0.946	-0.246	-0.307	-0.231	-0.256	-0.005	-0.034	-0.026	-0.05	0.01	-0.021	0.01	-0.017	-0.015	-0.013	-0.036	-0.033
extrinsic to organelle membrane	GO:0031312	-0.111	-0.229	-0.339	-0.284	-2.171	-2.045	-0.155	-0.253	-0.005	-0.037	-0.728	-0.432	0.002	-0.031	-0.023	-0.026	-0.034	-0.044	0.063	0.039	0.036	0.013	-0.086	-0.065
endosomal part	GO:0044440	0	-0.064	-0.339	-0.232	-0.1	-0.26	-0.266	-0.187	-0.003	-0.073	-0.363	-0.344	0.054	0.005	-0.017	0.004	0.016	-0.005	0.038	0.047	0.038	0.01	-0.055	-0.044
trans-Golgi network	GO:0005802	-0.024	-0.239	-0.339	-0.286	-0.019	-0.818	-0.316	-0.264	-0.269	-0.161	-0.32	-0.294	0.033	-0.007	-0.027	-0.005	0.052	-0.024	0.017	0.019	-0.019	0.018	-0.045	-0.024
peroxisomal membrane	GO:0005778	-0.39	-0.161	-0.332	-0.149	-0.249	-1.307	-0.008	-0.01	-0.587	-0.211	-1.463	-0.99	-0.017	-0.029	0.016	0.056	-0.019	-0.033	0.175	0.169	-0.034	-0.003	-0.137	-0.114
microbody membrane	GO:0031903	-0.39	-0.161	-0.332	-0.149	-0.249	-1.307	-0.008	-0.01	-0.587	-0.211	-1.463	-0.99	-0.017	-0.029	0.016	0.056	-0.019	-0.033	0.175	0.169	-0.034	-0.003	-0.137	-0.114
cell cortex part	GO:0044448	-0.45	-0.426	-0.314	-0.286	-0.036	-1.81	-2.451	-2.564	-1.088	-0.041	-0.004	-0.002	0.005	-0.021	0.027	0.031	0.017	-0.022	-0.007	-0.015	-0.012	0.003	0.034	0.046
SAGA-type complex	GO:0070461	-0.011	-1.636	-0.303	-0.23	-0.157	-1.052	-2.188	-1.699	-0.06	-0.614	-0.013	-0.012	0.04	-0.061	-0.019	0.003	0.032	-0.031	-0.12	-0.098	0.008	-0.03	0.1	0.101
cell cortex	GO:0005938	-0.512	-0.699	-0.301	-0.202	-0.04	-1.758	-2.626	-2.749	-1.309	-0.073	-0.003	-0.002	-0.003	-0.037	0.026	0.042	0.023	-0.01	0.024	0.013	-0.026	-0.026	0.014	0.03
polysome	GO:0005844	-0.244	-0.607	-0.27	-0.435	-0.744	-0.792	-1.653	-1.894	-0.054	-0.268	-0.007	-0.011	0.008	-0.024	0.011	-0.011	-0.008	-0.022	-0.063	-0.078	0.016	-0.002	0.074	0.068
condensed chromosome	GO:0000793	-0.015	-2.15	-0.269	-0.63	-1.095	-5.261	-2.618	-3.517	-0.001	-0.067	-0.015	-0.005	0.003	-0.053	0.091	0.023	0.003	-0.048	0.046	-0.009	-0.006	0.004	0.04	0.03
mitochondrial outer membrane	GO:0005741	-0.164	-0.173	-0.258	-0.084	-0.082	-0.002	-0.317	-0.244	-0.482	-1.281	-0.203	-0.094	-0.015	-0.002	0.032	0.074	0.025	0.02	0.052	0.06	-0.04	-0.022	-0.02	0.013
integral to mitochondrial membrane	GO:0032592	-0.807	-0.066	-0.238	-0.225	-1.05	-0.008	-0.309	-0.336	-0.393	-0.618	-0.153	-0.179	-0.042	0.007	0.051	0.058	-0.033	0.029	0.034	0.046	-0.009	-0.022	0.017	0.012
endosome	GO:0005768	0	-0.038	-0.225	-0.136	-0.008	-0.374	-0.376	-0.295	-0.059	-0.035	-0.089	-0.062	0.018	0.016	0.042	0.063	0.031	-0.011	0.064	0.068	-0.013	0.027	-0.022	-0.005
mating projection tip	GO:0043332	-0.591	-0.42	-0.214	-0.088	-0.116	-2.516	-4.536	-3.583	-0.911	-0.012	0	0	-0.036	-0.029	0.006	0.046	0.006	-0.04	-0.071	-0.052	-0.055	0.012	0.077	0.098
organelle outer membrane	GO:0031968	-0.167	-0.195	-0.201	-0.082	-0.06	-0.002	-0.307	-0.238	-0.51	-1.446	-0.155	-0.092	-0.016	-0.006	0.042	0.071	0.038	0.019	0.051	0.059	-0.054	-0.025	-0.009	0.012
outer membrane	GO:0019867	-0.202	-0.19	-0.197	-0.084	-0.071	-0.002	-0.303	-0.245	-0.553	-1.429	-0.153	-0.092	-0.018	-0.006	0.042	0.07	0.036	0.019	0.051	0.058	-0.055	-0.025	-0.009	0.012
cell projection part	GO:0044463	-0.556	-0.326	-0.195	-0.081	-0.139	-2.287	-4.296	-3.474	-0.784	-0.01	0	0	-0.034	-0.025	0.007	0.047	0.004	-0.037	-0.064	-0.048	-0.051	0.012	0.071	0.095
small nuclear ribonucleoprotein complex	GO:0030532	-0.477	-0.445	-0.194	-0.356	-0.763	-0.487	-0.194	-0.39	-0.119	-0.211	-0.281	-0.41	-0.058	-0.012	-0.001	-0.026	-0.05	0.019	0.071	0.039	-0.008	0.001	-0.072	-0.035
cell projection	GO:0042995	-0.302	-0.378	-0.194	-0.088	-0.141	-2.29	-4.189	-3.314	-0.551	-0.014	0	0	-0.023	-0.027	0.013	0.05	0.004	-0.035	-0.053	-0.036	-0.039	0.009	0.066	0.086
mating projection	GO:0005937	-0.302	-0.378	-0.194	-0.088	-0.141	-2.29	-4.189	-3.314	-0.551	-0.014	0	0	-0.023	-0.027	0.013	0.05	0.004	-0.035	-0.053	-0.036	-0.039	0.009	0.066	0.086
fungal-type vacuole membrane	GO:0000329	-0.086	-0.003	-0.183	-0.036	-0.005	0	-0.149	-0.067	-1.123	-0.435	-0.357	-0.273	-0.006	0.018	0.028	0.066	0.046	0.037	0.062	0.074	-0.051	-0.011	-0.034	-0.012
endosome membrane	GO:0010008	0	-0.034	-0.181	-0.122	-0.045	-0.14	-0.119	-0.066	-0.017	-0.081	-0.295	-0.341	0.05	0.01	0.004	0.023	0.023	0	0.055	0.068	0.027	0.011	-0.051	-0.045
proteasome accessory complex	GO:0022624	0	-0.373	-0.177	-0.188	0	-0.306	-0.668	-0.854	-0.349	-0.382	-0.086	-0.053	0.102	-0.019	-0.003	-0.002	0.132	-0.007	-0.021	-0.043	-0.03	-0.013	0.018	0.04
proteasome regulatory particle	GO:0005838	0	-0.373	-0.177	-0.188	0	-0.306	-0.668	-0.854	-0.349	-0.382	-0.086	-0.053	0.102	-0.019	-0.003	-0.002	0.132	-0.007	-0.021	-0.043	-0.03	-0.013	0.018	0.04
DNA replication preinitiation complex	GO:0031261	-0.181	-0.844	-0.165	-0.19	-0.265	-0.159	-0.853	-0.868	-0.219	-0.904	-0.03	-0.044	-0.007	-0.031	0.034	0.023	0.01	-0.001	-0.037	-0.032	-0.017	-0.031	0.07	0.055
prespliceosome	GO:0071010	-0.261	-0.408	-0.153	-0.288	-0.303	-0.56	-0.254	-0.457	-0.246	-0.281	-0.18	-0.245	-0.012	-0.034	0.022	-0.012	0.005	-0.022	0.031	0.009	-0.017	-0.012	-0.009	-0.021
U2-type prespliceosome	GO:0071004	-0.261	-0.408	-0.153	-0.288	-0.303	-0.56	-0.254	-0.457	-0.246	-0.281	-0.18	-0.245	-0.012	-0.034	0.022	-0.012	0.005	-0.022	0.031	0.009	-0.017	-0.012	-0.009	-0.021
vacuolar membrane	GO:0005774	-0.04	0	-0.123	-0.014	-0.001	0	-0.074	-0.022	-1.096	-0.347	-0.449	-0.315	0.008	0.018	0.041	0.076	0.043	0.033	0.075	0.086	-0.036	-0.013	-0.036	-0.018
fungal-type cell wall	GO:0009277	-9.532	-0.367	-0.117	-0.042	-0.152	-0.035	-0.317	-0.159	-6.638	-0.964	-0.118	-0.108	-0.16	-0.015	0.198	0.226	-0.006	0.01	0.159	0.166	-0.158	-0.018	0.045	0.064
DNA-directed RNA polymerase complex	GO:0000428	-0.131	-0.434	-0.114	-0.224	-0.258	-1.475	-1.042	-1.318	-0.099	-0.106	-0.02	-0.03	-0.009	-0.016	0.004	-0.007	0.002	-0.021	-0.013	-0.025	-0.011	0.005	0.017	0.018
RNA polymerase complex	GO:0030880	-0.131	-0.434	-0.114	-0.224	-0.258	-1.475	-1.042	-1.318	-0.099	-0.106	-0.02	-0.03	-0.009	-0.016	0.004	-0.007	0.002	-0.021	-0.013	-0.025	-0.011	0.005	0.017	0.018
histone acetyltransferase complex	GO:0000123	-0.001	-0.765	-0.097	-0.126	-0.199	-1.918	-1.394	-1.076	-0.013	-0.124	-0.005	-0.012	0.043	-0.022	0.033	0.023	0.014	-0.042	-0.046	-0.034	0.029	0.02	0.079	0.056
DNA-directed RNA polymerase II, holoenzyme	GO:0016591	-0.178	-0.141	-0.097	-0.16	-0.159	-1.55	-1.092	-1.279	-0.186	-0.02	-0.009	-0.012	-0.012	-0.006	0.011	0.005	0.007	-0.024	-0.021	-0.031	-0.019	0.018	0.032	0.036
nuclear DNA-directed RNA polymerase complex	GO:0055029	-0.184	-0.374	-0.096	-0.178	-0.246	-1.471	-0.933	-1.202	-0.133	-0.088	-0.02	-0.026	-0.013	-0.015	0.008	-0.001	0.003	-0.021	-0.009	-0.022	-0.016	0.006	0.018	0.021
cell wall	GO:0005618	-10.35	-0.287	-0.084	-0.028	-0.054	-0.06	-0.214	-0.121	-7.301	-0.804	-0.084	-0.078	-0.176	-0.013	0.206	0.235	0.027	-0.007	0.174	0.167	-0.19	-0.005	0.054	0.07
external encapsulating structure	GO:0030312	-10.35	-0.287	-0.084	-0.028	-0.054	-0.06	-0.214	-0.121	-7.301	-0.804	-0.084	-0.078	-0.176	-0.013	0.206	0.235	0.027	-0.007	0.174	0.167	-0.19	-0.005	0.054	0.07
anchored to membrane	GO:0031225	-9.9	-0.007	-0.083	-0.008	-0.319	-0.013	-0.407	-0.494	-5.019	-0.089	-0.033	-0.002	-0.213	0.078	0.215	0.317	0.006	0.033	0.1	0.054	-0.203	0.06	0.139	0.296
cullin-RING ubiquitin ligase complex	GO:0031461	-0.01	-0.033	-0.081	-0.073	-0.338	-0.235	-0.191	-0.119	-0.022	-0.099	-0.156	-0.148	0.026	0.025	0.068	0.072	-0.004	0.015	0.062	0.075	0.03	0.01	0.006	-0.002
SNARE complex	GO:0031201	-0.222	-0.393	-0.079	-0.167	-0.126	-0.431	-0.043	-0.052	-0.3	-0.344	-0.273	-0.56	-0.002	-0.016	0.112	0.077	0.028	-0.015	0.128	0.121	-0.03	-0.001	-0.016	-0.044
integral to mitochondrial outer membrane	GO:0031307	-0.345	-0.032	-0.078	-0.073	-0.358	-0.01	-0.237	-0.23	-0.486	-0.29	-0.011	-0.015	-0.049	0.028	0.199	0.219	-0.009	0.043	0.064	0.094	-0.039	-0.014	0.134	0.125
intrinsic to mitochondrial outer membrane	GO:0031306	-0.345	-0.032	-0.078	-0.073	-0.358	-0.01	-0.237	-0.23	-0.486	-0.29	-0.011	-0.015	-0.049	0.028	0.199	0.219	-0.009	0.043	0.064	0.094	-0.039	-0.014	0.134	0.125
INO80-type complex	GO:0097346	-0.001	-0.469	-0.063	-0.063	-0.826	-0.867	-0.867	-1.345	-0.004	-0.075	-0.002	-0.001	0.062	-0.023	0.059	0.058	-0.018	-0.034	-0.049	-0.066	0.081	0.011	0.108	0.125
mediator complex	GO:0016592	-1.061	-0.01	-0.061	-0.067	-0.603	-1.115	-0.569	-0.603	-0.287	-0.004	-0.015	-0.008	-0.061	0.032	0.08	0.087	-0.047	-0.037	-0.004	-0.016	-0.014	0.069	0.084	0.104
actin cytoskeleton	GO:0015629	-0.951	-0.197	-0.055	-0.05	-0.024	-0.555	-0.254	-0.396	-1.768	-0.14	-0.021	-0.006	-0.032	-0.015	0.055	0.058	0.037	-0.009	0.031	0.022	-0.068	-0.006	0.024	0.036
nucleoplasm	GO:0005654	-0.009	-0.633	-0.053	-0.171	-0.178	-4.204	-4.092	-4.408	-0.044	-0.011	0	0	-0.001	-0.013	0.009	-0.004	0.008	-0.03	-0.04	-0.044	-0.009	0.017	0.049	0.04
vacuolar part	GO:0044437	-0.033	0	-0.053	-0.004	-0.002	0	-0.036	-0.007	-0.807	-0.316	-0.314	-0.238	0.009	0.023	0.06	0.096	0.035	0.037	0.084	0.096	-0.026	-0.012	-0.026	-0.008
ubiquitin ligase complex	GO:0000151	-0.031	-0.016	-0.05	-0.028	-0.198	-0.183	-0.448	-0.374	-0.1	-0.061	-0.023	-0.009	0.009	0.022	0.067	0.08	0.008	0.011	0.027	0.034	0.001	0.011	0.04	0.047
nucleoplasm part	GO:0044451	-0.017	-0.406	-0.045	-0.12	-0.26	-3.098	-3.055	-3.231	-0.036	-0.016	0	0	-0.001	-0.01	0.014	0.004	0.005	-0.028	-0.034	-0.037	-0.006	0.018	0.048	0.041
proteasome storage granule	GO:0034515	0	-0.296	-0.042	-0.044	0	-0.115	-0.152	-0.289	-0.209	-0.601	-0.073	-0.03	0.08	-0.017	0.054	0.054	0.089	0.002	0.038	0.007	-0.01	-0.019	0.016	0.047
cytosolic proteasome complex	GO:0031597	0	-0.296	-0.042	-0.044	0	-0.115	-0.152	-0.289	-0.209	-0.601	-0.073	-0.03	0.08	-0.017	0.054	0.054	0.089	0.002	0.038	0.007	-0.01	-0.019	0.016	0.047
fungal-type vacuole	GO:0000324	-0.082	0	-0.035	-0.002	0	0	-0.017	-0.003	-1.912	-0.56	-0.257	-0.162	-0.007	0.031	0.077	0.118	0.061	0.057	0.11	0.125	-0.063	-0.012	-0.024	0
lytic vacuole	GO:0000323	-0.082	0	-0.035	-0.002	0	0	-0.017	-0.003	-1.912	-0.56	-0.257	-0.162	-0.007	0.031	0.077	0.118	0.061	0.057	0.11	0.125	-0.063	-0.012	-0.024	0
storage vacuole	GO:0000322	-0.082	0	-0.035	-0.002	0	0	-0.017	-0.003	-1.912	-0.56	-0.257	-0.162	-0.007	0.031	0.077	0.118	0.061	0.057	0.11	0.125	-0.063	-0.012	-0.024	0
lipid particle	GO:0005811	-0.899	-0.123	-0.026	-0.013	-0.591	-0.14	-0.13	-0.056	-0.511	-0.215	-0.015	-0.028	-0.055	0.026	0.12	0.147	-0.027	0.016	0.042	0.091	-0.027	0.01	0.078	0.056
late endosome membrane	GO:0031902	-0.101	-0.06	-0.026	-0.021	-0.423	-0.17	-0.026	-0.014	-0.076	-0.139	-0.138	-0.256	0.005	0.013	0.115	0.123	-0.028	-0.005	0.121	0.144	0.032	0.018	-0.006	-0.021
proteasome complex	GO:0000502	0	-0.133	-0.023	-0.022	0	-0.029	-0.276	-0.386	-0.417	-0.676	-0.025	-0.012	0.073	-0.001	0.059	0.065	0.103	0.018	0.035	0.021	-0.03	-0.019	0.024	0.043
cortical cytoskeleton	GO:0030863	-1.61	-0.097	-0.023	-0.011	-0.012	-0.202	-0.177	-0.226	-2.654	-0.203	-0.006	-0.002	-0.043	-0.003	0.102	0.115	0.045	-0.001	0.036	0.031	-0.088	-0.002	0.066	0.084
cortical actin cytoskeleton	GO:0030864	-1.61	-0.097	-0.023	-0.011	-0.012	-0.202	-0.177	-0.226	-2.654	-0.203	-0.006	-0.002	-0.043	-0.003	0.102	0.115	0.045	-0.001	0.036	0.031	-0.088	-0.002	0.066	0.084
microbody part	GO:0044438	-0.635	-0.371	-0.021	-0.004	-0.465	-0.681	-0.001	-0.002	-0.755	-0.563	-0.824	-0.496	-0.101	-0.03	0.372	0.406	-0.025	0.03	0.403	0.387	-0.103	-0.067	-0.019	0.018
peroxisomal part	GO:0044439	-0.635	-0.371	-0.021	-0.004	-0.465	-0.681	-0.001	-0.002	-0.755	-0.563	-0.824	-0.496	-0.101	-0.03	0.372	0.406	-0.025	0.03	0.403	0.387	-0.103	-0.067	-0.019	0.018
actin cortical patch	GO:0030479	-1.603	-0.126	-0.02	-0.01	-0.009	-0.187	-0.115	-0.133	-2.793	-0.246	-0.013	-0.005	-0.044	-0.004	0.11	0.121	0.048	0	0.054	0.05	-0.092	-0.005	0.056	0.071
mitochondrial respiratory chain	GO:0005746	-1.602	-0.018	-0.018	-0.014	-0.121	-0.006	0	-0.002	-1.322	-0.688	-0.937	-0.573	-0.064	0.02	0.106	0.12	0.038	0.04	0.2	0.176	-0.103	-0.019	-0.094	-0.056
vacuole	GO:0005773	-0.029	0	-0.012	-0.001	0	0	-0.006	-0.001	-1.263	-0.453	-0.207	-0.163	0.006	0.029	0.085	0.121	0.053	0.05	0.112	0.127	-0.042	-0.013	-0.021	-0.004
late endosome	GO:0005770	-0.007	-0.008	-0.012	-0.012	-0.235	-0.152	-0.012	-0.016	-0.036	-0.021	-0.046	-0.057	-0.012	0.069	0.233	0.232	0.014	-0.004	0.19	0.187	-0.026	0.073	0.043	0.046
pre-autophagosomal structure	GO:0000407	-0.022	-0.164	-0.007	-0.016	-0.641	-0.082	-0.002	-0.001	-0.048	-0.367	-0.145	-0.408	0.036	0.007	0.19	0.169	-0.045	0.003	0.175	0.193	0.081	0.005	0.015	-0.024
respiratory chain	GO:0070469	-1.173	-0.004	-0.006	-0.007	-0.17	-0.005	0	-0.002	-0.739	-0.462	-1.071	-0.402	-0.058	0.065	0.229	0.213	0.003	-0.01	0.316	0.187	-0.061	0.075	-0.086	0.026
intracellular immature spore	GO:0042763	-0.094	-0.393	0	0	-1.952	-0.346	0	-0.001	-0.013	-0.118	-0.004	-0.121	0.051	0.051	0.86	0.658	-0.22	0.022	0.606	0.545	0.262	0.038	0.285	0.053
ascospore-type prospore	GO:0042764	-0.094	-0.393	0	0	-1.952	-0.346	0	-0.001	-0.013	-0.118	-0.004	-0.121	0.051	0.051	0.86	0.658	-0.22	0.022	0.606	0.545	0.262	0.038	0.285	0.053
peroxisome	GO:0005777	-0.163	-0.141	0	0	-0.472	-0.443	0	0	-0.308	-0.316	-0.138	-0.107	-0.056	-0.006	0.334	0.351	-0.014	0.028	0.287	0.292	-0.059	-0.038	0.055	0.058
microbody	GO:0042579	-0.163	-0.141	0	0	-0.472	-0.443	0	0	-0.308	-0.316	-0.138	-0.107	-0.056	-0.006	0.334	0.351	-0.014	0.028	0.287	0.292	-0.059	-0.038	0.055	0.058
prospore membrane	GO:0005628	-0.094	-0.393	0	0	-1.952	-0.346	0	-0.001	-0.013	-0.118	-0.004	-0.121	0.051	0.051	0.86	0.658	-0.22	0.022	0.606	0.545	0.262	0.038	0.285	0.053

## Sheet: combinedGOsheet_C_up.csv
description	GO_ID	pval_FP_asc1_DE	pval_FP_asc1_D109Y	pval_FP_asc1_M1X	pval_FP_asc1_null	pval_tot_asc1_DE	pval_tot_asc1_D109Y	pval_tot_asc1_M1X	pval_tot_asc1_null	pval_TE_asc1_DE	pval_TE_asc1_D109Y	pval_TE_asc1_M1X	pval_TE_asc1_null	log2change_FP_asc1_DE	log2change_FP_asc1_D109Y	log2change_FP_asc1_M1X	log2change_FP_asc1_null	log2change_tot_asc1_DE	log2change_tot_asc1_D109Y	log2change_tot_asc1_M1X	log2change_tot_asc1_null	log2change_TE_asc1_DE	log2change_TE_asc1_D109Y	log2change_TE_asc1_M1X	log2change_TE_asc1_null
intracellular immature spore	GO:0042763	-0.711	-0.225	-5.035	-3.083	-0.005	-0.261	-4.289	-2.866	-1.525	-0.624	-2.043	-0.613	0.051	0.051	0.86	0.658	-0.22	0.022	0.606	0.545	0.262	0.038	0.285	0.053
ascospore-type prospore	GO:0042764	-0.711	-0.225	-5.035	-3.083	-0.005	-0.261	-4.289	-2.866	-1.525	-0.624	-2.043	-0.613	0.051	0.051	0.86	0.658	-0.22	0.022	0.606	0.545	0.262	0.038	0.285	0.053
prospore membrane	GO:0005628	-0.711	-0.225	-5.035	-3.083	-0.005	-0.261	-4.289	-2.866	-1.525	-0.624	-2.043	-0.613	0.051	0.051	0.86	0.658	-0.22	0.022	0.606	0.545	0.262	0.038	0.285	0.053
peroxisome	GO:0005777	-0.505	-0.557	-3.082	-3.801	-0.179	-0.194	-2.995	-3.067	-0.294	-0.286	-0.565	-0.66	-0.056	-0.006	0.334	0.351	-0.014	0.028	0.287	0.292	-0.059	-0.038	0.055	0.058
microbody	GO:0042579	-0.505	-0.557	-3.082	-3.801	-0.179	-0.194	-2.995	-3.067	-0.294	-0.286	-0.565	-0.66	-0.056	-0.006	0.334	0.351	-0.014	0.028	0.287	0.292	-0.059	-0.038	0.055	0.058
respiratory chain	GO:0070469	-0.03	-2.041	-1.898	-1.824	-0.49	-1.971	-4.194	-2.419	-0.087	-0.184	-0.039	-0.219	-0.058	0.065	0.229	0.213	0.003	-0.01	0.316	0.187	-0.061	0.075	-0.086	0.026
pre-autophagosomal structure	GO:0000407	-1.301	-0.503	-1.796	-1.434	-0.113	-0.766	-2.308	-2.707	-0.979	-0.244	-0.548	-0.215	0.036	0.007	0.19	0.169	-0.045	0.003	0.175	0.193	0.081	0.005	0.015	-0.024
vacuole	GO:0005773	-1.184	-4.46	-1.553	-2.883	-3.992	-6.699	-1.883	-2.927	-0.024	-0.189	-0.422	-0.504	0.006	0.029	0.085	0.121	0.053	0.05	0.112	0.127	-0.042	-0.013	-0.021	-0.004
late endosome	GO:0005770	-1.783	-1.72	-1.547	-1.576	-0.379	-0.529	-1.548	-1.454	-1.096	-1.335	-0.999	-0.909	-0.012	0.069	0.233	0.232	0.014	-0.004	0.19	0.187	-0.026	0.073	0.043	0.046
mitochondrial respiratory chain	GO:0005746	-0.011	-1.382	-1.394	-1.487	-0.614	-1.829	-3.016	-2.398	-0.021	-0.1	-0.053	-0.135	-0.064	0.02	0.106	0.12	0.038	0.04	0.2	0.176	-0.103	-0.019	-0.094	-0.056
actin cortical patch	GO:0030479	-0.011	-0.599	-1.34	-1.628	-1.687	-0.455	-0.633	-0.578	-0.001	-0.364	-1.519	-1.929	-0.044	-0.004	0.11	0.121	0.048	0	0.054	0.05	-0.092	-0.005	0.056	0.071
microbody part	GO:0044438	-0.114	-0.241	-1.322	-2.01	-0.182	-0.102	-2.777	-2.353	-0.084	-0.139	-0.071	-0.167	-0.101	-0.03	0.372	0.406	-0.025	0.03	0.403	0.387	-0.103	-0.067	-0.019	0.018
peroxisomal part	GO:0044439	-0.114	-0.241	-1.322	-2.01	-0.182	-0.102	-2.777	-2.353	-0.084	-0.139	-0.071	-0.167	-0.101	-0.03	0.372	0.406	-0.025	0.03	0.403	0.387	-0.103	-0.067	-0.019	0.018
proteasome complex	GO:0000502	-7.13	-0.578	-1.285	-1.297	-6.268	-1.185	-0.327	-0.23	-0.21	-0.103	-1.249	-1.579	0.073	-0.001	0.059	0.065	0.103	0.018	0.035	0.021	-0.03	-0.019	0.024	0.043
cortical cytoskeleton	GO:0030863	-0.011	-0.7	-1.28	-1.61	-1.56	-0.43	-0.476	-0.391	-0.001	-0.428	-1.83	-2.37	-0.043	-0.003	0.102	0.115	0.045	-0.001	0.036	0.031	-0.088	-0.002	0.066	0.084
cortical actin cytoskeleton	GO:0030864	-0.011	-0.7	-1.28	-1.61	-1.56	-0.43	-0.476	-0.391	-0.001	-0.428	-1.83	-2.37	-0.043	-0.003	0.102	0.115	0.045	-0.001	0.036	0.031	-0.088	-0.002	0.066	0.084
lipid particle	GO:0005811	-0.059	-0.609	-1.238	-1.514	-0.129	-0.56	-0.588	-0.918	-0.16	-0.409	-1.477	-1.204	-0.055	0.026	0.12	0.147	-0.027	0.016	0.042	0.091	-0.027	0.01	0.078	0.056
late endosome membrane	GO:0031902	-0.683	-0.889	-1.235	-1.317	-0.206	-0.489	-1.243	-1.502	-0.794	-0.562	-0.565	-0.351	0.005	0.013	0.115	0.123	-0.028	-0.005	0.121	0.144	0.032	0.018	-0.006	-0.021
fungal-type vacuole	GO:0000324	-0.763	-4.249	-1.109	-2.341	-4.127	-6.799	-1.427	-2.227	-0.005	-0.14	-0.35	-0.508	-0.007	0.031	0.077	0.118	0.061	0.057	0.11	0.125	-0.063	-0.012	-0.024	0
lytic vacuole	GO:0000323	-0.763	-4.249	-1.109	-2.341	-4.127	-6.799	-1.427	-2.227	-0.005	-0.14	-0.35	-0.508	-0.007	0.031	0.077	0.118	0.061	0.057	0.11	0.125	-0.063	-0.012	-0.024	0
storage vacuole	GO:0000322	-0.763	-4.249	-1.109	-2.341	-4.127	-6.799	-1.427	-2.227	-0.005	-0.14	-0.35	-0.508	-0.007	0.031	0.077	0.118	0.061	0.057	0.11	0.125	-0.063	-0.012	-0.024	0
proteasome storage granule	GO:0034515	-4.625	-0.306	-1.032	-1.02	-3.26	-0.634	-0.53	-0.314	-0.419	-0.125	-0.812	-1.177	0.08	-0.017	0.054	0.054	0.089	0.002	0.038	0.007	-0.01	-0.019	0.016	0.047
cytosolic proteasome complex	GO:0031597	-4.625	-0.306	-1.032	-1.02	-3.26	-0.634	-0.53	-0.314	-0.419	-0.125	-0.812	-1.177	0.08	-0.017	0.054	0.054	0.089	0.002	0.038	0.007	-0.01	-0.019	0.016	0.047
nucleoplasm part	GO:0044451	-1.405	-0.217	-1.006	-0.619	-0.347	0	0	0	-1.097	-1.437	-4.235	-3.717	-0.001	-0.01	0.014	0.004	0.005	-0.028	-0.034	-0.037	-0.006	0.018	0.048	0.041
ubiquitin ligase complex	GO:0000151	-1.158	-1.448	-0.964	-1.206	-0.437	-0.463	-0.192	-0.239	-0.688	-0.88	-1.288	-1.684	0.009	0.022	0.067	0.08	0.008	0.011	0.027	0.034	0.001	0.011	0.04	0.047
vacuolar part	GO:0044437	-1.136	-3.446	-0.939	-2.052	-2.246	-4.748	-1.098	-1.772	-0.074	-0.286	-0.289	-0.375	0.009	0.023	0.06	0.096	0.035	0.037	0.084	0.096	-0.026	-0.012	-0.026	-0.008
nucleoplasm	GO:0005654	-1.667	-0.115	-0.937	-0.488	-0.473	0	0	0	-1.013	-1.611	-4.972	-4.046	-0.001	-0.013	0.009	-0.004	0.008	-0.03	-0.04	-0.044	-0.009	0.017	0.049	0.04
actin cytoskeleton	GO:0015629	-0.052	-0.438	-0.921	-0.96	-1.27	-0.142	-0.354	-0.223	-0.007	-0.559	-1.322	-1.856	-0.032	-0.015	0.055	0.058	0.037	-0.009	0.031	0.022	-0.068	-0.006	0.024	0.036
mediator complex	GO:0016592	-0.039	-1.626	-0.882	-0.843	-0.125	-0.035	-0.137	-0.125	-0.315	-2.047	-1.463	-1.714	-0.061	0.032	0.08	0.087	-0.047	-0.037	-0.004	-0.016	-0.014	0.069	0.084	0.104
INO80-type complex	GO:0097346	-2.694	-0.18	-0.871	-0.873	-0.07	-0.063	-0.063	-0.02	-2.069	-0.799	-2.347	-2.567	0.062	-0.023	0.059	0.058	-0.018	-0.034	-0.049	-0.066	0.081	0.011	0.108	0.125
integral to mitochondrial outer membrane	GO:0031307	-0.261	-1.143	-0.783	-0.811	-0.251	-1.652	-0.377	-0.386	-0.172	-0.312	-1.62	-1.473	-0.049	0.028	0.199	0.219	-0.009	0.043	0.064	0.094	-0.039	-0.014	0.134	0.125
intrinsic to mitochondrial outer membrane	GO:0031306	-0.261	-1.143	-0.783	-0.811	-0.251	-1.652	-0.377	-0.386	-0.172	-0.312	-1.62	-1.473	-0.049	0.028	0.199	0.219	-0.009	0.043	0.064	0.094	-0.039	-0.014	0.134	0.125
SNARE complex	GO:0031201	-0.398	-0.225	-0.778	-0.495	-0.598	-0.201	-1.021	-0.947	-0.302	-0.262	-0.331	-0.14	-0.002	-0.016	0.112	0.077	0.028	-0.015	0.128	0.121	-0.03	-0.001	-0.016	-0.044
cullin-RING ubiquitin ligase complex	GO:0031461	-1.651	-1.134	-0.767	-0.81	-0.267	-0.378	-0.449	-0.62	-1.298	-0.691	-0.52	-0.539	0.026	0.025	0.068	0.072	-0.004	0.015	0.062	0.075	0.03	0.01	0.006	-0.002
anchored to membrane	GO:0031225	0	-1.795	-0.76	-1.747	-0.284	-1.525	-0.216	-0.168	0	-0.734	-1.138	-2.382	-0.213	0.078	0.215	0.317	0.006	0.033	0.1	0.054	-0.203	0.06	0.139	0.296
cell wall	GO:0005618	0	-0.315	-0.754	-1.2	-0.933	-0.891	-0.41	-0.616	0	-0.074	-0.757	-0.784	-0.176	-0.013	0.206	0.235	0.027	-0.007	0.174	0.167	-0.19	-0.005	0.054	0.07
external encapsulating structure	GO:0030312	0	-0.315	-0.754	-1.2	-0.933	-0.891	-0.41	-0.616	0	-0.074	-0.757	-0.784	-0.176	-0.013	0.206	0.235	0.027	-0.007	0.174	0.167	-0.19	-0.005	0.054	0.07
nuclear DNA-directed RNA polymerase complex	GO:0055029	-0.462	-0.239	-0.705	-0.473	-0.364	-0.015	-0.054	-0.028	-0.578	-0.735	-1.35	-1.244	-0.013	-0.015	0.008	-0.001	0.003	-0.021	-0.009	-0.022	-0.016	0.006	0.018	0.021
histone acetyltransferase complex	GO:0000123	-2.803	-0.082	-0.7	-0.598	-0.435	-0.005	-0.018	-0.038	-1.522	-0.603	-1.959	-1.572	0.043	-0.022	0.033	0.023	0.014	-0.042	-0.046	-0.034	0.029	0.02	0.079	0.056
DNA-directed RNA polymerase II, holoenzyme	GO:0016591	-0.473	-0.557	-0.7	-0.51	-0.513	-0.012	-0.037	-0.023	-0.458	-1.337	-1.682	-1.553	-0.012	-0.006	0.011	0.005	0.007	-0.024	-0.021	-0.031	-0.019	0.018	0.032	0.036
DNA-directed RNA polymerase complex	GO:0000428	-0.584	-0.2	-0.638	-0.395	-0.349	-0.015	-0.041	-0.021	-0.693	-0.663	-1.338	-1.178	-0.009	-0.016	0.004	-0.007	0.002	-0.021	-0.013	-0.025	-0.011	0.005	0.017	0.018
RNA polymerase complex	GO:0030880	-0.584	-0.2	-0.638	-0.395	-0.349	-0.015	-0.041	-0.021	-0.693	-0.663	-1.338	-1.178	-0.009	-0.016	0.004	-0.007	0.002	-0.021	-0.013	-0.025	-0.011	0.005	0.017	0.018
fungal-type cell wall	GO:0009277	0	-0.244	-0.626	-1.033	-0.53	-1.116	-0.285	-0.514	0	-0.05	-0.623	-0.656	-0.16	-0.015	0.198	0.226	-0.006	0.01	0.159	0.166	-0.158	-0.018	0.045	0.064
vacuolar membrane	GO:0005774	-1.055	-2.965	-0.609	-1.507	-2.809	-3.908	-0.808	-1.31	-0.036	-0.259	-0.191	-0.287	0.008	0.018	0.041	0.076	0.043	0.033	0.075	0.086	-0.036	-0.013	-0.036	-0.018
prespliceosome	GO:0071010	-0.345	-0.215	-0.528	-0.315	-0.299	-0.14	-0.354	-0.187	-0.364	-0.322	-0.47	-0.366	-0.012	-0.034	0.022	-0.012	0.005	-0.022	0.031	0.009	-0.017	-0.012	-0.009	-0.021
U2-type prespliceosome	GO:0071004	-0.345	-0.215	-0.528	-0.315	-0.299	-0.14	-0.354	-0.187	-0.364	-0.322	-0.47	-0.366	-0.012	-0.034	0.022	-0.012	0.005	-0.022	0.031	0.009	-0.017	-0.012	-0.009	-0.021
DNA replication preinitiation complex	GO:0031261	-0.468	-0.067	-0.499	-0.45	-0.341	-0.514	-0.066	-0.063	-0.403	-0.058	-1.181	-1.018	-0.007	-0.031	0.034	0.023	0.01	-0.001	-0.037	-0.032	-0.017	-0.031	0.07	0.055
proteasome accessory complex	GO:0022624	-5.983	-0.239	-0.474	-0.454	-5.168	-0.296	-0.105	-0.066	-0.258	-0.233	-0.744	-0.942	0.102	-0.019	-0.003	-0.002	0.132	-0.007	-0.021	-0.043	-0.03	-0.013	0.018	0.04
proteasome regulatory particle	GO:0005838	-5.983	-0.239	-0.474	-0.454	-5.168	-0.296	-0.105	-0.066	-0.258	-0.233	-0.744	-0.942	0.102	-0.019	-0.003	-0.002	0.132	-0.007	-0.021	-0.043	-0.03	-0.013	0.018	0.04
endosome membrane	GO:0010008	-3.928	-1.12	-0.468	-0.609	-1.005	-0.56	-0.619	-0.852	-1.427	-0.77	-0.307	-0.264	0.05	0.01	0.004	0.023	0.023	0	0.055	0.068	0.027	0.011	-0.051	-0.045
fungal-type vacuole membrane	GO:0000329	-0.747	-2.111	-0.464	-1.095	-1.921	-3.014	-0.536	-0.842	-0.034	-0.199	-0.252	-0.331	-0.006	0.018	0.028	0.066	0.046	0.037	0.062	0.074	-0.051	-0.011	-0.034	-0.012
small nuclear ribonucleoprotein complex	GO:0030532	-0.176	-0.193	-0.443	-0.252	-0.082	-0.171	-0.444	-0.227	-0.619	-0.416	-0.322	-0.214	-0.058	-0.012	-0.001	-0.026	-0.05	0.019	0.071	0.039	-0.008	0.001	-0.072	-0.035
cell projection	GO:0042995	-0.3	-0.236	-0.443	-0.737	-0.556	-0.002	0	0	-0.143	-1.488	-3.366	-4.228	-0.023	-0.027	0.013	0.05	0.004	-0.035	-0.053	-0.036	-0.039	0.009	0.066	0.086
mating projection	GO:0005937	-0.3	-0.236	-0.443	-0.737	-0.556	-0.002	0	0	-0.143	-1.488	-3.366	-4.228	-0.023	-0.027	0.013	0.05	0.004	-0.035	-0.053	-0.036	-0.039	0.009	0.066	0.086
cell projection part	GO:0044463	-0.141	-0.278	-0.441	-0.772	-0.563	-0.002	0	0	-0.078	-1.645	-3.404	-4.415	-0.034	-0.025	0.007	0.047	0.004	-0.037	-0.064	-0.048	-0.051	0.012	0.071	0.095
outer membrane	GO:0019867	-0.429	-0.45	-0.438	-0.754	-0.82	-2.274	-0.3	-0.365	-0.143	-0.016	-0.528	-0.72	-0.018	-0.006	0.042	0.07	0.036	0.019	0.051	0.058	-0.055	-0.025	-0.009	0.012
organelle outer membrane	GO:0031968	-0.496	-0.441	-0.431	-0.766	-0.892	-2.275	-0.295	-0.375	-0.16	-0.016	-0.524	-0.718	-0.016	-0.006	0.042	0.071	0.038	0.019	0.051	0.059	-0.054	-0.025	-0.009	0.012
mating projection tip	GO:0043332	-0.129	-0.208	-0.41	-0.736	-0.63	-0.001	0	0	-0.057	-1.579	-3.589	-4.407	-0.036	-0.029	0.006	0.046	0.006	-0.04	-0.071	-0.052	-0.055	0.012	0.077	0.098
endosome	GO:0005768	-4.122	-1.074	-0.393	-0.572	-1.725	-0.238	-0.237	-0.308	-0.895	-1.113	-0.733	-0.875	0.018	0.016	0.042	0.063	0.031	-0.011	0.064	0.068	-0.013	0.027	-0.022	-0.005
integral to mitochondrial membrane	GO:0032592	-0.074	-0.852	-0.375	-0.393	-0.041	-1.736	-0.294	-0.269	-0.225	-0.12	-0.527	-0.471	-0.042	0.007	0.051	0.058	-0.033	0.029	0.034	0.046	-0.009	-0.022	0.017	0.012
mitochondrial outer membrane	GO:0005741	-0.501	-0.482	-0.349	-0.754	-0.762	-2.338	-0.286	-0.367	-0.174	-0.023	-0.427	-0.713	-0.015	-0.002	0.032	0.074	0.025	0.02	0.052	0.06	-0.04	-0.022	-0.02	0.013
condensed chromosome	GO:0000793	-1.46	-0.003	-0.336	-0.116	-0.036	0	-0.001	0	-2.656	-0.842	-1.458	-1.922	0.003	-0.053	0.091	0.023	0.003	-0.048	0.046	-0.009	-0.006	0.004	0.04	0.03
polysome	GO:0005844	-0.367	-0.123	-0.335	-0.199	-0.086	-0.076	-0.01	-0.006	-0.932	-0.337	-1.768	-1.607	0.008	-0.024	0.011	-0.011	-0.008	-0.022	-0.063	-0.078	0.016	-0.002	0.074	0.068
cell cortex	GO:0005938	-0.16	-0.097	-0.301	-0.429	-1.055	-0.008	-0.001	-0.001	-0.022	-0.808	-2.231	-2.394	-0.003	-0.037	0.026	0.042	0.023	-0.01	0.024	0.013	-0.026	-0.026	0.014	0.03
SAGA-type complex	GO:0070461	-1.604	-0.01	-0.299	-0.387	-0.517	-0.04	-0.003	-0.009	-0.889	-0.121	-1.546	-1.572	0.04	-0.061	-0.019	0.003	0.032	-0.031	-0.12	-0.098	0.008	-0.03	0.1	0.101
cell cortex part	GO:0044448	-0.19	-0.204	-0.289	-0.317	-1.104	-0.007	-0.002	-0.001	-0.037	-1.049	-2.043	-2.297	0.005	-0.021	0.027	0.031	0.017	-0.022	-0.007	-0.015	-0.012	0.003	0.034	0.046
peroxisomal membrane	GO:0005778	-0.227	-0.509	-0.272	-0.536	-0.36	-0.022	-1.747	-1.651	-0.13	-0.415	-0.015	-0.047	-0.017	-0.029	0.016	0.056	-0.019	-0.033	0.175	0.169	-0.034	-0.003	-0.137	-0.114
microbody membrane	GO:0031903	-0.227	-0.509	-0.272	-0.536	-0.36	-0.022	-1.747	-1.651	-0.13	-0.415	-0.015	-0.047	-0.017	-0.029	0.016	0.056	-0.019	-0.033	0.175	0.169	-0.034	-0.003	-0.137	-0.114
endosomal part	GO:0044440	-4.757	-0.864	-0.267	-0.383	-0.685	-0.346	-0.339	-0.456	-2.121	-0.808	-0.246	-0.262	0.054	0.005	-0.017	0.004	0.016	-0.005	0.038	0.047	0.038	0.01	-0.055	-0.044
extrinsic to organelle membrane	GO:0031312	-0.646	-0.387	-0.266	-0.319	-0.003	-0.004	-0.523	-0.355	-1.951	-1.092	-0.09	-0.201	0.002	-0.031	-0.023	-0.026	-0.034	-0.044	0.063	0.039	0.036	0.013	-0.086	-0.065
trans-Golgi network	GO:0005802	-1.262	-0.374	-0.266	-0.316	-1.376	-0.072	-0.287	-0.341	-0.336	-0.508	-0.283	-0.308	0.033	-0.007	-0.027	-0.005	0.052	-0.024	0.017	0.019	-0.019	0.018	-0.045	-0.024
U2-type spliceosomal complex	GO:0005684	-0.637	-0.181	-0.25	-0.127	-0.494	-0.094	-0.195	-0.052	-0.364	-0.296	-0.385	-0.351	-0.005	-0.034	-0.026	-0.05	0.01	-0.021	0.01	-0.017	-0.015	-0.013	-0.036	-0.033
spindle microtubule	GO:0005876	-0.531	-0.008	-0.245	-0.289	-0.131	-0.056	-0.042	-0.024	-0.794	-0.096	-0.887	-1.018	-0.004	-0.088	0.015	0.013	-0.01	-0.041	0.005	-0.028	0.006	-0.047	0.01	0.041
spliceosomal complex	GO:0005681	-0.433	-0.155	-0.225	-0.081	-0.136	-0.012	-0.112	-0.025	-0.547	-0.547	-0.38	-0.248	-0.018	-0.026	-0.033	-0.058	-0.011	-0.029	0.003	-0.019	-0.007	0.003	-0.037	-0.039
intrinsic to organelle membrane	GO:0031300	-0.607	-2.753	-0.219	-0.502	-0.316	-1.984	-0.956	-0.755	-0.266	-0.606	-0.031	-0.152	-0.014	0.017	0.002	0.036	0.004	0.018	0.057	0.058	-0.018	-0.001	-0.055	-0.022
condensed nuclear chromosome	GO:0000794	-1.404	0	-0.212	-0.059	-0.02	0	-0.003	-0.001	-2.795	-0.442	-1.124	-1.465	0.002	-0.069	0.096	0.015	-0.001	-0.045	0.062	0.007	-0.003	-0.014	0.029	0.006
integral to organelle membrane	GO:0031301	-0.468	-2.771	-0.169	-0.425	-0.273	-2.007	-0.859	-0.657	-0.247	-0.61	-0.027	-0.151	-0.017	0.018	-0.004	0.031	0.002	0.018	0.051	0.053	-0.019	-0.001	-0.056	-0.022
histone deacetylase complex	GO:0000118	-0.022	-0.533	-0.166	-0.147	-0.343	-0.006	-0.004	-0.004	-0.053	-1.676	-1.035	-1.126	-0.051	0.016	-0.054	-0.048	0.01	-0.048	-0.102	-0.098	-0.061	0.064	0.048	0.05
extrinsic to membrane	GO:0019898	-1.239	-0.059	-0.151	-0.183	-0.153	0	-0.026	-0.021	-0.98	-0.962	-0.6	-0.739	0.007	-0.034	-0.041	-0.037	0.01	-0.041	-0.02	-0.023	-0.003	0.007	-0.021	-0.013
integral to endoplasmic reticulum membrane	GO:0030176	-0.152	-1.714	-0.144	-0.314	-0.421	-1.605	-0.523	-0.459	-0.12	-0.762	-0.055	-0.206	-0.036	0.023	-0.041	0.002	0.01	0.017	0.031	0.026	-0.046	0.005	-0.072	-0.024
intrinsic to endoplasmic reticulum membrane	GO:0031227	-0.152	-1.714	-0.144	-0.314	-0.421	-1.605	-0.523	-0.459	-0.12	-0.762	-0.055	-0.206	-0.036	0.023	-0.041	0.002	0.01	0.017	0.031	0.026	-0.046	0.005	-0.072	-0.024
SWI/SNF superfamily-type complex	GO:0070603	-1.691	-0.094	-0.137	-0.124	-0.051	0	0	0	-1.785	-1.539	-3.005	-2.537	0.023	-0.026	-0.048	-0.048	-0.01	-0.048	-0.125	-0.125	0.034	0.022	0.076	0.077
nuclear replication fork	GO:0043596	-0.16	-0.006	-0.133	-0.139	-0.472	-0.047	0	0	-0.187	-0.069	-1.457	-1.858	-0.026	-0.049	-0.075	-0.07	0.017	-0.025	-0.139	-0.148	-0.044	-0.024	0.064	0.078
mitochondrial membrane part	GO:0044455	-0.119	-1.03	-0.133	-0.239	-0.045	-1.794	-0.78	-0.463	-0.39	-0.072	-0.006	-0.06	-0.024	-0.003	-0.02	-0.001	-0.011	0.01	0.056	0.044	-0.013	-0.013	-0.076	-0.045
integral to mitochondrial inner membrane	GO:0031305	-0.041	-0.643	-0.123	-0.12	-0.033	-0.858	-0.24	-0.281	-0.273	-0.156	-0.051	-0.032	-0.044	0.002	-0.072	-0.076	-0.047	0.022	0.02	0.029	0.003	-0.019	-0.092	-0.105
intrinsic to mitochondrial inner membrane	GO:0031304	-0.063	-0.772	-0.122	-0.112	-0.024	-0.719	-0.192	-0.248	-0.362	-0.226	-0.068	-0.035	-0.039	0.007	-0.072	-0.077	-0.05	0.018	0.012	0.024	0.011	-0.011	-0.084	-0.101
nucleotide-excision repair complex	GO:0000109	-0.451	-0.007	-0.12	-0.215	-1.283	-0.003	-0.058	-0.115	-0.062	-0.322	-0.396	-0.368	-0.001	-0.055	-0.065	-0.035	0.066	-0.055	-0.045	-0.022	-0.067	0	-0.021	-0.013
extracellular region	GO:0005576	0	-0.453	-0.115	-0.621	-0.881	-1.838	-0.034	-0.107	0	-0.128	-0.334	-0.729	-0.231	0.018	-0.021	0.087	0.076	0.03	0.028	0.037	-0.254	0.027	-0.012	0.088
nuclear transcription factor complex	GO:0044798	-2.272	-0.018	-0.114	-0.077	-0.469	-0.043	-0.014	-0.012	-1.214	-0.198	-0.702	-0.638	0.032	-0.042	-0.057	-0.065	0.022	-0.02	-0.049	-0.054	0.01	-0.021	-0.007	-0.011
integral to Golgi membrane	GO:0030173	-1.752	-1.019	-0.11	-0.248	-0.703	-1.715	-0.747	-0.586	-0.691	-0.27	-0.013	-0.064	0.047	0.022	-0.065	-0.023	0.033	0.026	0.069	0.055	0.015	-0.004	-0.134	-0.077
intrinsic to Golgi membrane	GO:0031228	-1.752	-1.019	-0.11	-0.248	-0.703	-1.715	-0.747	-0.586	-0.691	-0.27	-0.013	-0.064	0.047	0.022	-0.065	-0.023	0.033	0.026	0.069	0.055	0.015	-0.004	-0.134	-0.077
Golgi-associated vesicle	GO:0005798	-2.084	-0.145	-0.108	-0.121	-0.137	-0.002	-0.004	-0.004	-1.635	-1.284	-1.293	-1.321	0.039	-0.023	-0.058	-0.048	-0.051	-0.046	-0.085	-0.046	0.04	0.023	0.042	0.05
mitochondrial nucleoid	GO:0042645	-0.014	-0.214	-0.101	-0.071	-0.553	-0.614	-0.014	-0.014	-0.014	-0.092	-0.609	-0.547	-0.075	-0.021	-0.04	-0.046	0.02	0.013	-0.057	-0.065	-0.095	-0.033	0.017	0.02
nucleoid	GO:0009295	-0.014	-0.214	-0.101	-0.071	-0.553	-0.614	-0.014	-0.014	-0.014	-0.092	-0.609	-0.547	-0.075	-0.021	-0.04	-0.046	0.02	0.013	-0.057	-0.065	-0.095	-0.033	0.017	0.02
extrinsic to mitochondrial inner membrane	GO:0031314	-0.965	-0.272	-0.095	-0.156	-0.004	-0.017	-0.467	-0.326	-2.224	-0.844	-0.024	-0.12	0.019	-0.015	-0.087	-0.06	-0.104	-0.048	0.055	0.023	0.123	0.032	-0.142	-0.083
cytoskeletal part	GO:0044430	-0.345	-0.025	-0.095	-0.065	-0.193	0	0	0	-0.637	-0.891	-1.834	-1.734	-0.008	-0.041	0.017	0.013	0.009	-0.037	0.011	-0.003	-0.014	-0.003	0.007	0.015
protein-DNA complex	GO:0032993	-0.539	-0.024	-0.095	-0.052	-0.03	-0.002	0	0	-0.998	-0.383	-1.837	-1.79	-0.002	-0.027	-0.043	-0.064	-0.019	-0.039	-0.116	-0.13	0.016	0.012	0.073	0.066
replication fork	GO:0005657	-0.14	-0.003	-0.091	-0.082	-0.179	-0.071	0	0	-0.394	-0.037	-1.391	-1.686	-0.024	-0.049	-0.079	-0.077	-0.003	-0.02	-0.127	-0.136	-0.021	-0.028	0.048	0.059
intrinsic to plasma membrane	GO:0031226	-0.959	-0.921	-0.083	-0.285	-0.241	-0.252	-0.267	-0.238	-0.579	-0.509	-0.023	-0.452	0.055	-0.005	0.053	0.151	-0.021	0.002	0.107	0.091	0.04	-0.007	-0.055	0.059
spindle pole	GO:0000922	-1.355	-0.004	-0.082	-0.045	-0.046	0	0	0	-2.341	-0.493	-2.099	-1.676	0.004	-0.082	0.002	-0.011	0.001	-0.059	-0.041	-0.055	0.003	-0.022	0.043	0.044
nuclear chromosome, telomeric region	GO:0000784	-0.488	-0.983	-0.081	-0.077	-0.002	-0.005	-0.017	-0.006	-1.438	-1.69	-0.687	-0.821	0.011	0.055	-0.043	-0.051	-0.085	-0.057	-0.066	-0.091	0.096	0.112	0.023	0.042
organelle envelope lumen	GO:0031970	-0.968	-0.781	-0.08	-0.067	-0.177	-2.342	-0.684	-0.62	-0.645	-0.092	-0.012	-0.014	0.036	0.028	0.032	0.037	-0.026	0.062	0.121	0.123	0.062	-0.034	-0.089	-0.086
transcription factor complex	GO:0005667	-1.655	-0.022	-0.08	-0.057	-0.497	-0.045	-0.012	-0.011	-0.865	-0.215	-0.591	-0.552	0.022	-0.04	-0.065	-0.071	0.022	-0.02	-0.05	-0.054	0	-0.02	-0.015	-0.017
cell division site	GO:0032153	-0.908	-0.191	-0.079	-0.045	-0.268	0	0	0	-0.654	-1.915	-1.221	-1.127	0.006	-0.023	-0.092	-0.102	-0.005	-0.062	-0.135	-0.142	0.011	0.039	0.043	0.041
cell division site part	GO:0032155	-0.908	-0.191	-0.079	-0.045	-0.268	0	0	0	-0.654	-1.915	-1.221	-1.127	0.006	-0.023	-0.092	-0.102	-0.005	-0.062	-0.135	-0.142	0.011	0.039	0.043	0.041
nuclear envelope	GO:0005635	-1.447	-0.522	-0.076	-0.113	-0.064	-0.002	0	0	-2.326	-1.635	-1.464	-1.615	0.007	-0.008	-0.007	0.001	-0.001	-0.031	-0.034	-0.032	0.008	0.023	0.027	0.033
cytoskeleton	GO:0005856	-0.507	-0.021	-0.075	-0.055	-0.194	0	0	0	-0.783	-0.817	-1.97	-1.971	-0.003	-0.04	0.018	0.014	0.01	-0.035	0.008	-0.005	-0.011	-0.004	0.01	0.02
microtubule organizing center	GO:0005815	-1.08	-0.004	-0.074	-0.039	-0.095	0	0	0	-1.693	-0.449	-1.807	-1.347	0	-0.087	0	-0.014	0.009	-0.06	-0.036	-0.05	-0.009	-0.027	0.035	0.035
spindle pole body	GO:0005816	-1.08	-0.004	-0.074	-0.039	-0.095	0	0	0	-1.693	-0.449	-1.807	-1.347	0	-0.087	0	-0.014	0.009	-0.06	-0.036	-0.05	-0.009	-0.027	0.035	0.035
mitochondrial intermembrane space	GO:0005758	-0.837	-0.649	-0.073	-0.064	-0.102	-2.691	-0.876	-0.78	-0.824	-0.053	-0.005	-0.008	0.037	0.029	0.034	0.041	-0.037	0.07	0.138	0.139	0.074	-0.041	-0.104	-0.098
nuclear pore	GO:0005643	-1.373	-0.304	-0.072	-0.108	-0.031	-0.001	0	0	-2.153	-1.343	-1.853	-2.264	0.012	-0.01	-0.024	-0.01	-0.021	-0.039	-0.093	-0.094	0.033	0.028	0.069	0.084
replication fork protection complex	GO:0031298	-0.139	-0.021	-0.061	-0.056	-0.168	-0.154	0	0	-0.366	-0.06	-1.367	-1.63	-0.031	-0.054	-0.138	-0.133	-0.009	-0.02	-0.213	-0.228	-0.022	-0.035	0.075	0.095
pore complex	GO:0046930	-1.061	-0.282	-0.054	-0.082	-0.027	-0.002	0	0	-1.876	-1.241	-1.971	-2.377	0.006	-0.011	-0.032	-0.017	-0.021	-0.037	-0.1	-0.101	0.027	0.026	0.069	0.083
cytoplasmic stress granule	GO:0010494	-0.004	-0.028	-0.048	-0.022	-0.052	-0.012	-0.002	-0.001	-0.164	-0.351	-0.651	-0.577	-0.071	-0.042	-0.111	-0.134	-0.021	-0.048	-0.13	-0.147	-0.05	0.006	0.018	0.013
cytoplasmic microtubule	GO:0005881	-0.098	-0.073	-0.046	-0.059	-0.056	-0.057	-0.003	-0.002	-0.417	-0.246	-0.806	-0.747	-0.038	-0.048	-0.105	-0.096	-0.031	-0.039	-0.123	-0.125	-0.007	-0.009	0.018	0.03
U4/U6 x U5 tri-snRNP complex	GO:0046540	-0.429	-0.031	-0.045	-0.024	-0.039	-0.316	-0.238	-0.076	-0.727	-0.108	-0.037	-0.03	-0.018	-0.044	-0.108	-0.134	-0.033	-0.003	0.009	-0.026	0.015	-0.042	-0.117	-0.108
transport vesicle membrane	GO:0030658	-0.605	-0.049	-0.044	-0.026	-0.238	-0.111	-0.008	-0.008	-0.286	-0.135	-0.545	-0.492	0.004	-0.04	-0.115	-0.117	-0.062	-0.021	-0.079	-0.027	-0.007	-0.019	-0.014	-0.014
condensed chromosome kinetochore	GO:0000777	-1.835	-0.004	-0.044	-0.032	-0.117	-0.005	-0.002	-0.001	-2.422	-0.372	-0.424	-0.806	0.065	-0.05	-0.058	-0.045	0.012	-0.029	-0.05	-0.097	0.054	0.002	-0.008	0.052
plasma membrane	GO:0005886	-0.091	-1.018	-0.042	-0.302	-0.396	-1.681	-0.289	-0.342	-0.109	-0.335	-0.054	-0.423	-0.015	0.007	0.038	0.082	0.008	0.005	0.1	0.105	-0.024	-0.003	-0.048	-0.006
preribosome, large subunit precursor	GO:0030687	-1.14	-0.005	-0.04	-0.001	-0.01	0	-0.004	0	-2.378	-0.701	-0.345	-0.119	0.016	-0.046	-0.099	-0.167	-0.031	-0.054	-0.072	-0.118	0.046	0.008	-0.026	-0.048
condensed chromosome, centromeric region	GO:0000779	-1.727	-0.001	-0.039	-0.039	-0.095	-0.003	-0.005	-0.002	-2.423	-0.263	-0.378	-0.699	0.055	-0.06	-0.015	-0.007	0.014	-0.027	0.024	-0.038	0.049	-0.011	-0.039	0.03
vesicle membrane	GO:0012506	-0.838	-0.021	-0.038	-0.037	-0.797	-0.465	-0.016	-0.013	-0.086	-0.009	-0.441	-0.455	0.002	-0.045	-0.07	-0.073	0.015	0.009	-0.031	-0.01	-0.047	-0.054	-0.03	-0.029
cytoplasmic vesicle membrane	GO:0030659	-0.838	-0.021	-0.038	-0.037	-0.797	-0.465	-0.016	-0.013	-0.086	-0.009	-0.441	-0.455	0.002	-0.045	-0.07	-0.073	0.015	0.009	-0.031	-0.01	-0.047	-0.054	-0.03	-0.029
spindle	GO:0005819	-1.181	0	-0.034	-0.02	-0.098	0	0	0	-1.924	-0.34	-1.27	-1.014	-0.001	-0.082	-0.012	-0.018	0.016	-0.062	-0.003	-0.027	-0.012	-0.021	-0.009	0.009
incipient cellular bud site	GO:0000131	-0.551	-0.1	-0.034	-0.032	-0.205	0	0	0	-0.671	-1.241	-1.764	-1.603	-0.009	-0.024	-0.1	-0.09	0.002	-0.047	-0.151	-0.144	-0.011	0.023	0.051	0.054
microtubule associated complex	GO:0005875	-0.066	-0.12	-0.033	-0.022	-0.225	-0.079	-0.032	-0.017	-0.174	-0.219	-0.161	-0.253	-0.056	-0.025	-0.136	-0.132	0.033	-0.028	-0.05	-0.065	-0.089	0.002	-0.086	-0.067
cytoplasmic vesicle part	GO:0044433	-1.193	-0.039	-0.033	-0.027	-0.519	-0.278	-0.007	-0.006	-0.212	-0.041	-0.502	-0.476	0.009	-0.038	-0.069	-0.076	0.005	0.002	-0.035	-0.018	-0.026	-0.04	-0.026	-0.028
plasma membrane part	GO:0044459	-0.747	-0.846	-0.033	-0.133	-0.044	-0.263	-0.059	-0.046	-0.976	-0.609	-0.057	-0.561	0.015	0.011	-0.009	0.052	-0.025	-0.001	0.028	0.02	0.025	0.012	-0.037	0.032
kinetochore	GO:0000776	-1.73	-0.003	-0.032	-0.031	-0.088	-0.004	-0.002	-0.001	-2.576	-0.391	-0.37	-0.765	0.057	-0.049	-0.064	-0.048	0.005	-0.028	-0.046	-0.092	0.052	0.001	-0.018	0.044
site of polarized growth	GO:0030427	-0.232	-0.035	-0.029	-0.069	-0.396	0	0	0	-0.137	-1.95	-2.983	-3.267	-0.02	-0.029	-0.036	-0.014	-0.001	-0.037	-0.061	-0.052	-0.025	0.009	0.025	0.038
mitochondrial envelope	GO:0005740	-0.061	-0.757	-0.028	-0.12	-0.441	-3.999	-0.77	-0.547	-0.036	-0.007	-0.001	-0.016	-0.021	0.003	0.004	0.032	0.002	0.022	0.08	0.072	-0.027	-0.015	-0.07	-0.04
membrane coat	GO:0030117	-0.832	-0.013	-0.028	-0.04	-0.336	-0.265	-0.012	-0.007	-0.482	-0.02	-0.285	-0.477	0.007	-0.055	-0.116	-0.099	0.015	-0.009	-0.053	-0.064	-0.009	-0.046	-0.063	-0.034
nuclear chromosome	GO:0000228	-1.073	-0.002	-0.028	-0.009	-0.005	0	0	0	-2.296	-1.163	-2.71	-2.901	-0.004	-0.026	-0.007	-0.033	-0.005	-0.036	-0.035	-0.056	-0.001	0.013	0.027	0.022
coated membrane	GO:0048475	-0.832	-0.013	-0.028	-0.04	-0.336	-0.265	-0.012	-0.007	-0.482	-0.02	-0.285	-0.477	0.007	-0.055	-0.116	-0.099	0.015	-0.009	-0.053	-0.064	-0.009	-0.046	-0.063	-0.034
chromosome, telomeric region	GO:0000781	-0.303	-0.163	-0.025	-0.017	-0.037	-0.004	-0.048	-0.03	-0.588	-0.602	-0.088	-0.07	-0.006	-0.001	-0.093	-0.097	-0.028	-0.041	-0.025	-0.034	0.022	0.04	-0.068	-0.063
integral to plasma membrane	GO:0005887	-1.112	-0.687	-0.025	-0.132	-0.531	-0.467	-0.259	-0.245	-0.438	-0.195	-0.002	-0.144	0.087	-0.018	-0.018	0.108	-0.011	0.014	0.141	0.122	0.047	-0.032	-0.159	-0.014
vesicle coat	GO:0030120	-0.777	-0.006	-0.024	-0.025	-0.371	-0.17	-0.005	-0.002	-0.468	-0.019	-0.42	-0.623	0.01	-0.07	-0.131	-0.123	0.018	-0.015	-0.08	-0.098	-0.008	-0.055	-0.051	-0.026
clathrin-coated vesicle	GO:0030136	-1.646	-0.034	-0.022	-0.029	-0.006	-0.021	-0.015	-0.007	-2.804	-0.44	-0.314	-0.452	0.027	-0.039	-0.109	-0.09	-0.041	-0.035	-0.071	-0.081	0.068	-0.004	-0.038	-0.009
mitochondrial inner membrane	GO:0005743	-0.018	-0.485	-0.021	-0.027	-0.165	-0.568	-0.503	-0.22	-0.079	-0.15	0	-0.006	-0.041	0.004	-0.027	-0.02	-0.005	-0.009	0.054	0.034	-0.036	0.013	-0.081	-0.054
condensed nuclear chromosome, centromeric region	GO:0000780	-1.67	0	-0.02	-0.021	-0.034	-0.007	-0.005	-0.003	-2.915	-0.154	-0.348	-0.602	0.06	-0.073	-0.021	-0.014	0.004	-0.024	0.029	-0.033	0.067	-0.024	-0.05	0.019
mitochondrial membrane	GO:0031966	-0.029	-0.436	-0.02	-0.107	-0.513	-2.765	-0.607	-0.39	-0.02	-0.007	-0.001	-0.02	-0.031	-0.005	-0.014	0.016	0.005	0.012	0.066	0.056	-0.041	-0.013	-0.074	-0.04
ER to Golgi transport vesicle	GO:0030134	-0.287	-0.571	-0.02	-0.023	-0.285	-2.121	-0.266	-0.269	-0.111	-0.057	-0.021	-0.023	-0.016	0.019	-0.095	-0.072	-0.047	0.036	0.033	0.074	-0.022	-0.016	-0.115	-0.094
microtubule	GO:0005874	-0.408	-0.007	-0.019	-0.009	-0.095	-0.008	-0.001	-0.001	-0.992	-0.213	-0.371	-0.277	-0.002	-0.047	-0.054	-0.06	-0.001	-0.039	-0.024	-0.029	-0.001	-0.007	-0.03	-0.03
microtubule cytoskeleton	GO:0015630	-0.979	-0.001	-0.019	-0.006	-0.042	0	0	0	-2.193	-0.247	-0.831	-0.573	-0.004	-0.07	-0.014	-0.024	0.009	-0.053	0.007	-0.009	-0.008	-0.017	-0.022	-0.015
chromosome	GO:0005694	-1.374	0	-0.018	-0.005	-0.013	0	0	0	-2.521	-1.37	-2.749	-2.841	-0.002	-0.022	-0.015	-0.035	-0.003	-0.038	-0.037	-0.056	-0.001	0.018	0.021	0.021
organelle inner membrane	GO:0019866	-0.037	-0.519	-0.015	-0.025	-0.231	-0.431	-0.356	-0.138	-0.083	-0.225	0	-0.013	-0.038	0.004	-0.032	-0.022	-0.002	-0.01	0.047	0.027	-0.036	0.014	-0.078	-0.049
cellular bud neck	GO:0005935	-0.534	-0.024	-0.015	-0.014	-0.124	0	0	0	-0.703	-1.658	-2.361	-1.941	-0.005	-0.029	-0.053	-0.05	-0.008	-0.038	-0.072	-0.071	0.003	0.011	0.019	0.021
condensed nuclear chromosome kinetochore	GO:0000778	-1.81	0	-0.014	-0.01	-0.05	-0.016	-0.001	-0.001	-2.876	-0.179	-0.321	-0.592	0.075	-0.065	-0.085	-0.072	0.001	-0.023	-0.064	-0.107	0.074	-0.014	-0.021	0.035
chromosome, centromeric region	GO:0000775	-1.293	0	-0.014	-0.02	-0.058	-0.002	0	0	-2.274	-0.223	-0.448	-0.886	0.036	-0.056	-0.046	-0.033	0.005	-0.028	-0.011	-0.063	0.038	-0.011	-0.034	0.03
Golgi apparatus part	GO:0044431	-1.07	-0.408	-0.013	-0.036	-0.736	-0.458	-0.024	-0.014	-0.267	-0.392	-0.093	-0.258	-0.001	-0.011	-0.068	-0.055	0.002	-0.003	-0.011	-0.008	-0.016	-0.008	-0.054	-0.034
coated vesicle membrane	GO:0030662	-0.877	-0.007	-0.013	-0.01	-0.251	-0.045	-0.001	0	-0.474	-0.071	-0.653	-0.789	0.008	-0.061	-0.135	-0.13	-0.032	-0.026	-0.092	-0.072	-0.006	-0.035	-0.029	-0.01
transport vesicle	GO:0030133	-0.977	-0.256	-0.012	-0.013	-0.136	-0.731	-0.055	-0.052	-0.557	-0.144	-0.093	-0.103	0.004	-0.001	-0.094	-0.077	-0.035	0.008	-0.014	0.011	0.006	-0.009	-0.072	-0.055
nuclear membrane	GO:0031965	-1.005	-0.059	-0.01	-0.018	-0.063	-0.003	0	0	-1.718	-0.662	-0.721	-0.871	0.006	-0.029	-0.096	-0.085	0.003	-0.035	-0.096	-0.091	0.003	0.006	0	0.006
Golgi membrane	GO:0000139	-0.565	-0.258	-0.009	-0.034	-0.78	-1.194	-0.056	-0.036	-0.155	-0.079	-0.03	-0.132	-0.009	-0.014	-0.08	-0.062	0.003	0.006	-0.004	0	-0.026	-0.021	-0.072	-0.048
vesicle	GO:0031982	-1.716	-0.147	-0.009	-0.009	-0.358	-0.491	-0.012	-0.011	-0.617	-0.119	-0.192	-0.158	0.013	-0.016	-0.068	-0.063	0.002	0.003	-0.018	-0.005	-0.005	-0.019	-0.046	-0.042
chromosomal part	GO:0044427	-1.344	-0.001	-0.007	-0.005	-0.011	0	0	0	-2.403	-1.438	-2.302	-2.919	-0.001	-0.023	-0.045	-0.042	-0.004	-0.036	-0.054	-0.072	0.005	0.017	0.009	0.03
cytoplasmic membrane-bounded vesicle	GO:0016023	-1.657	-0.133	-0.007	-0.007	-0.377	-0.476	-0.011	-0.01	-0.532	-0.103	-0.157	-0.135	0.012	-0.017	-0.072	-0.067	0.003	0.003	-0.018	-0.006	-0.007	-0.02	-0.05	-0.045
membrane-bounded vesicle	GO:0031988	-1.657	-0.133	-0.007	-0.007	-0.377	-0.476	-0.011	-0.01	-0.532	-0.103	-0.157	-0.135	0.012	-0.017	-0.072	-0.067	0.003	0.003	-0.018	-0.006	-0.007	-0.02	-0.05	-0.045
cytoplasmic vesicle	GO:0031410	-1.657	-0.133	-0.007	-0.007	-0.377	-0.476	-0.011	-0.01	-0.532	-0.103	-0.157	-0.135	0.012	-0.017	-0.072	-0.067	0.003	0.003	-0.018	-0.006	-0.007	-0.02	-0.05	-0.045
cellular bud tip	GO:0005934	-0.297	-0.057	-0.006	-0.008	-0.048	0	0	0	-0.784	-1.376	-1.647	-1.889	-0.02	-0.034	-0.113	-0.096	-0.022	-0.047	-0.142	-0.132	-0.013	0.013	0.029	0.036
Golgi apparatus	GO:0005794	-2.351	-0.268	-0.006	-0.017	-0.921	-0.242	-0.027	-0.02	-0.601	-0.427	-0.045	-0.129	0.009	-0.013	-0.068	-0.055	0.007	-0.007	-0.005	-0.003	-0.007	-0.006	-0.061	-0.043
nuclear chromosome part	GO:0044454	-1.149	-0.006	-0.006	-0.005	-0.007	0	0	0	-2.146	-1.354	-2.221	-2.922	-0.001	-0.02	-0.043	-0.04	-0.004	-0.033	-0.057	-0.076	0.006	0.019	0.014	0.036
nuclear chromatin	GO:0000790	-0.216	-0.247	-0.004	-0.004	-0.032	-0.002	0	0	-0.545	-1.407	-1.037	-1.037	-0.019	-0.005	-0.104	-0.097	-0.003	-0.029	-0.101	-0.102	-0.017	0.024	-0.003	0.005
coated vesicle	GO:0030135	-1.238	-0.093	-0.003	-0.004	-0.078	-0.314	-0.01	-0.005	-1.046	-0.145	-0.113	-0.151	0.008	-0.02	-0.105	-0.09	-0.027	-0.005	-0.032	-0.021	0.013	-0.015	-0.067	-0.046
chromatin	GO:0000785	-0.403	-0.059	-0.002	-0.001	-0.037	0	0	0	-0.756	-1.356	-1.405	-1.237	-0.014	-0.014	-0.105	-0.103	-0.002	-0.034	-0.108	-0.109	-0.011	0.02	0.003	0.006
small nucleolar ribonucleoprotein complex	GO:0005732	-0.019	-0.096	-0.002	0	-0.012	-0.132	-0.034	-0.013	-0.461	-0.29	-0.009	-0.002	-0.065	-0.018	-0.197	-0.233	-0.045	-0.016	-0.06	-0.084	-0.02	-0.001	-0.138	-0.149
nucleolus	GO:0005730	-0.608	0	-0.002	0	-0.001	0	0	0	-2.64	-1.072	-0.886	-0.125	-0.014	-0.036	-0.063	-0.108	-0.016	-0.048	-0.055	-0.076	0.002	0.012	-0.008	-0.032
proton-transporting two-sector ATPase complex	GO:0016469	-0.011	-0.14	-0.002	-0.002	-0.147	-1.45	-0.118	-0.063	-0.083	-0.01	0	-0.002	-0.059	-0.024	-0.189	-0.186	-0.007	0.009	-0.002	-0.027	-0.053	-0.034	-0.188	-0.159
ribonucleoprotein granule	GO:0035770	-0.023	-0.012	-0.001	0	-0.099	-0.031	0	0	-0.094	-0.14	-0.208	-0.111	-0.045	-0.022	-0.081	-0.098	0.005	-0.027	-0.12	-0.127	-0.05	0.006	0.038	0.028
cytoplasmic mRNA processing body	GO:0000932	-0.161	-0.033	-0.001	0	-0.254	-0.282	-0.001	-0.001	-0.115	-0.046	-0.105	-0.043	-0.031	-0.011	-0.054	-0.067	0.024	-0.007	-0.108	-0.106	-0.055	-0.004	0.054	0.039
cellular bud	GO:0005933	-0.385	-0.036	-0.001	-0.002	-0.137	0	0	0	-0.485	-1.494	-1.042	-1.077	-0.012	-0.029	-0.09	-0.072	-0.009	-0.034	-0.07	-0.063	-0.009	0.007	-0.02	-0.01
small-subunit processome	GO:0032040	-0.193	0	-0.001	0	-0.028	0	0	0	-0.687	-0.141	-0.429	-0.289	-0.029	-0.073	-0.172	-0.22	-0.023	-0.056	-0.157	-0.198	-0.006	-0.017	-0.015	-0.023
cytosolic ribosome	GO:0022626	0	0	0	0	0	0	0	0	-0.021	0	0	0	-0.091	-0.088	-0.506	-0.55	-0.048	-0.027	-0.22	-0.323	-0.042	-0.061	-0.286	-0.226
cytosolic small ribosomal subunit	GO:0022627	0	0	0	0	-0.014	-0.057	0	0	-0.003	0	0	0	-0.099	-0.073	-0.563	-0.618	-0.02	-0.01	-0.195	-0.378	-0.079	-0.064	-0.368	-0.24
cytosolic large ribosomal subunit	GO:0022625	0	0	0	0	0	-0.002	0	0	-0.21	0	0	0	-0.094	-0.096	-0.511	-0.557	-0.073	-0.032	-0.238	-0.307	-0.021	-0.064	-0.272	-0.251
90S preribosome	GO:0030686	-0.156	0	0	0	-0.02	0	0	0	-0.597	-0.155	-0.482	-0.253	-0.026	-0.069	-0.167	-0.21	-0.015	-0.058	-0.152	-0.184	-0.011	-0.011	-0.016	-0.026
preribosome	GO:0030684	-0.38	0	0	0	-0.001	0	0	0	-2.078	-0.269	-0.297	-0.081	-0.014	-0.059	-0.138	-0.19	-0.026	-0.053	-0.107	-0.146	0.012	-0.006	-0.031	-0.043
nuclear outer membrane-endoplasmic reticulum membrane network	GO:0042175	-0.645	-1.852	0	-0.013	-1.272	-4.205	-0.313	-0.364	-0.146	-0.06	0	-0.001	-0.015	0.002	-0.083	-0.04	0.021	0.015	0.02	0.021	-0.036	-0.013	-0.103	-0.061
mitochondrial ribosome	GO:0005761	-0.195	0	0	0	-0.184	0	0	0	-0.255	-0.105	0	0	-0.025	-0.067	-0.395	-0.383	-0.002	-0.048	-0.145	-0.158	-0.023	-0.019	-0.25	-0.225
mitochondrial large ribosomal subunit	GO:0005762	-0.012	0	0	0	-0.134	-0.009	0	0	-0.113	-0.019	0	0	-0.055	-0.081	-0.432	-0.442	-0.01	-0.043	-0.172	-0.186	-0.045	-0.038	-0.26	-0.256
mitochondrial small ribosomal subunit	GO:0005763	-0.903	-0.026	0	0	-0.582	-0.002	0	0	-0.263	-0.723	0	0	0.002	-0.044	-0.339	-0.311	0.018	-0.053	-0.122	-0.135	-0.016	0.009	-0.217	-0.176
endoplasmic reticulum part	GO:0044432	-0.843	-2.233	0	-0.004	-1.452	-3.939	-0.254	-0.27	-0.157	-0.124	0	0	-0.012	0.005	-0.092	-0.046	0.019	0.014	0.019	0.019	-0.031	-0.009	-0.111	-0.065
ribosomal subunit	GO:0044391	0	0	0	0	0	0	0	0	-0.018	0	0	0	-0.073	-0.079	-0.482	-0.512	-0.034	-0.031	-0.196	-0.275	-0.04	-0.048	-0.286	-0.237
endoplasmic reticulum	GO:0005783	-0.848	-2.733	0	-0.036	-1.634	-5.066	-1.057	-1.086	-0.078	-0.083	0	0	-0.012	0.006	-0.062	-0.023	0.018	0.013	0.046	0.05	-0.034	-0.007	-0.103	-0.068
endoplasmic reticulum membrane	GO:0005789	-0.532	-2.087	0	-0.009	-1.152	-4.306	-0.262	-0.328	-0.136	-0.084	0	-0.001	-0.016	0.005	-0.091	-0.042	0.017	0.016	0.019	0.02	-0.033	-0.011	-0.11	-0.063
cytosolic part	GO:0044445	0	0	0	0	-0.001	-0.002	0	0	-0.09	0	0	0	-0.049	-0.063	-0.336	-0.365	-0.02	-0.021	-0.14	-0.216	-0.027	-0.042	-0.189	-0.143
organellar ribosome	GO:0000313	-0.195	0	0	0	-0.184	0	0	0	-0.255	-0.105	0	0	-0.025	-0.067	-0.395	-0.383	-0.002	-0.048	-0.145	-0.158	-0.023	-0.019	-0.25	-0.225
organellar small ribosomal subunit	GO:0000314	-0.903	-0.026	0	0	-0.582	-0.002	0	0	-0.263	-0.723	0	0	0.002	-0.044	-0.339	-0.311	0.018	-0.053	-0.122	-0.135	-0.016	0.009	-0.217	-0.176
organellar large ribosomal subunit	GO:0000315	-0.012	0	0	0	-0.134	-0.009	0	0	-0.113	-0.019	0	0	-0.055	-0.081	-0.432	-0.442	-0.01	-0.043	-0.172	-0.186	-0.045	-0.038	-0.26	-0.256
ribosome	GO:0005840	0	0	0	0	0	0	0	0	-0.058	0	0	0	-0.056	-0.068	-0.351	-0.376	-0.022	-0.038	-0.145	-0.203	-0.034	-0.036	-0.206	-0.172
large ribosomal subunit	GO:0015934	0	0	0	0	0	0	0	0	-0.141	0	0	0	-0.08	-0.09	-0.481	-0.515	-0.052	-0.035	-0.214	-0.264	-0.028	-0.054	-0.267	-0.251
small ribosomal subunit	GO:0015935	0	0	0	0	-0.063	-0.003	0	0	-0.009	-0.001	0	0	-0.063	-0.063	-0.483	-0.508	-0.007	-0.025	-0.169	-0.291	-0.056	-0.038	-0.314	-0.217
nucleolar part	GO:0044452	-0.438	0	0	0	-0.003	-0.001	0	0	-1.698	-0.208	-0.162	-0.037	-0.01	-0.05	-0.164	-0.194	-0.037	-0.035	-0.114	-0.121	0.027	-0.015	-0.05	-0.074
mitochondrial matrix	GO:0005759	-0.01	-0.026	0	0	-0.366	-0.028	0	0	-0.009	-0.155	0	0	-0.047	-0.02	-0.166	-0.158	0.005	-0.015	-0.07	-0.076	-0.052	-0.004	-0.096	-0.082

## Sheet: combinedGOsheet_F_down.csv
description	GO_ID	pval_FP_asc1_DE	pval_FP_asc1_D109Y	pval_FP_asc1_M1X	pval_FP_asc1_null	pval_tot_asc1_DE	pval_tot_asc1_D109Y	pval_tot_asc1_M1X	pval_tot_asc1_null	pval_TE_asc1_DE	pval_TE_asc1_D109Y	pval_TE_asc1_M1X	pval_TE_asc1_null	log2change_FP_asc1_DE	log2change_FP_asc1_D109Y	log2change_FP_asc1_M1X	log2change_FP_asc1_null	log2change_tot_asc1_DE	log2change_tot_asc1_D109Y	log2change_tot_asc1_M1X	log2change_tot_asc1_null	log2change_TE_asc1_DE	log2change_TE_asc1_D109Y	log2change_TE_asc1_M1X	log2change_TE_asc1_null
structural constituent of ribosome	GO:0003735	-13.908	-24.714	-67.474	-70.864	-5.69	-4.75	-37.245	-49.785	-1.821	-8.501	-40.335	-37.405	-0.084	-0.085	-0.489	-0.515	-0.04	-0.036	-0.203	-0.255	-0.044	-0.05	-0.286	-0.26
structural molecule activity	GO:0005198	-7.429	-20.925	-43.221	-43.718	-2.854	-5.721	-36.285	-44.663	-1.141	-5.645	-16.385	-14.205	-0.057	-0.067	-0.281	-0.295	-0.017	-0.035	-0.132	-0.163	-0.039	-0.032	-0.147	-0.127
RNA binding	GO:0003723	-1.932	-10.667	-7.355	-10.5	-4.47	-4.374	-12.66	-15.741	-0.033	-2.666	-0.767	-1.266	-0.033	-0.046	-0.079	-0.096	-0.037	-0.015	-0.045	-0.057	0.004	-0.028	-0.038	-0.035
rRNA binding	GO:0019843	-1.255	-4.912	-7.033	-8.691	-1.854	-2.23	-5.134	-7.087	-0.155	-1.532	-3.067	-3.321	-0.048	-0.073	-0.295	-0.335	-0.035	-0.039	-0.142	-0.19	-0.013	-0.035	-0.153	-0.144
macromolecule transmembrane transporter activity	GO:0022884	-0.644	-0.793	-4.869	-4.945	-0.106	-0.18	-3.332	-3.065	-1.268	-0.931	-2.185	-2.706	-0.051	-0.039	-0.382	-0.377	0.054	0	-0.181	-0.17	-0.105	-0.038	-0.201	-0.207
protein transmembrane transporter activity	GO:0008320	-0.644	-0.793	-4.869	-4.945	-0.106	-0.18	-3.332	-3.065	-1.268	-0.931	-2.185	-2.706	-0.051	-0.039	-0.382	-0.377	0.054	0	-0.181	-0.17	-0.105	-0.038	-0.201	-0.207
protein transporter activity	GO:0008565	-0.104	-1.542	-4.72	-4.396	-0.35	-1.025	-5.256	-5.681	-0.277	-0.605	-1.242	-1.051	-0.015	-0.048	-0.236	-0.219	0.013	-0.022	-0.129	-0.135	-0.029	-0.025	-0.107	-0.084
channel activity	GO:0015267	-1.076	-0.672	-3.917	-2.874	-0.113	-0.198	-1.917	-1.166	-1.407	-0.924	-2.225	-2.301	-0.101	-0.022	-0.287	-0.213	0.043	-0.004	-0.118	-0.062	-0.144	-0.019	-0.169	-0.151
passive transmembrane transporter activity	GO:0022803	-1.076	-0.672	-3.917	-2.874	-0.113	-0.198	-1.917	-1.166	-1.407	-0.924	-2.225	-2.301	-0.101	-0.022	-0.287	-0.213	0.043	-0.004	-0.118	-0.062	-0.144	-0.019	-0.169	-0.151
sequence-specific DNA binding	GO:0043565	-0.887	-0.074	-3.71	-3.156	-0.278	-0.754	-2.343	-2.069	-1.121	-0.039	-1.438	-1.571	-0.037	0	-0.076	-0.067	0.001	-0.007	0.003	0.01	-0.04	0.006	-0.081	-0.078
substrate-specific transporter activity	GO:0022892	-0.13	-0.089	-3.651	-2.015	-0.016	0	-0.104	-0.077	-0.863	-1.759	-7.81	-5.527	-0.003	0.008	-0.052	-0.013	0.029	0.036	0.097	0.104	-0.03	-0.027	-0.143	-0.109
nucleic acid binding transcription factor activity	GO:0001071	-0.502	-0.035	-3.274	-2.844	-0.364	-0.12	-1.579	-1.136	-0.7	-0.086	-1.466	-1.993	-0.032	0.004	-0.084	-0.081	-0.003	0.004	0.004	0.018	-0.032	-0.001	-0.089	-0.1
sequence-specific DNA binding transcription factor activity	GO:0003700	-0.502	-0.035	-3.274	-2.844	-0.364	-0.12	-1.579	-1.136	-0.7	-0.086	-1.466	-1.993	-0.032	0.004	-0.084	-0.081	-0.003	0.004	0.004	0.018	-0.032	-0.001	-0.089	-0.1
transporter activity	GO:0005215	-0.356	-0.098	-3.059	-1.612	-0.039	0	-0.074	-0.045	-0.842	-1.438	-7.086	-4.931	-0.01	0.01	-0.042	-0.008	0.023	0.028	0.098	0.106	-0.032	-0.021	-0.133	-0.107
mannosyltransferase activity	GO:0000030	-0.021	-0.337	-2.902	-1.668	-0.184	-0.281	-1.255	-1.246	-0.1	-0.24	-2.201	-1.007	0.021	-0.018	-0.203	-0.147	0.017	-0.006	-0.05	-0.05	0.003	-0.012	-0.153	-0.097
substrate-specific transmembrane transporter activity	GO:0022891	-0.299	-0.026	-2.766	-1.572	-0.006	0	-0.003	-0.001	-1.363	-2.206	-9.362	-7.313	-0.004	0.02	-0.03	0.004	0.031	0.052	0.142	0.151	-0.034	-0.032	-0.165	-0.139
metal ion transmembrane transporter activity	GO:0046873	-0.001	-0.305	-2.746	-2.273	-0.01	-0.018	-0.195	-0.177	-0.267	-1.067	-4.455	-3.615	0.062	0.06	-0.055	-0.014	0.073	0.029	0.171	0.159	-0.042	0.031	-0.226	-0.173
RNA polymerase II transcription factor binding	GO:0001085	-0.528	-0.15	-2.538	-2.24	-0.777	-0.856	-1.535	-1.191	-0.388	-0.028	-1.054	-1.177	-0.042	0.008	-0.157	-0.137	-0.034	-0.025	-0.051	-0.028	-0.008	0.034	-0.106	-0.109
ATPase activity, coupled to transmembrane movement of ions, rotational mechanism	GO:0044769	-1.777	-0.52	-2.211	-2.37	-0.726	-0.021	-0.76	-1.037	-0.663	-1.496	-2.269	-2.113	-0.071	-0.026	-0.197	-0.201	-0.022	0.006	-0.031	-0.048	-0.049	-0.032	-0.165	-0.153
transcription regulatory region DNA binding	GO:0044212	-0.595	-0.067	-2.19	-1.674	-0.836	-0.144	-1.357	-0.685	-0.322	-0.111	-1.017	-1.029	-0.032	0.016	-0.06	-0.039	-0.023	0.008	0.009	0.036	-0.009	0.008	-0.069	-0.074
regulatory region DNA binding	GO:0000975	-0.595	-0.067	-2.19	-1.674	-0.836	-0.144	-1.357	-0.685	-0.322	-0.111	-1.017	-1.029	-0.032	0.016	-0.06	-0.039	-0.023	0.008	0.009	0.036	-0.009	0.008	-0.069	-0.074
regulatory region nucleic acid binding	GO:0001067	-0.621	-0.06	-2.087	-1.577	-0.71	-0.132	-1.248	-0.632	-0.406	-0.112	-1.032	-1.022	-0.032	0.016	-0.058	-0.036	-0.019	0.008	0.011	0.037	-0.013	0.008	-0.069	-0.073
inorganic cation transmembrane transporter activity	GO:0022890	-0.243	-0.235	-2.064	-1.847	-0.032	0	-0.029	-0.039	-1.003	-2.681	-6.149	-5.855	0.013	0.024	-0.047	-0.028	0.038	0.043	0.137	0.134	-0.039	-0.019	-0.184	-0.162
transcription regulatory region sequence-specific DNA binding	GO:0000976	-0.589	-0.055	-2.063	-1.538	-0.923	-0.105	-1.231	-0.552	-0.28	-0.138	-1.067	-1.067	-0.033	0.017	-0.056	-0.031	-0.025	0.011	0.017	0.047	-0.008	0.006	-0.073	-0.079
proton-transporting ATPase activity, rotational mechanism	GO:0046961	-1.523	-0.535	-2.023	-2.122	-0.555	-0.009	-0.751	-0.952	-0.8	-1.864	-2.059	-1.904	-0.064	-0.027	-0.191	-0.191	-0.008	0.024	-0.031	-0.044	-0.056	-0.051	-0.159	-0.147
chromatin binding	GO:0003682	-0.028	-0.834	-2.004	-2.093	-1.084	-4.225	-8.248	-8.945	-0.02	-0.014	-0.009	-0.008	0.003	-0.018	-0.104	-0.104	-0.013	-0.045	-0.133	-0.14	0.016	0.027	0.029	0.036
ATPase activity, coupled to transmembrane movement of ions	GO:0042625	-0.712	-0.626	-1.957	-2.328	-1.182	-0.03	-1.052	-1.496	-0.222	-1.575	-1.514	-1.535	-0.033	-0.032	-0.151	-0.17	-0.034	0.009	-0.037	-0.056	0.001	-0.042	-0.114	-0.114
amide binding	GO:0033218	-0.07	-0.45	-1.951	-1.848	-0.553	-0.455	-1.431	-1.313	-0.112	-0.439	-0.679	-1.02	0.004	-0.016	-0.171	-0.165	-0.042	-0.015	-0.067	-0.057	0.012	-0.008	-0.076	-0.108
transferase activity, transferring glycosyl groups	GO:0016757	-0.32	-0.054	-1.921	-0.959	-0.023	-0.001	-0.126	-0.152	-1.099	-0.467	-2.353	-1.006	-0.02	0.022	-0.014	0.037	0.03	0.029	0.073	0.075	-0.05	-0.007	-0.087	-0.039
hydrogen-exporting ATPase activity	GO:0036442	-1.837	-0.487	-1.857	-2.147	-0.574	-0.005	-0.729	-0.92	-1.008	-2.149	-1.853	-2.043	-0.071	-0.024	-0.169	-0.186	-0.008	0.031	-0.022	-0.036	-0.063	-0.056	-0.147	-0.149
snoRNA binding	GO:0030515	-0.021	-2.31	-1.843	-2.786	-1.107	-5.171	-3.63	-4.443	-0.007	-0.044	-0.167	-0.3	0.024	-0.067	-0.18	-0.23	-0.032	-0.09	-0.177	-0.205	0.056	0.023	-0.003	-0.024
transmembrane transporter activity	GO:0022857	-0.398	-0.023	-1.837	-0.969	-0.01	0	-0.002	-0.001	-1.318	-1.813	-7.95	-6.21	-0.007	0.021	-0.008	0.023	0.03	0.042	0.146	0.156	-0.035	-0.025	-0.146	-0.125
structural constituent of nuclear pore	GO:0017056	-0.402	-0.939	-1.834	-1.332	-0.824	-1.805	-4.577	-4.537	-0.113	-0.163	-0.124	-0.032	-0.022	-0.035	-0.176	-0.133	-0.02	-0.039	-0.179	-0.183	-0.002	0.004	0.003	0.051
transferase activity, transferring hexosyl groups	GO:0016758	-0.147	-0.053	-1.816	-0.859	-0.024	-0.012	-0.228	-0.271	-0.689	-0.233	-1.915	-0.707	-0.009	0.016	-0.026	0.034	0.033	0.015	0.056	0.06	-0.041	0.001	-0.082	-0.026
transition metal ion transmembrane transporter activity	GO:0046915	-0.003	-0.069	-1.769	-1.823	-0.001	-0.001	-0.316	-0.324	-0.316	-1.015	-2.084	-2.048	0.085	0.02	-0.104	-0.099	0.118	0.051	0.108	0.105	-0.033	-0.031	-0.212	-0.204
cation-transporting ATPase activity	GO:0019829	-0.661	-0.517	-1.751	-2.093	-1.025	-0.045	-0.928	-1.343	-0.266	-1.354	-1.389	-1.397	-0.032	-0.029	-0.142	-0.161	-0.03	0.004	-0.031	-0.05	-0.002	-0.033	-0.11	-0.11
transcription factor recruiting transcription factor activity	GO:0001134	-1.019	-0.223	-1.733	-1.615	-1.234	-0.559	-2.404	-2.139	-0.29	-0.113	-0.471	-0.318	-0.055	0.002	-0.162	-0.152	-0.051	-0.021	-0.112	-0.095	-0.004	0.023	-0.05	-0.056
peptide binding	GO:0042277	-0.042	-0.459	-1.728	-1.643	-0.505	-0.556	-1.236	-1.14	-0.076	-0.363	-0.62	-0.951	0.014	-0.016	-0.161	-0.156	-0.041	-0.019	-0.059	-0.049	0.021	-0.005	-0.073	-0.106
GTPase regulator activity	GO:0030695	-0.097	-1.305	-1.721	-1.906	-0.02	-2.158	-3.915	-4.033	-0.61	-0.293	-0.084	-0.11	-0.003	-0.026	-0.127	-0.118	0.039	-0.024	-0.067	-0.13	-0.042	-0.002	-0.06	0.012
structural constituent of cytoskeleton	GO:0005200	-0.259	-2.164	-1.681	-1.987	-0.367	-1.244	-3.769	-3.367	-0.065	-0.837	-0.077	-0.105	-0.006	-0.061	-0.134	-0.144	-0.002	-0.037	-0.146	-0.148	-0.004	-0.024	0.012	0.005
sequence-specific DNA binding RNA polymerase II transcription factor activity	GO:0000981	-0.485	-0.006	-1.678	-1.301	-0.129	-0.049	-1.02	-0.718	-0.968	-0.027	-1.096	-1.076	-0.026	0.027	-0.047	-0.032	0.01	0.011	0.029	0.041	-0.036	0.016	-0.076	-0.072
tubulin binding	GO:0015631	-0.092	-0.191	-1.649	-1.87	-1.411	-0.868	-1.032	-0.842	-0.005	-0.12	-0.713	-0.93	0.01	-0.004	-0.101	-0.102	-0.041	-0.034	-0.031	-0.023	0.051	0.029	-0.07	-0.079
ion transmembrane transporter activity	GO:0015075	-0.306	-0.009	-1.641	-0.506	-0.009	0	-0.003	-0.001	-1.15	-1.496	-6.002	-4.023	0.002	0.046	-0.013	0.047	0.029	0.055	0.141	0.146	-0.03	-0.01	-0.149	-0.099
organophosphate ester transmembrane transporter activity	GO:0015605	-0.684	-1.116	-1.511	-1.243	-0.252	-0.352	-0.842	-0.742	-0.43	-0.649	-1.178	-1.302	-0.056	-0.073	-0.124	-0.133	0.023	0.011	-0.024	-0.028	-0.08	-0.084	-0.099	-0.105
small GTPase regulator activity	GO:0005083	-0.063	-1.055	-1.49	-1.386	-0.017	-2.577	-3.142	-2.967	-0.499	-0.149	-0.138	-0.15	0.008	-0.003	-0.13	-0.129	0.049	-0.03	-0.065	-0.159	-0.041	0.027	-0.065	0.03
nucleosome binding	GO:0031491	-0.085	-0.672	-1.453	-1.847	-0.294	-3.245	-4.174	-4.482	-0.145	-0.031	-0.079	-0.103	0.005	-0.037	-0.158	-0.18	0	-0.068	-0.189	-0.204	0.004	0.031	0.03	0.024
RNA polymerase II activating transcription factor binding	GO:0001102	-0.081	-0.148	-1.449	-1.177	-0.419	-0.734	-0.93	-0.514	-0.25	-0.02	-0.674	-0.746	-0.018	0.008	-0.123	-0.094	-0.024	-0.034	-0.003	0.038	0.006	0.042	-0.12	-0.132
transcription factor binding	GO:0008134	-0.305	-0.316	-1.37	-1.544	-0.661	-1.137	-1.775	-1.139	-0.272	-0.026	-0.257	-0.563	-0.02	-0.007	-0.079	-0.084	-0.018	-0.025	-0.045	-0.023	-0.003	0.019	-0.034	-0.061
translation factor activity, nucleic acid binding	GO:0008135	-1.388	-4.152	-1.353	-1.843	-0.851	-0.848	-2.747	-3.616	-0.491	-1.8	-0.087	-0.073	-0.048	-0.065	-0.126	-0.138	-0.018	-0.02	-0.105	-0.133	-0.03	-0.046	-0.021	-0.005
signal sequence binding	GO:0005048	-0.074	-0.532	-1.353	-1.329	-0.621	-0.97	-1.182	-1.028	-0.082	-0.205	-0.383	-0.702	0.007	-0.018	-0.126	-0.121	-0.055	-0.032	-0.045	-0.032	0.022	0.005	-0.048	-0.088
phospholipid binding	GO:0005543	-0.045	-0.346	-1.341	-1.132	-0.224	-1.592	-3.333	-3.283	-0.132	-0.023	-0.101	-0.108	-0.003	0.003	-0.058	-0.044	0.01	-0.027	-0.054	-0.051	-0.013	0.03	0.002	0.007
activating transcription factor binding	GO:0033613	-0.057	-0.108	-1.324	-1.059	-0.56	-0.935	-1.049	-0.627	-0.167	-0.011	-0.53	-0.575	-0.012	0.012	-0.114	-0.084	-0.033	-0.041	-0.011	0.026	0.021	0.053	-0.102	-0.111
microtubule binding	GO:0008017	-0.271	-0.334	-1.281	-1.343	-1.039	-0.763	-1.451	-1.24	-0.033	-0.165	-0.311	-0.387	-0.009	-0.008	-0.086	-0.078	-0.033	-0.036	-0.054	-0.045	0.024	0.028	-0.032	-0.033
protein kinase activity	GO:0004672	-0.031	-0.782	-1.278	-1.262	-0.575	-2.376	-1.426	-1.171	-0.035	-0.145	-0.488	-0.53	-0.006	-0.023	-0.016	-0.013	-0.017	-0.032	-0.003	0.008	0.011	0.007	-0.013	-0.004
core promoter proximal region sequence-specific DNA binding	GO:0000987	-1.291	-0.012	-1.224	-0.804	-0.61	-0.041	-0.688	-0.174	-0.7	-0.127	-0.783	-0.936	-0.054	0.034	-0.018	0.015	-0.023	0.021	0.046	0.089	-0.031	0.014	-0.064	-0.074
core promoter proximal region DNA binding	GO:0001159	-1.43	-0.008	-1.214	-0.791	-0.611	-0.038	-0.67	-0.174	-0.782	-0.097	-0.792	-0.922	-0.056	0.038	-0.018	0.015	-0.022	0.021	0.046	0.088	-0.034	0.017	-0.064	-0.073
cation transmembrane transporter activity	GO:0008324	-0.174	-0.011	-1.21	-0.741	-0.014	0	-0.007	-0.008	-1.06	-1.359	-4.429	-3.365	0.017	0.038	-0.013	0.039	0.036	0.051	0.142	0.14	-0.029	-0.014	-0.155	-0.101
GTPase binding	GO:0051020	-0.299	-0.514	-1.195	-1.033	-1.119	-0.626	-3.869	-3.552	-0.059	-0.258	-0.043	-0.043	-0.022	-0.023	-0.121	-0.099	-0.03	-0.021	-0.176	-0.158	0.008	-0.002	0.055	0.06
protein binding transcription factor activity	GO:0000988	-0.782	-1.178	-1.191	-1.416	-0.101	-1.901	-3.985	-3.431	-1.033	-0.147	-0.023	-0.034	-0.03	-0.019	-0.056	-0.055	0.007	-0.027	-0.066	-0.056	-0.037	0.008	0.011	0
lipid binding	GO:0008289	-0.117	-0.311	-1.172	-0.908	-0.204	-1.816	-3.519	-3.256	-0.298	-0.017	-0.098	-0.091	-0.025	-0.001	-0.034	-0.007	0.009	-0.033	-0.034	-0.029	-0.034	0.031	0.005	0.022
phosphatidylinositol binding	GO:0035091	-0.088	-0.513	-1.171	-0.941	-0.081	-1.136	-2.87	-2.852	-0.272	-0.104	-0.153	-0.104	0.001	-0.016	-0.079	-0.057	0.027	-0.024	-0.068	-0.067	-0.026	0.008	-0.011	0.01
transcription factor binding transcription factor activity	GO:0000989	-1.02	-0.903	-1.16	-1.249	-0.224	-2.063	-4.039	-3.338	-0.983	-0.08	-0.023	-0.028	-0.036	-0.015	-0.06	-0.055	-0.001	-0.031	-0.076	-0.062	-0.035	0.016	0.017	0.007
organic anion transmembrane transporter activity	GO:0008514	-0.206	-0.079	-1.148	-0.26	-0.049	0	-0.007	-0.002	-0.45	-1.482	-4.099	-2.663	0.04	0.03	-0.018	0.05	0.016	0.087	0.177	0.192	0.03	-0.057	-0.182	-0.142
protein serine/threonine kinase activity	GO:0004674	-0.033	-0.767	-1.141	-1.202	-0.578	-2.285	-1.291	-1.047	-0.038	-0.157	-0.462	-0.568	-0.006	-0.023	-0.01	-0.01	-0.018	-0.032	0	0.012	0.011	0.007	-0.011	-0.004
active transmembrane transporter activity	GO:0022804	-0.814	-0.336	-1.136	-0.712	-0.545	-0.004	-0.131	-0.135	-0.721	-1.24	-2.087	-2.021	-0.033	0.005	0.034	0.053	0.001	0.04	0.149	0.146	-0.03	-0.035	-0.115	-0.093
primary active transmembrane transporter activity	GO:0015399	-0.668	-0.665	-1.115	-1.476	-0.975	-0.178	-0.9	-1.215	-0.323	-1.242	-0.946	-1.095	-0.048	-0.034	-0.07	-0.087	-0.019	-0.01	-0.015	-0.03	-0.029	-0.024	-0.055	-0.057
P-P-bond-hydrolysis-driven transmembrane transporter activity	GO:0015405	-0.668	-0.665	-1.115	-1.476	-0.975	-0.178	-0.9	-1.215	-0.323	-1.242	-0.946	-1.095	-0.048	-0.034	-0.07	-0.087	-0.019	-0.01	-0.015	-0.03	-0.029	-0.024	-0.055	-0.057
aminoacyl-tRNA ligase activity	GO:0004812	-1.038	-1.328	-1.08	-1.099	-0.595	-1.055	-4.135	-4.079	-0.529	-0.816	-0.026	-0.022	-0.039	-0.057	-0.109	-0.101	-0.004	-0.034	-0.135	-0.137	-0.035	-0.023	0.027	0.036
ligase activity, forming carbon-oxygen bonds	GO:0016875	-1.038	-1.328	-1.08	-1.099	-0.595	-1.055	-4.135	-4.079	-0.529	-0.816	-0.026	-0.022	-0.039	-0.057	-0.109	-0.101	-0.004	-0.034	-0.135	-0.137	-0.035	-0.023	0.027	0.036
ligase activity, forming aminoacyl-tRNA and related compounds	GO:0016876	-1.038	-1.328	-1.08	-1.099	-0.595	-1.055	-4.135	-4.079	-0.529	-0.816	-0.026	-0.022	-0.039	-0.057	-0.109	-0.101	-0.004	-0.034	-0.135	-0.137	-0.035	-0.023	0.027	0.036
hydrogen ion transmembrane transporter activity	GO:0015078	-1.616	-0.25	-1.068	-1.215	-0.479	-0.001	-0.089	-0.171	-0.873	-2.133	-2.969	-2.884	-0.055	-0.012	-0.086	-0.092	-0.002	0.027	0.059	0.044	-0.053	-0.038	-0.145	-0.136
nucleoside-triphosphatase regulator activity	GO:0060589	-0.011	-0.99	-1.056	-1.339	-0.015	-2.194	-3.513	-3.814	-0.225	-0.192	-0.028	-0.048	0.012	-0.022	-0.07	-0.065	0.035	-0.024	-0.04	-0.094	-0.023	0.001	-0.029	0.029
small GTPase binding	GO:0031267	-0.367	-0.585	-1.04	-0.93	-1.116	-0.627	-3.856	-3.433	-0.074	-0.301	-0.027	-0.035	-0.026	-0.025	-0.111	-0.092	-0.031	-0.021	-0.179	-0.159	0.005	-0.004	0.069	0.066
Ras GTPase binding	GO:0017016	-0.367	-0.585	-1.04	-0.93	-1.116	-0.627	-3.856	-3.433	-0.074	-0.301	-0.027	-0.035	-0.026	-0.025	-0.111	-0.092	-0.031	-0.021	-0.179	-0.159	0.005	-0.004	0.069	0.066
exonuclease activity, active with either ribo- or deoxyribonucleic acids and producing 5'-phosphomonoesters	GO:0016796	-0.658	-1.089	-1.032	-0.974	-0.03	-1.063	-2.028	-2.555	-1.153	-0.379	-0.336	-0.152	-0.044	-0.023	-0.108	-0.085	0.073	-0.032	-0.067	-0.091	-0.117	0.009	-0.041	0.006
protein heterodimerization activity	GO:0046982	-1.115	-0.26	-1.011	-1.264	-0.664	-0.224	-1.037	-1.019	-0.224	-0.41	-0.546	-0.955	-0.041	-0.005	-0.115	-0.13	-0.01	0.001	-0.064	-0.062	-0.03	-0.007	-0.051	-0.068
ribonuclease activity	GO:0004540	-0.448	-0.443	-0.995	-1.28	-0.535	-0.28	-1.148	-1.118	-0.164	-0.287	-0.555	-0.813	-0.033	-0.002	-0.087	-0.087	-0.004	-0.003	-0.021	-0.019	-0.029	0.001	-0.066	-0.068
guanyl-nucleotide exchange factor activity	GO:0005085	-0.061	-1.559	-0.982	-1.068	-0.004	-1.045	-2.216	-2.776	-0.788	-0.569	-0.136	-0.099	0.001	-0.053	-0.062	-0.061	0.073	-0.024	-0.05	-0.062	-0.073	-0.029	-0.012	0.001
Ras GTPase activator activity	GO:0005099	-0.307	-0.802	-0.97	-1.005	-0.304	-1.98	-2.877	-2.508	-0.281	-0.106	-0.025	-0.05	0.037	0.011	0.023	0.026	0	-0.05	-0.109	-0.076	0.036	0.061	0.132	0.103
ribonucleoprotein complex binding	GO:0043021	-0.516	-1.811	-0.952	-1.33	-0.644	-1.671	-2.105	-2.457	-0.229	-0.533	-0.158	-0.193	-0.033	-0.07	-0.206	-0.23	-0.021	-0.051	-0.202	-0.214	-0.012	-0.019	-0.003	-0.016
phosphate transmembrane transporter activity	GO:1901677	-0.375	-0.97	-0.942	-0.721	-0.153	-0.229	-0.471	-0.425	-0.534	-0.613	-0.761	-0.782	-0.033	0.015	0.174	0.158	0.078	0.032	0.189	0.178	-0.112	-0.017	-0.015	-0.02
RNA polymerase II core promoter proximal region sequence-specific DNA binding transcription factor activity	GO:0000982	-0.457	-0.015	-0.931	-0.63	-0.264	-0.126	-0.89	-0.393	-0.685	-0.053	-0.44	-0.462	-0.02	0.031	-0.011	0.016	0.008	0.011	0.031	0.064	-0.028	0.02	-0.042	-0.048
nucleobase-containing compound transmembrane transporter activity	GO:0015932	-0.396	-0.624	-0.93	-0.639	-0.201	-0.032	-0.125	-0.144	-0.367	-0.865	-2.255	-1.795	-0.036	-0.034	-0.122	-0.098	0.03	0.044	0.05	0.05	-0.089	-0.071	-0.163	-0.133
protein dimerization activity	GO:0046983	-1.518	-0.053	-0.926	-1.101	-0.272	-0.315	-2.181	-2.179	-0.758	-0.061	-0.043	-0.16	-0.041	0.019	-0.062	-0.08	0.008	-0.002	-0.097	-0.087	-0.049	0.021	0.035	0.007
protein serine/threonine phosphatase activity	GO:0004722	-0.051	-0.377	-0.873	-0.748	-0.179	-0.651	-0.673	-0.562	-0.134	-0.172	-0.468	-0.487	0.02	-0.01	-0.074	-0.058	0.016	-0.016	-0.022	-0.012	0.005	0.006	-0.052	-0.046
phosphatidylinositol phosphate binding	GO:1901981	-0.415	-0.382	-0.836	-0.67	-0.068	-0.563	-2.46	-2.343	-0.615	-0.167	-0.093	-0.066	-0.018	-0.008	-0.072	-0.048	0.026	-0.015	-0.077	-0.074	-0.044	0.008	0.005	0.025
RNA polymerase II regulatory region sequence-specific DNA binding	GO:0000977	-0.815	-0.025	-0.797	-0.476	-0.454	-0.011	-0.739	-0.277	-0.493	-0.248	-0.381	-0.409	-0.039	0.031	0.021	0.053	-0.014	0.033	0.051	0.084	-0.025	-0.002	-0.03	-0.031
small conjugating protein binding	GO:0032182	-0.211	-0.197	-0.745	-0.62	-0.108	-0.419	-1.091	-1.024	-0.548	-0.351	-0.215	-0.188	-0.012	0.001	-0.055	-0.031	0.02	0.002	-0.027	-0.017	-0.033	-0.002	-0.028	-0.013
molecular transducer activity	GO:0060089	-0.103	-0.078	-0.724	-0.487	-0.196	-0.041	-0.695	-0.678	-0.251	-0.607	-1.052	-0.677	0.035	0.044	-0.18	-0.178	0.01	0.028	0.048	-0.086	0.024	0.009	-0.228	-0.092
signal transducer activity	GO:0004871	-0.103	-0.078	-0.724	-0.487	-0.196	-0.041	-0.695	-0.678	-0.251	-0.607	-1.052	-0.677	0.035	0.044	-0.18	-0.178	0.01	0.028	0.048	-0.086	0.024	0.009	-0.228	-0.092
exonuclease activity	GO:0004527	-0.372	-1.131	-0.718	-0.691	-0.087	-1.754	-2.615	-2.754	-0.659	-0.23	-0.085	-0.05	-0.028	-0.025	-0.088	-0.067	0.045	-0.042	-0.075	-0.084	-0.074	0.017	-0.012	0.017
secondary active transmembrane transporter activity	GO:0015291	-0.454	-0.078	-0.703	-0.092	-0.093	-0.001	-0.011	-0.004	-0.981	-0.377	-2.082	-1.337	0.014	0.065	0.133	0.249	0.055	0.077	0.337	0.345	-0.031	-0.013	-0.204	-0.096
small conjugating protein-specific protease activity	GO:0019783	-0.018	-0.498	-0.652	-0.7	-0.027	-1.271	-0.868	-0.91	-0.485	-0.064	-0.158	-0.195	0.031	-0.006	-0.069	-0.07	0.087	-0.041	-0.037	-0.043	-0.056	0.035	-0.032	-0.028
endoribonuclease activity	GO:0004521	-0.161	-0.136	-0.647	-0.924	-0.74	-0.195	-0.442	-0.458	-0.043	-0.164	-0.577	-1.04	-0.015	0.007	-0.077	-0.09	-0.029	0.002	-0.005	-0.002	0.013	0.005	-0.072	-0.088
monovalent inorganic cation transmembrane transporter activity	GO:0015077	-0.997	-0.29	-0.638	-0.497	-0.203	0	-0.006	-0.015	-1.139	-2.211	-3.763	-3.097	-0.004	0.012	0.03	0.044	0.015	0.053	0.176	0.165	-0.039	-0.041	-0.146	-0.121
DNA-directed RNA polymerase activity	GO:0003899	-0.273	-1.04	-0.634	-0.833	-0.928	-0.72	-0.702	-0.902	-0.077	-0.571	-0.607	-0.617	-0.015	-0.037	-0.065	-0.08	-0.023	-0.019	-0.013	-0.033	0.008	-0.018	-0.051	-0.048
RNA polymerase activity	GO:0034062	-0.273	-1.04	-0.634	-0.833	-0.928	-0.72	-0.702	-0.902	-0.077	-0.571	-0.607	-0.617	-0.015	-0.037	-0.065	-0.08	-0.023	-0.019	-0.013	-0.033	0.008	-0.018	-0.051	-0.048
RNA polymerase II regulatory region DNA binding	GO:0001012	-0.827	-0.022	-0.623	-0.368	-0.52	-0.009	-0.588	-0.219	-0.438	-0.246	-0.313	-0.347	-0.039	0.031	0.033	0.062	-0.018	0.033	0.058	0.088	-0.02	-0.002	-0.025	-0.026
protein kinase binding	GO:0019901	-0.19	-0.237	-0.62	-0.795	-0.037	-0.671	-1.256	-0.892	-0.549	-0.211	-0.201	-0.345	-0.007	-0.005	-0.067	-0.063	0.054	-0.018	-0.087	-0.069	-0.061	0.013	0.021	0.006
kinase binding	GO:0019900	-0.19	-0.237	-0.62	-0.795	-0.037	-0.671	-1.256	-0.892	-0.549	-0.211	-0.201	-0.345	-0.007	-0.005	-0.067	-0.063	0.054	-0.018	-0.087	-0.069	-0.061	0.013	0.021	0.006
histone binding	GO:0042393	-0.065	-0.456	-0.614	-0.848	-0.215	-3.56	-3.219	-3.061	-0.127	-0.014	-0.007	-0.011	0.006	-0.014	-0.043	-0.065	0.015	-0.055	-0.119	-0.115	-0.009	0.041	0.076	0.05
ubiquitin binding	GO:0043130	-0.178	-0.225	-0.614	-0.524	-0.068	-0.302	-0.883	-0.753	-0.556	-0.487	-0.21	-0.204	-0.007	0	-0.037	-0.015	0.028	0.007	-0.018	-0.004	-0.035	-0.007	-0.019	-0.012
cyclin-dependent protein serine/threonine kinase regulator activity	GO:0016538	-0.226	-0.252	-0.605	-0.9	-0.012	-1.574	-1.702	-1.113	-0.817	-0.098	-0.077	-0.224	-0.009	-0.008	-0.065	-0.08	0.067	-0.032	-0.116	-0.088	-0.076	0.024	0.051	0.008
hydrolase activity, acting on acid anhydrides, catalyzing transmembrane movement of substances	GO:0016820	-0.64	-0.43	-0.604	-0.853	-1.246	-0.204	-0.604	-0.833	-0.227	-0.864	-0.617	-0.73	-0.05	-0.029	-0.036	-0.055	-0.03	-0.012	0	-0.014	-0.02	-0.017	-0.035	-0.041
ATPase activity, coupled to transmembrane movement of substances	GO:0042626	-0.64	-0.43	-0.604	-0.853	-1.246	-0.204	-0.604	-0.833	-0.227	-0.864	-0.617	-0.73	-0.05	-0.029	-0.036	-0.055	-0.03	-0.012	0	-0.014	-0.02	-0.017	-0.035	-0.041
motor activity	GO:0003774	-0.455	-0.335	-0.593	-0.99	-0.427	-1.124	-1.852	-2.16	-0.309	-0.16	-0.033	-0.053	-0.034	-0.027	-0.043	-0.084	0.009	-0.035	-0.099	-0.109	-0.043	0.008	0.056	0.025
transferase activity, transferring phosphorus-containing groups	GO:0016772	-0.049	-0.744	-0.591	-0.576	-0.495	-1.289	-1.099	-0.879	-0.08	-0.326	-0.143	-0.154	-0.009	-0.019	0.017	0.025	-0.006	-0.015	0.018	0.027	-0.004	-0.005	-0.001	0.005
lipid transporter activity	GO:0005319	-0.009	-0.056	-0.589	-0.294	-0.35	-0.429	-0.993	-0.959	-0.058	-0.064	-0.228	-0.093	0.038	0.011	-0.064	0.042	0.051	-0.021	-0.054	-0.063	-0.013	0.032	-0.01	0.105
phosphatidylinositol-3-phosphate binding	GO:0032266	-0.637	-0.111	-0.574	-0.452	-0.085	-0.604	-1.557	-1.44	-0.77	-0.039	-0.152	-0.123	-0.027	0.018	-0.077	-0.051	0.032	-0.019	-0.076	-0.073	-0.059	0.037	-0.002	0.021
transcription coactivator activity	GO:0003713	-1.043	-0.729	-0.57	-0.623	-0.049	-0.792	-0.852	-0.837	-1.329	-0.305	-0.199	-0.203	-0.052	-0.034	-0.052	-0.052	0.041	-0.03	-0.052	-0.054	-0.092	-0.004	0	0.002
RNA polymerase II core promoter proximal region sequence-specific DNA binding	GO:0000978	-0.746	-0.02	-0.565	-0.347	-0.397	-0.005	-0.489	-0.139	-0.483	-0.305	-0.337	-0.425	-0.039	0.035	0.046	0.076	-0.014	0.04	0.072	0.109	-0.024	-0.006	-0.026	-0.033
GTPase activator activity	GO:0005096	-0.238	-0.52	-0.558	-0.651	-0.355	-2.417	-2.136	-1.67	-0.217	-0.047	-0.012	-0.046	-0.01	-0.01	0.004	0.037	-0.003	-0.044	-0.065	-0.035	-0.007	0.034	0.069	0.072
protein complex binding	GO:0032403	-0.115	-0.231	-0.553	-0.807	-0.288	-2.589	-2.376	-2.453	-0.148	-0.009	-0.015	-0.032	-0.007	-0.012	-0.023	-0.03	0.003	-0.037	-0.046	-0.047	-0.01	0.024	0.023	0.017
ATP-dependent RNA helicase activity	GO:0004004	-0.38	-1.685	-0.553	-0.948	-1.068	-1.404	-3.309	-3.899	-0.08	-0.472	-0.008	-0.025	-0.017	-0.039	-0.066	-0.103	-0.024	-0.037	-0.132	-0.152	0.007	-0.001	0.066	0.049
ATPase activity, coupled to movement of substances	GO:0043492	-0.44	-0.348	-0.546	-0.675	-1.046	-0.136	-0.694	-0.861	-0.258	-0.875	-0.419	-0.49	-0.036	-0.025	-0.03	-0.04	-0.005	-0.008	-0.009	-0.022	-0.032	-0.018	-0.021	-0.017
carboxylic acid transmembrane transporter activity	GO:0046943	-0.088	-0.008	-0.531	-0.056	-0.038	0	0	0	-0.389	-1.358	-3.702	-2.019	0.082	0.074	0.027	0.128	0.014	0.119	0.261	0.284	0.076	-0.045	-0.218	-0.157
phosphoprotein phosphatase activity	GO:0004721	-0.019	-0.569	-0.526	-0.363	-0.711	-0.095	-0.186	-0.109	-0.013	-0.707	-0.721	-0.641	0.015	-0.014	-0.014	0.011	-0.026	0.009	0.052	0.063	0.041	-0.023	-0.066	-0.051
RNA polymerase II core promoter proximal region sequence-specific DNA binding transcription factor activity involved in positive regulation of transcription	GO:0001077	-0.212	-0.016	-0.517	-0.361	-0.384	-0.146	-0.687	-0.334	-0.253	-0.038	-0.237	-0.205	-0.011	0.038	0.013	0.032	0.002	0.008	0.044	0.066	-0.012	0.03	-0.031	-0.033
RNA polymerase II transcription regulatory region sequence-specific DNA binding transcription factor activity involved in positive regulation of transcription	GO:0001228	-0.212	-0.016	-0.517	-0.361	-0.384	-0.146	-0.687	-0.334	-0.253	-0.038	-0.237	-0.205	-0.011	0.038	0.013	0.032	0.002	0.008	0.044	0.066	-0.012	0.03	-0.031	-0.033
transition metal ion binding	GO:0046914	-0.433	-0.038	-0.504	-0.487	-0.233	-0.557	-0.867	-1.237	-0.691	-0.039	-0.185	-0.07	-0.031	0.023	0.031	0.043	0.001	0.001	0.044	0.038	-0.034	0.022	-0.013	0.005
GTPase activity	GO:0003924	-0.052	-1.756	-0.497	-0.875	-0.218	-2.083	-2.517	-2.871	-0.081	-0.254	-0.019	-0.04	-0.016	-0.022	0.025	0.005	0.021	-0.04	-0.007	-0.024	-0.038	0.017	0.032	0.029
endonuclease activity, active with either ribo- or deoxyribonucleic acids and producing 5'-phosphomonoesters	GO:0016893	-0.408	-0.042	-0.494	-0.848	-0.861	-0.132	-0.238	-0.314	-0.083	-0.039	-0.622	-1.141	-0.027	0.037	-0.055	-0.088	-0.023	0.009	0.024	0.011	-0.004	0.029	-0.079	-0.099
3'-5' exonuclease activity	GO:0008408	-0.563	-0.497	-0.493	-0.541	-0.011	-1.337	-2.422	-2.787	-1.46	-0.096	-0.055	-0.033	-0.042	0.004	-0.041	-0.027	0.092	-0.042	-0.085	-0.1	-0.134	0.046	0.045	0.074
O-acyltransferase activity	GO:0008374	-0.928	-0.194	-0.49	-0.169	-0.64	-0.379	-0.189	-0.154	-0.198	-0.149	-0.331	-0.154	-0.029	0.041	0.061	0.146	-0.022	0.004	0.032	0.046	-0.007	0.038	0.029	0.101
RNA polymerase II transcription factor binding transcription factor activity	GO:0001076	-1.178	-0.196	-0.489	-0.496	-0.539	-2.005	-2.336	-1.815	-0.481	-0.006	-0.014	-0.029	-0.043	-0.003	-0.018	-0.009	-0.021	-0.039	-0.071	-0.051	-0.022	0.036	0.053	0.042
nucleotidyltransferase activity	GO:0016779	-0.158	-1.102	-0.486	-0.474	-0.467	-1.506	-0.929	-1.045	-0.122	-0.407	-0.297	-0.229	0.002	-0.044	-0.036	-0.016	0.005	-0.028	-0.019	-0.024	-0.003	-0.017	-0.016	0.007
antiporter activity	GO:0015297	-2.627	-0.049	-0.484	-0.264	-0.595	-0.113	-0.229	-0.115	-1.542	-0.12	-0.93	-0.923	-0.186	0.087	0.044	0.097	-0.012	0.016	0.133	0.182	-0.174	0.07	-0.089	-0.085
translation initiation factor activity	GO:0003743	-0.792	-1.879	-0.48	-0.769	-0.515	-1.082	-2.323	-2.577	-0.378	-0.748	-0.02	-0.044	-0.029	-0.05	-0.044	-0.072	-0.009	-0.026	-0.093	-0.108	-0.02	-0.024	0.048	0.036
organic acid transmembrane transporter activity	GO:0005342	-0.104	-0.003	-0.469	-0.044	-0.036	0	0	0	-0.441	-1.122	-3.338	-1.825	0.075	0.078	0.032	0.131	0.014	0.118	0.248	0.274	0.069	-0.041	-0.199	-0.143
enzyme binding	GO:0019899	-0.432	-0.154	-0.455	-0.543	-0.237	-0.619	-2.935	-2.264	-0.379	-0.048	-0.004	-0.009	-0.023	-0.001	-0.008	-0.003	0.016	-0.013	-0.068	-0.053	-0.039	0.012	0.061	0.05
kinase regulator activity	GO:0019207	-0.209	-0.074	-0.451	-0.405	-0.033	-1.279	-1.137	-0.9	-0.556	-0.015	-0.072	-0.09	0.021	0.001	0.012	0.021	0.026	-0.031	-0.009	-0.002	-0.005	0.032	0.021	0.024
kinase activity	GO:0016301	-0.066	-0.604	-0.432	-0.428	-0.476	-0.913	-0.739	-0.583	-0.131	-0.299	-0.094	-0.113	-0.014	-0.015	0.041	0.043	-0.011	-0.013	0.033	0.044	-0.003	-0.003	0.008	0.01
DNA replication origin binding	GO:0003688	-0.104	-1.223	-0.395	-0.401	-0.054	-0.785	-2.223	-2.286	-0.547	-0.68	-0.017	-0.015	0.005	-0.043	-0.035	-0.034	0.04	-0.022	-0.1	-0.108	-0.035	-0.022	0.064	0.074
4 iron, 4 sulfur cluster binding	GO:0051539	-0.662	-0.271	-0.385	-0.396	-0.735	-0.556	-1.403	-1.62	-0.571	-0.283	-0.076	-0.043	-0.055	-0.012	-0.033	-0.035	-0.022	-0.012	-0.079	-0.097	-0.033	0	0.046	0.062
damaged DNA binding	GO:0003684	-0.014	-1.484	-0.378	-0.26	-0.94	-3.689	-1.014	-1.002	-0.015	-0.07	-0.248	-0.093	-0.006	-0.036	-0.02	0.018	-0.018	-0.073	-0.03	-0.033	0.013	0.037	0.01	0.052
core RNA polymerase binding transcription factor activity	GO:0000990	-0.312	-0.442	-0.377	-0.552	-0.219	-0.406	-0.764	-0.746	-0.276	-0.316	-0.159	-0.266	-0.013	-0.02	-0.038	-0.058	0.006	-0.011	-0.026	-0.029	-0.019	-0.01	-0.013	-0.029
protein kinase regulator activity	GO:0019887	-0.284	-0.07	-0.376	-0.372	-0.023	-1.286	-1.245	-1.021	-0.701	-0.019	-0.055	-0.07	0.018	0.002	0.023	0.028	0.03	-0.03	-0.016	-0.014	-0.012	0.032	0.039	0.042
telomeric DNA binding	GO:0042162	-0.211	-0.192	-0.345	-0.275	-1.542	-2.659	-0.217	-0.374	-0.05	-0.017	-0.301	-0.196	0.017	0.037	0.029	0.047	-0.061	-0.07	0.041	0.02	0.079	0.106	-0.011	0.027
cysteine-type peptidase activity	GO:0008234	-0.019	-0.182	-0.326	-0.333	-0.002	-1.73	-0.344	-0.446	-0.732	-0.026	-0.082	-0.111	0.024	0.015	-0.022	-0.006	0.114	-0.06	0.051	-0.001	-0.065	0.048	-0.02	-0.003
amino acid transmembrane transporter activity	GO:0015171	-0.019	-0.001	-0.325	-0.031	-0.005	0	-0.005	-0.003	-0.292	-0.578	-1.548	-0.63	0.086	0.1	0.046	0.184	0.047	0.109	0.178	0.178	0.039	-0.009	-0.104	0.006
DNA-dependent ATPase activity	GO:0008094	-0.194	-0.835	-0.316	-0.358	-0.905	-3.819	-5.492	-6.394	-0.043	-0.006	0	0	-0.029	-0.012	-0.014	-0.002	-0.004	-0.042	-0.1	-0.107	-0.024	0.03	0.086	0.105
phosphotransferase activity, alcohol group as acceptor	GO:0016773	-0.028	-0.438	-0.312	-0.25	-0.366	-1.037	-0.596	-0.42	-0.127	-0.189	-0.065	-0.067	-0.008	-0.013	0.06	0.07	-0.006	-0.016	0.037	0.052	-0.003	0.001	0.023	0.03
structure-specific DNA binding	GO:0043566	-0.092	-1.288	-0.306	-0.567	-0.253	-4.808	-3.332	-4.291	-0.144	-0.05	-0.004	-0.002	-0.017	-0.029	0.03	0.011	0.021	-0.053	-0.045	-0.061	-0.038	0.024	0.075	0.072
isomerase activity	GO:0016853	-0.558	-1.412	-0.304	-0.209	-0.262	-0.019	-0.187	-0.252	-0.483	-2.836	-0.431	-0.304	-0.002	-0.053	0.053	0.076	0.014	0.027	0.058	0.055	-0.017	-0.08	-0.005	0.02
RNA-dependent ATPase activity	GO:0008186	-0.225	-1.409	-0.302	-0.561	-1.016	-1.904	-3.026	-3.751	-0.046	-0.269	-0.001	-0.005	-0.008	-0.034	-0.012	-0.049	-0.021	-0.042	-0.116	-0.139	0.013	0.009	0.104	0.09
anion transmembrane transporter activity	GO:0008509	-0.147	-0.007	-0.285	-0.023	-0.003	0	0	0	-0.895	-0.479	-2.046	-1.308	0.023	0.088	0.133	0.185	0.047	0.097	0.25	0.265	-0.019	-0.009	-0.107	-0.08
nuclease activity	GO:0004518	-0.144	-0.369	-0.283	-0.577	-0.825	-1.594	-1.311	-1.789	-0.041	-0.027	-0.038	-0.077	-0.007	0.017	-0.003	-0.027	-0.016	-0.026	-0.012	-0.033	0.009	0.043	0.009	0.006
cytoskeletal protein binding	GO:0008092	-0.259	-0.066	-0.272	-0.376	-0.537	-1.07	-0.825	-0.645	-0.126	-0.018	-0.033	-0.061	-0.013	-0.002	0.018	0.016	-0.003	-0.024	-0.01	-0.006	-0.009	0.022	0.028	0.022
SNAP receptor activity	GO:0005484	-0.269	-0.723	-0.269	-0.469	-0.054	-0.397	-0.059	-0.088	-0.554	-0.588	-0.728	-1.071	-0.005	-0.036	0.044	0.012	0.045	-0.013	0.125	0.109	-0.051	-0.023	-0.081	-0.097
enzyme regulator activity	GO:0030234	-0.005	-0.186	-0.244	-0.299	-0.003	-1.302	-1.905	-1.683	-0.293	-0.047	-0.006	-0.009	0.012	0	0.032	0.042	0.03	-0.01	0.03	0.01	-0.018	0.009	0.001	0.032
thiolester hydrolase activity	GO:0016790	-0.096	-1.159	-0.236	-0.236	-0.375	-0.831	-0.312	-0.251	-0.223	-0.481	-0.268	-0.297	-0.003	-0.036	0.014	0.016	0.025	-0.026	0.048	0.055	-0.028	-0.009	-0.034	-0.039
zinc ion binding	GO:0008270	-0.218	-0.02	-0.222	-0.285	-0.064	-1.04	-0.852	-1.226	-0.821	-0.004	-0.078	-0.032	-0.03	0.029	0.052	0.059	0.011	-0.003	0.048	0.039	-0.043	0.031	0.003	0.019
transcription cofactor activity	GO:0003712	-1.019	-0.733	-0.215	-0.277	-0.042	-1.128	-1.528	-1.618	-1.354	-0.233	-0.008	-0.008	-0.041	-0.019	0.007	0.003	0.024	-0.026	-0.052	-0.056	-0.065	0.007	0.059	0.059
oxidoreductase activity, acting on paired donors, with incorporation or reduction of molecular oxygen	GO:0016705	-0.713	-0.066	-0.21	-0.193	-0.454	-0.052	-0.149	-0.134	-0.33	-0.167	-0.176	-0.175	-0.038	0.109	0.221	0.225	-0.03	0.03	0.129	0.149	-0.008	0.079	0.092	0.076
guanyl nucleotide binding	GO:0019001	-0.05	-1.863	-0.209	-0.391	-0.225	-1.906	-1.72	-1.844	-0.093	-0.4	-0.006	-0.022	0.003	-0.03	0.071	0.05	0.004	-0.03	0.042	0.026	-0.001	0.003	0.029	0.024
guanyl ribonucleotide binding	GO:0032561	-0.05	-1.863	-0.209	-0.391	-0.225	-1.906	-1.72	-1.844	-0.093	-0.4	-0.006	-0.022	0.003	-0.03	0.071	0.05	0.004	-0.03	0.042	0.026	-0.001	0.003	0.029	0.024
GTP binding	GO:0005525	-0.05	-1.863	-0.209	-0.391	-0.225	-1.906	-1.72	-1.844	-0.093	-0.4	-0.006	-0.022	0.003	-0.03	0.071	0.05	0.004	-0.03	0.042	0.026	-0.001	0.003	0.029	0.024
RNA methyltransferase activity	GO:0008173	-0.428	-1.678	-0.207	-0.578	-0.277	-0.33	-1.248	-0.583	-0.316	-1.424	-0.025	-0.402	-0.036	-0.047	0.006	-0.042	-0.05	-0.023	-0.095	-0.02	0.014	-0.043	0.052	-0.023
single-stranded DNA binding	GO:0003697	-0.022	-1.289	-0.202	-0.361	-0.176	-1.738	-1.231	-1.556	-0.117	-0.363	-0.039	-0.056	0.031	-0.04	0.02	0.003	0.031	-0.031	-0.024	-0.036	0	-0.009	0.044	0.039
unfolded protein binding	GO:0051082	-0.006	-0.461	-0.201	-0.354	-0.052	-0.325	-0.223	-0.493	-0.051	-0.352	-0.181	-0.157	0.052	-0.013	0.137	0.131	0.037	-0.018	0.106	0.07	0.026	-0.006	0.039	0.051
binding, bridging	GO:0060090	-0.121	-0.036	-0.194	-0.142	-0.032	-1.137	-0.998	-0.892	-0.504	-0.002	-0.029	-0.015	0.008	0.03	0.019	0.032	0.025	-0.026	-0.015	-0.012	-0.017	0.057	0.034	0.044
transferase activity, transferring alkyl or aryl (other than methyl) groups	GO:0016765	-1.273	-0.046	-0.19	-0.176	-0.118	0	-0.072	-0.054	-1.482	-1.443	-0.284	-0.269	-0.072	0.075	0.051	0.075	0.024	0.08	0.074	0.1	-0.096	-0.005	-0.022	-0.025
RNA helicase activity	GO:0003724	-0.294	-1.407	-0.189	-0.388	-1.202	-1.797	-3.498	-3.918	-0.053	-0.268	0	-0.001	-0.014	-0.034	0.003	-0.033	-0.024	-0.041	-0.124	-0.138	0.009	0.007	0.128	0.105
identical protein binding	GO:0042802	-0.364	-0.172	-0.183	-0.293	-0.165	-0.318	-0.684	-0.683	-0.47	-0.068	-0.025	-0.07	-0.027	0.007	0.095	0.066	0	0	-0.006	0.001	-0.027	0.007	0.101	0.065
chaperone binding	GO:0051087	-0.001	-0.017	-0.18	-0.237	-0.038	-0.061	-0.06	-0.059	-0.04	-0.102	-0.675	-0.722	0.117	0.032	0.099	0.092	0.062	0.018	0.156	0.153	0.055	0.014	-0.056	-0.062
tRNA methyltransferase activity	GO:0008175	-0.362	-0.959	-0.176	-0.38	-0.318	-0.178	-0.83	-0.662	-0.391	-1.012	-0.023	-0.164	-0.027	-0.041	0.029	-0.015	0.013	0.003	-0.052	-0.037	-0.04	-0.044	0.082	0.022
RNA polymerase II transcription cofactor activity	GO:0001104	-1.427	-0.076	-0.169	-0.16	-0.363	-1.171	-0.746	-0.686	-0.602	-0.02	-0.035	-0.04	-0.071	0.007	0.029	0.03	-0.022	-0.036	-0.033	-0.033	-0.049	0.043	0.063	0.063
oxidoreductase activity, acting on a sulfur group of donors	GO:0016667	-0.159	-0.004	-0.165	-0.265	-0.02	-0.016	-0.003	-0.004	-0.92	-0.027	-1.183	-1.813	0.048	0.106	0.078	0.065	0.031	0.045	0.196	0.226	0.017	0.061	-0.118	-0.161
protein complex scaffold	GO:0032947	0	-0.402	-0.165	-0.141	-0.258	-0.276	-1.952	-1.832	-0.003	-0.369	-0.001	-0.002	0.082	-0.021	0.028	0.04	0.015	-0.007	-0.103	-0.098	0.067	-0.014	0.132	0.138
iron-sulfur cluster binding	GO:0051536	-0.392	-0.139	-0.148	-0.177	-0.228	-0.082	-0.56	-0.557	-0.763	-0.444	-0.056	-0.072	-0.028	0.001	0.022	0.017	0.01	0.021	0.002	-0.001	-0.038	-0.02	0.02	0.018
S-adenosylmethionine-dependent methyltransferase activity	GO:0008757	-0.069	-0.454	-0.148	-0.436	-0.317	-0.999	-0.473	-0.274	-0.144	-0.239	-0.039	-0.374	-0.036	0.007	0.055	0.016	-0.023	-0.027	0.015	0.047	-0.014	0.026	0.018	-0.031
mRNA binding	GO:0003729	-1.319	-0.432	-0.148	-0.104	-1.024	-0.017	-0.143	-0.172	-0.194	-0.918	-0.168	-0.067	-0.033	0.003	0.154	0.172	-0.055	0.061	0.164	0.149	0.021	-0.032	-0.011	0.047
metal cluster binding	GO:0051540	-0.392	-0.139	-0.148	-0.177	-0.228	-0.082	-0.56	-0.557	-0.763	-0.444	-0.056	-0.072	-0.028	0.001	0.022	0.017	0.01	0.021	0.002	-0.001	-0.038	-0.02	0.02	0.018
endonuclease activity	GO:0004519	-0.084	-0.041	-0.145	-0.39	-0.67	-0.962	-0.45	-0.704	-0.036	-0.003	-0.059	-0.122	0.002	0.054	0.044	0.01	-0.017	-0.019	0.026	-0.001	0.018	0.074	0.018	0.011
antioxidant activity	GO:0016209	-0.457	-0.011	-0.141	-0.275	-0.072	-0.245	-0.04	-0.028	-1.246	-0.042	-0.406	-1.223	-0.005	0.116	0.179	0.136	0.009	0.009	0.165	0.186	-0.015	0.107	0.014	-0.05
protein binding, bridging	GO:0030674	-0.172	-0.032	-0.138	-0.093	-0.026	-1.146	-0.723	-0.716	-0.642	-0.001	-0.033	-0.012	0.006	0.034	0.032	0.047	0.027	-0.027	-0.002	-0.003	-0.021	0.061	0.035	0.05
enzyme activator activity	GO:0008047	-0.057	-0.138	-0.135	-0.169	-0.169	-1.652	-0.993	-0.897	-0.091	-0.02	-0.011	-0.027	0	0.004	0.061	0.082	0.01	-0.023	0.019	0.035	-0.01	0.026	0.042	0.047
double-stranded DNA binding	GO:0003690	-0.648	-0.673	-0.135	-0.239	-0.249	-1.904	-2.341	-3.114	-0.381	-0.082	-0.003	-0.001	-0.074	-0.032	0.043	0.036	0.026	-0.039	-0.053	-0.078	-0.1	0.007	0.096	0.113
N-methyltransferase activity	GO:0008170	-0.038	-0.846	-0.129	-0.212	-0.149	-0.435	-0.236	-0.2	-0.165	-0.795	-0.177	-0.345	0.009	-0.019	0.017	0.002	0.021	-0.014	0.037	0.034	-0.011	-0.005	-0.02	-0.032
oxidoreductase activity, acting on the CH-CH group of donors	GO:0016627	-1.751	-0.088	-0.123	-0.069	-0.188	-0.018	-0.041	-0.098	-1.872	-0.759	-0.335	-0.125	-0.108	0.059	0.293	0.301	0.049	0.036	0.32	0.252	-0.157	0.023	-0.027	0.049
NAD binding	GO:0051287	-1.811	-0.06	-0.117	-0.084	-0.29	-0.003	-0.417	-0.218	-1.873	-0.93	-0.021	-0.055	-0.107	-0.056	0.107	0.151	-0.052	0.102	0.021	0.083	-0.055	-0.158	0.086	0.067
protein methyltransferase activity	GO:0008276	-0.072	-0.412	-0.117	-0.126	-0.221	-0.923	-0.092	-0.084	-0.216	-0.164	-0.213	-0.328	-0.008	-0.005	0.036	0.026	0.015	-0.037	0.054	0.055	-0.023	0.031	-0.018	-0.029
calcium ion binding	GO:0005509	-0.283	-0.57	-0.116	-0.139	-0.127	-0.035	-0.078	-0.065	-0.527	-0.933	-0.242	-0.295	-0.016	-0.015	0.07	0.067	0.037	0.019	0.074	0.078	-0.053	-0.034	-0.004	-0.01
iron ion binding	GO:0005506	-2.475	-0.026	-0.116	-0.091	-0.899	-0.01	-0.115	-0.072	-0.651	-0.426	-0.212	-0.211	-0.078	0.069	0.103	0.127	-0.049	0.038	0.108	0.14	-0.029	0.03	-0.005	-0.012
glucosidase activity	GO:0015926	-1.498	-0.087	-0.116	-0.006	-0.331	-0.005	-0.003	-0.001	-0.893	-0.168	-0.17	-0.019	-0.118	0.063	0.284	0.471	0.011	0.064	0.371	0.356	-0.117	0.038	-0.017	0.127
ubiquitin-protein ligase activity	GO:0004842	-0.006	-0.038	-0.115	-0.078	-0.151	-0.239	-0.197	-0.153	-0.098	-0.038	-0.219	-0.19	0.013	0.024	0.03	0.044	0.014	0.012	0.046	0.057	-0.001	0.012	-0.016	-0.013
deoxyribonuclease activity	GO:0004536	-0.101	-0.366	-0.115	-0.234	-0.427	-1.781	-0.783	-1.324	-0.109	-0.046	-0.043	-0.024	0.017	0.031	0.044	0.011	-0.02	-0.044	0.002	-0.056	0.037	0.074	0.042	0.067
transferase activity, transferring acyl groups other than amino-acyl groups	GO:0016747	-0.671	-0.025	-0.114	-0.087	-0.727	-0.052	-0.159	-0.107	-0.276	-0.144	-0.163	-0.145	-0.022	0.021	0.07	0.086	-0.021	0.026	0.07	0.076	-0.002	-0.005	0	0.009
nucleoside-triphosphatase activity	GO:0017111	-0.015	-2.653	-0.109	-0.663	-0.887	-6.399	-12.282	-13.009	-0.003	-0.062	0	0	-0.011	-0.028	0.056	0.011	0.015	-0.032	-0.06	-0.063	-0.026	-0.001	0.113	0.07
intramolecular transferase activity	GO:0016866	-0.71	-0.982	-0.107	-0.122	-1.012	-0.1	-0.629	-0.586	-0.19	-1.34	-0.021	-0.021	-0.01	-0.018	0.19	0.204	-0.028	0.009	-0.009	0.006	0.017	-0.027	0.199	0.199
N-acyltransferase activity	GO:0016410	-0.265	-0.083	-0.107	-0.15	-0.543	-0.245	-0.499	-0.422	-0.25	-0.166	-0.069	-0.105	-0.022	0.008	0.042	0.029	-0.009	0.005	0.023	0.03	-0.013	0.002	0.019	-0.001
endodeoxyribonuclease activity	GO:0004520	-0.217	-0.366	-0.1	-0.296	-0.694	-1.598	-0.617	-0.846	-0.106	-0.026	-0.036	-0.058	0.013	0.053	0.077	0.018	-0.049	-0.047	0.024	-0.034	0.062	0.1	0.053	0.052
metallopeptidase activity	GO:0008237	-0.052	-0.083	-0.099	-0.074	-0.278	-0.183	-0.523	-0.83	-0.086	-0.291	-0.021	-0.004	0.042	0.027	0.037	0.057	0.005	0.014	0.022	0.004	0.037	0.013	0.015	0.052
ATPase activity, coupled	GO:0042623	-0.407	-1.44	-0.092	-0.546	-1.188	-2.265	-7.414	-6.559	-0.057	-0.146	0	0	-0.032	-0.039	0.058	-0.014	0.016	-0.018	-0.077	-0.065	-0.049	-0.023	0.132	0.047
electron carrier activity	GO:0009055	-1.069	-0.036	-0.09	-0.106	-0.077	-0.005	-0.004	-0.009	-1.185	-0.482	-0.87	-0.749	-0.06	0.082	0.103	0.091	0.001	-0.004	0.182	0.125	-0.061	0.086	-0.078	-0.034
small conjugating protein ligase activity	GO:0019787	-0.035	-0.028	-0.079	-0.06	-0.121	-0.245	-0.133	-0.123	-0.227	-0.045	-0.239	-0.253	-0.002	0.024	0.037	0.047	0.023	0.01	0.055	0.062	-0.026	0.014	-0.017	-0.015
ATP-dependent DNA helicase activity	GO:0004003	-0.189	-0.421	-0.077	-0.104	-1.194	-1.084	-1.414	-1.881	-0.037	-0.107	-0.003	-0.003	-0.005	-0.025	0.023	0.009	-0.046	-0.037	-0.075	-0.097	0.041	0.012	0.098	0.106
hydrolase activity, acting on acid anhydrides, in phosphorus-containing anhydrides	GO:0016818	-0.019	-2.33	-0.075	-0.48	-0.939	-5.683	-10.794	-11.483	-0.005	-0.073	0	0	-0.012	-0.023	0.073	0.033	0.015	-0.028	-0.049	-0.052	-0.026	0	0.119	0.081
hydrolase activity, acting on acid anhydrides	GO:0016817	-0.019	-2.33	-0.075	-0.48	-0.939	-5.683	-10.794	-11.483	-0.005	-0.073	0	0	-0.012	-0.023	0.073	0.033	0.015	-0.028	-0.049	-0.052	-0.026	0	0.119	0.081
oxidoreductase activity, acting on the CH-OH group of donors, NAD or NADP as acceptor	GO:0016616	-2.376	-0.388	-0.075	-0.037	-0.247	0	-0.027	-0.016	-1.483	-2.216	-0.028	-0.042	-0.088	-0.028	0.113	0.153	-0.002	0.059	0.114	0.136	-0.08	-0.087	0.01	0.018
pyrophosphatase activity	GO:0016462	-0.019	-2.33	-0.075	-0.48	-0.939	-5.683	-10.794	-11.483	-0.005	-0.073	0	0	-0.012	-0.023	0.073	0.033	0.015	-0.028	-0.049	-0.052	-0.026	0	0.119	0.081
methyltransferase activity	GO:0008168	-0.113	-0.588	-0.066	-0.251	-0.146	-0.537	-0.327	-0.163	-0.248	-0.364	-0.019	-0.349	-0.032	0.002	0.082	0.034	-0.002	-0.031	0.034	0.064	-0.024	0.026	0.029	-0.03
N-acetyltransferase activity	GO:0008080	-0.222	-0.06	-0.059	-0.118	-0.827	-0.535	-0.523	-0.481	-0.143	-0.056	-0.021	-0.061	-0.019	0.013	0.069	0.042	-0.02	-0.001	0.02	0.025	0.001	0.015	0.049	0.017
acetyltransferase activity	GO:0016407	-0.386	-0.016	-0.058	-0.103	-0.958	-0.198	-0.225	-0.164	-0.158	-0.046	-0.035	-0.112	-0.021	0.046	0.093	0.086	-0.019	0.014	0.045	0.057	-0.002	0.032	0.048	0.03
phosphatase regulator activity	GO:0019208	-0.244	-0.237	-0.057	-0.108	-0.301	-0.245	-0.107	-0.095	-0.323	-0.12	-0.132	-0.184	-0.022	0.031	0.196	0.181	0.007	-0.014	0.171	0.176	-0.029	0.045	0.025	0.005
ATPase regulator activity	GO:0060590	-0.001	-0.159	-0.052	-0.106	-0.126	-0.584	-0.41	-0.545	-0.01	-0.102	-0.023	-0.042	0.08	-0.008	0.183	0.169	0.018	-0.021	0.077	0.064	0.062	0.013	0.106	0.105
histone acetyltransferase activity	GO:0004402	-0.021	-0.212	-0.051	-0.084	-0.59	-1.361	-0.832	-0.7	-0.058	-0.017	-0.006	-0.016	0.015	0.012	0.108	0.081	-0.015	-0.036	0.003	0.012	0.03	0.049	0.106	0.069
coenzyme binding	GO:0050662	-2.075	-0.041	-0.051	-0.032	-0.127	0	-0.133	-0.116	-2.745	-0.871	-0.019	-0.033	-0.059	0.01	0.174	0.197	0.028	0.047	0.17	0.19	-0.087	-0.036	0.012	0.029
transferase activity, transferring acyl groups	GO:0016746	-0.955	-0.02	-0.048	-0.011	-0.614	-0.012	-0.027	-0.031	-0.577	-0.275	-0.283	-0.056	-0.057	0.017	0.086	0.135	-0.029	0.036	0.109	0.103	-0.028	-0.019	-0.022	0.032
protein phosphatase regulator activity	GO:0019888	-0.171	-0.298	-0.039	-0.075	-0.227	-0.181	-0.061	-0.049	-0.328	-0.168	-0.142	-0.208	-0.015	0.032	0.225	0.209	0.015	-0.009	0.199	0.206	-0.03	0.041	0.026	0.002
actin binding	GO:0003779	-0.778	-0.089	-0.037	-0.059	-0.126	-0.623	-0.441	-0.383	-0.928	-0.033	-0.006	-0.01	-0.036	0.002	0.082	0.077	0.023	-0.015	-0.002	0	-0.059	0.017	0.083	0.077
oxidoreductase activity, acting on CH-OH group of donors	GO:0016614	-1.884	-0.244	-0.037	-0.016	-0.242	0	-0.013	-0.007	-1.236	-1.814	-0.013	-0.019	-0.079	-0.018	0.163	0.203	0	0.062	0.147	0.168	-0.074	-0.08	0.026	0.035
acid-amino acid ligase activity	GO:0016881	-0.018	-0.054	-0.034	-0.038	-0.161	-0.424	-0.136	-0.118	-0.139	-0.033	-0.083	-0.15	0.002	0.019	0.055	0.058	0.019	0.006	0.055	0.063	-0.017	0.014	0	-0.005
oxidoreductase activity, acting on the aldehyde or oxo group of donors	GO:0016903	-2.657	-0.028	-0.028	-0.016	-0.106	-0.001	-0.219	-0.144	-2.349	-0.41	-0.001	-0.001	-0.132	-0.031	0.28	0.321	-0.011	0.083	0.057	0.092	-0.121	-0.114	0.223	0.229
transferase activity, transferring one-carbon groups	GO:0016741	-0.098	-0.325	-0.025	-0.12	-0.128	-0.277	-0.332	-0.171	-0.203	-0.294	-0.004	-0.138	-0.023	0.023	0.124	0.081	-0.001	-0.021	0.032	0.062	-0.017	0.038	0.073	0.019
ATPase activity	GO:0016887	-0.046	-1.646	-0.024	-0.212	-0.95	-4.204	-8.627	-8.946	-0.011	-0.055	0	0	-0.011	-0.027	0.086	0.033	0.016	-0.023	-0.062	-0.061	-0.026	-0.005	0.146	0.091
carbon-oxygen lyase activity	GO:0016835	-1.496	-0.021	-0.022	-0.008	-0.211	-0.012	-0.243	-0.38	-1.144	-0.257	-0.002	0	-0.045	0.04	0.122	0.154	0.017	0.031	0.063	0.043	-0.055	0.009	0.097	0.146
ligase activity	GO:0016874	-0.632	-0.063	-0.021	-0.035	-0.099	-0.126	-0.732	-0.891	-1.004	-0.178	-0.001	-0.002	-0.029	0.008	0.049	0.052	0.017	0.009	0.014	0.014	-0.046	-0.001	0.035	0.038
helicase activity	GO:0004386	-0.13	-2.235	-0.02	-0.424	-1.258	-3.517	-8.943	-6.966	-0.01	-0.157	0	0	-0.02	-0.07	0.116	-0.044	0.016	-0.038	-0.154	-0.125	-0.035	-0.051	0.259	0.067
endopeptidase activity	GO:0004175	-0.001	-0.001	-0.02	-0.017	-0.019	-0.013	-0.218	-0.255	-0.09	-0.12	-0.011	-0.002	0.04	0.034	0.14	0.156	0.025	0.02	0.068	0.07	0.014	0.034	0.072	0.108
hydrolase activity, hydrolyzing O-glycosyl compounds	GO:0004553	-1.729	-0.13	-0.02	-0.001	-0.074	-0.009	0	0	-2.289	-0.3	-0.212	-0.03	-0.085	0.035	0.298	0.406	0.043	0.031	0.314	0.3	-0.122	0.024	0.021	0.115
enzyme inhibitor activity	GO:0004857	-0.039	-0.001	-0.018	-0.01	-0.107	-0.009	-0.012	-0.007	-0.165	-0.143	-0.164	-0.147	0.084	0.052	0.246	0.265	0.001	0.054	0.249	0.253	0.083	-0.002	-0.003	0.012
oxidoreductase activity, acting on NAD(P)H	GO:0016651	-0.486	-0.001	-0.015	-0.01	-0.027	-0.016	-0.013	-0.014	-1.224	-0.041	-0.021	-0.022	-0.02	0.114	0.336	0.339	0.055	0.072	0.266	0.276	-0.075	0.042	0.07	0.063
magnesium ion binding	GO:0000287	-0.659	-0.413	-0.012	-0.022	-1.226	-0.025	-0.08	-0.084	-0.18	-1.578	-0.008	-0.017	-0.032	-0.015	0.185	0.19	-0.039	0.007	0.123	0.121	0.013	-0.022	0.089	0.093
UDP-glycosyltransferase activity	GO:0008194	-0.12	-0.004	-0.011	-0.007	-0.101	-0.044	-0.005	-0.013	-0.19	-0.028	-0.042	-0.02	0.007	0.089	0.331	0.376	0	0.026	0.212	0.207	0.007	0.063	0.119	0.169
flavin adenine dinucleotide binding	GO:0050660	-0.257	-0.008	-0.011	-0.034	-0.004	-0.03	-0.101	-0.117	-1.382	-0.057	-0.006	-0.017	-0.01	0.13	0.435	0.42	0.129	0.099	0.32	0.34	-0.139	0.032	0.115	0.08
hydro-lyase activity	GO:0016836	-1.802	-0.023	-0.01	-0.002	-0.089	-0.017	-0.148	-0.19	-1.649	-0.225	-0.004	0	-0.057	0.045	0.183	0.239	0.037	0.039	0.123	0.106	-0.085	0.006	0.112	0.181
phosphatase activity	GO:0016791	-0.021	-0.764	-0.009	-0.005	-0.348	-0.006	-0.004	-0.001	-0.031	-2.207	-0.161	-0.3	0.003	-0.007	0.116	0.125	0.019	0.065	0.172	0.195	0.01	-0.03	-0.014	-0.026
DNA helicase activity	GO:0003678	-0.448	-1.469	-0.007	-0.264	-0.499	-0.866	-3.238	-2.01	-0.198	-0.655	0	-0.007	-0.048	-0.121	0.189	-0.062	0.041	-0.019	-0.146	-0.091	-0.089	-0.141	0.321	0.008
ligase activity, forming carbon-nitrogen bonds	GO:0016879	-0.321	-0.01	-0.007	-0.013	-0.07	-0.048	-0.114	-0.144	-0.774	-0.065	-0.006	-0.014	-0.026	0.026	0.082	0.082	0.021	0.021	0.049	0.052	-0.047	0.005	0.033	0.03
serine hydrolase activity	GO:0017171	-0.081	-0.001	-0.006	-0.016	-0.024	-0.002	-0.014	-0.016	-0.296	-0.145	-0.095	-0.105	0.009	0.06	0.257	0.236	0.028	0.061	0.19	0.182	-0.019	-0.001	0.067	0.054
hydrolase activity, acting on glycosyl bonds	GO:0016798	-1.279	-0.09	-0.005	0	-0.066	-0.003	0	0	-1.926	-0.347	-0.115	-0.009	-0.068	0.038	0.299	0.391	0.04	0.033	0.296	0.276	-0.104	0.021	0.035	0.122
phosphoric ester hydrolase activity	GO:0042578	-0.015	-0.8	-0.005	-0.003	-0.599	-0.007	-0.002	0	-0.016	-2.314	-0.154	-0.279	0.003	-0.007	0.109	0.114	0.008	0.056	0.163	0.181	0.016	-0.028	-0.018	-0.03
peptidase activity, acting on L-amino acid peptides	GO:0070011	0	-0.001	-0.003	-0.002	-0.002	-0.094	-0.08	-0.119	-0.208	-0.034	-0.001	0	0.038	0.033	0.121	0.136	0.045	0.002	0.09	0.076	0	0.035	0.044	0.071
peptidase activity	GO:0008233	-0.001	-0.001	-0.003	-0.002	-0.001	-0.104	-0.076	-0.115	-0.269	-0.034	-0.002	0	0.035	0.033	0.118	0.134	0.046	0.002	0.091	0.078	-0.004	0.035	0.038	0.066
ATP-dependent helicase activity	GO:0008026	-0.6	-1.916	-0.002	-0.209	-1.002	-1.647	-5.644	-3.638	-0.085	-0.309	0	0	-0.042	-0.078	0.184	-0.025	0.028	-0.009	-0.133	-0.087	-0.07	-0.075	0.31	0.052
carboxy-lyase activity	GO:0016831	-0.755	-0.083	-0.002	-0.004	-0.11	-0.021	-0.003	-0.004	-0.994	-0.316	-0.104	-0.077	-0.055	0.021	0.278	0.29	0.004	-0.026	0.25	0.236	-0.059	0.047	0.028	0.054
purine NTP-dependent helicase activity	GO:0070035	-0.6	-1.916	-0.002	-0.209	-1.002	-1.647	-5.644	-3.638	-0.085	-0.309	0	0	-0.042	-0.078	0.184	-0.025	0.028	-0.009	-0.133	-0.087	-0.07	-0.075	0.31	0.052
hydrolase activity, acting on ester bonds	GO:0016788	-0.023	-0.272	-0.001	-0.005	-0.972	-0.123	-0.099	-0.065	-0.01	-0.402	-0.003	-0.02	-0.004	0.015	0.101	0.087	0.002	0.017	0.091	0.092	0.003	0.013	0.026	0.011
lipase activity	GO:0016298	-0.409	-0.003	-0.001	-0.003	-2.539	-0.073	-0.16	-0.165	-0.048	-0.075	0	-0.002	-0.043	0.1	0.308	0.21	-0.07	0.032	0.066	0.089	0.023	0.068	0.242	0.121
hydrolase activity, acting on carbon-nitrogen (but not peptide) bonds	GO:0016810	-0.225	-0.032	0	0	-0.277	-0.002	-0.005	-0.001	-0.168	-0.335	-0.003	-0.006	-0.003	0.096	0.292	0.307	0.041	0.068	0.175	0.201	-0.044	0.021	0.117	0.106
hydrolase activity, acting on carbon-nitrogen (but not peptide) bonds, in linear amides	GO:0016811	-0.078	-0.207	0	0	-0.38	-0.093	-0.022	-0.005	-0.06	-0.228	-0.001	-0.001	0.061	0.083	0.42	0.43	0.056	0.054	0.244	0.28	0.005	0.016	0.176	0.15
transferase activity, transferring nitrogenous groups	GO:0016769	-0.042	0	0	0	-0.14	0	-0.002	-0.001	-0.217	-0.322	0	0	0.066	0.225	0.739	0.73	0.041	0.141	0.305	0.334	0.025	0.084	0.434	0.396
transaminase activity	GO:0008483	-0.042	0	0	0	-0.14	0	-0.002	-0.001	-0.217	-0.322	0	0	0.066	0.225	0.739	0.73	0.041	0.141	0.305	0.334	0.025	0.084	0.434	0.396
pyridoxal phosphate binding	GO:0030170	-0.204	0	0	0	-0.022	0	0	0	-1.225	-1.165	0	0	-0.003	0.141	0.52	0.545	0.078	0.166	0.303	0.31	-0.081	-0.025	0.217	0.235
cofactor binding	GO:0048037	-2.308	0	0	0	-0.041	0	-0.001	-0.001	-3.88	-1.352	-0.002	-0.001	-0.057	0.048	0.267	0.284	0.034	0.064	0.22	0.218	-0.091	-0.014	0.051	0.08
oxidoreductase activity	GO:0016491	-3.371	0	0	0	-0.031	0	0	0	-4.135	-1.196	-0.037	-0.015	-0.075	0.044	0.205	0.217	-0.004	0.045	0.206	0.202	-0.07	-0.002	0.013	0.033
exopeptidase activity	GO:0008238	-0.239	-0.018	0	0	-0.117	-0.091	-0.019	-0.028	-0.488	-0.051	-0.013	-0.002	-0.01	0.035	0.227	0.262	0.021	0.01	0.164	0.149	-0.031	0.025	0.063	0.113
carbon-carbon lyase activity	GO:0016830	-1.098	-0.108	0	-0.001	-0.418	-0.023	-0.003	-0.002	-0.729	-0.681	-0.035	-0.028	-0.037	0	0.292	0.299	-0.034	-0.005	0.203	0.205	-0.003	0.005	0.089	0.094
lyase activity	GO:0016829	-1.618	-0.002	0	0	-0.136	0	-0.002	-0.003	-1.663	-0.668	-0.001	0	-0.035	0.037	0.221	0.246	0.017	0.038	0.155	0.142	-0.049	-0.001	0.082	0.118
carboxylic ester hydrolase activity	GO:0052689	-0.096	-0.015	0	-0.001	-0.454	-0.002	-0.074	-0.041	-0.092	-0.315	0	-0.001	0.015	0.054	0.347	0.284	0.006	0.039	0.168	0.168	0.005	0.015	0.179	0.115

## Sheet: combinedGOsheet_F_up.csv
description	GO_ID	pval_FP_asc1_DE	pval_FP_asc1_D109Y	pval_FP_asc1_M1X	pval_FP_asc1_null	pval_tot_asc1_DE	pval_tot_asc1_D109Y	pval_tot_asc1_M1X	pval_tot_asc1_null	pval_TE_asc1_DE	pval_TE_asc1_D109Y	pval_TE_asc1_M1X	pval_TE_asc1_null	log2change_FP_asc1_DE	log2change_FP_asc1_D109Y	log2change_FP_asc1_M1X	log2change_FP_asc1_null	log2change_tot_asc1_DE	log2change_tot_asc1_D109Y	log2change_tot_asc1_M1X	log2change_tot_asc1_null	log2change_TE_asc1_DE	log2change_TE_asc1_D109Y	log2change_TE_asc1_M1X	log2change_TE_asc1_null
pyridoxal phosphate binding	GO:0030170	-0.425	-4.242	-6.091	-6.269	-1.308	-8.583	-3.477	-3.861	-0.027	-0.031	-3.824	-4.446	-0.003	0.141	0.52	0.545	0.078	0.166	0.303	0.31	-0.081	-0.025	0.217	0.235
lyase activity	GO:0016829	-0.011	-2.34	-4.421	-4.963	-0.572	-3.64	-2.245	-2.13	-0.01	-0.105	-2.765	-4.573	-0.035	0.037	0.221	0.246	0.017	0.038	0.155	0.142	-0.049	-0.001	0.082	0.118
cofactor binding	GO:0048037	-0.002	-3.243	-4.008	-4.443	-1.041	-7.756	-2.731	-2.742	0	-0.02	-2.439	-2.761	-0.057	0.048	0.267	0.284	0.034	0.064	0.22	0.218	-0.091	-0.014	0.051	0.08
hydrolase activity, acting on carbon-nitrogen (but not peptide) bonds	GO:0016810	-0.394	-1.151	-3.977	-4.455	-0.327	-2.241	-1.949	-2.622	-0.494	-0.269	-2.113	-1.839	-0.003	0.096	0.292	0.307	0.041	0.068	0.175	0.201	-0.044	0.021	0.117	0.106
transferase activity, transferring nitrogenous groups	GO:0016769	-1.032	-4.173	-3.934	-3.888	-0.559	-3.076	-2.262	-2.526	-0.405	-0.281	-3.611	-3.11	0.066	0.225	0.739	0.73	0.041	0.141	0.305	0.334	0.025	0.084	0.434	0.396
transaminase activity	GO:0008483	-1.032	-4.173	-3.934	-3.888	-0.559	-3.076	-2.262	-2.526	-0.405	-0.281	-3.611	-3.11	0.066	0.225	0.739	0.73	0.041	0.141	0.305	0.334	0.025	0.084	0.434	0.396
hydrolase activity, acting on carbon-nitrogen (but not peptide) bonds, in linear amides	GO:0016811	-0.783	-0.422	-3.527	-4.079	-0.234	-0.714	-1.303	-1.93	-0.891	-0.388	-2.488	-2.534	0.061	0.083	0.42	0.43	0.056	0.054	0.244	0.28	0.005	0.016	0.176	0.15
oxidoreductase activity	GO:0016491	0	-3.597	-3.379	-4.047	-1.162	-9.531	-6.924	-6.281	0	-0.029	-1.085	-1.461	-0.075	0.044	0.205	0.217	-0.004	0.045	0.206	0.202	-0.07	-0.002	0.013	0.033
carboxylic ester hydrolase activity	GO:0052689	-0.703	-1.469	-3.315	-2.685	-0.188	-2.364	-0.806	-1.045	-0.719	-0.287	-3.893	-2.785	0.015	0.054	0.347	0.284	0.006	0.039	0.168	0.168	0.005	0.015	0.179	0.115
carbon-carbon lyase activity	GO:0016830	-0.036	-0.658	-3.119	-2.832	-0.209	-1.285	-2.118	-2.427	-0.09	-0.102	-1.114	-1.207	-0.037	0	0.292	0.299	-0.034	-0.005	0.203	0.205	-0.003	0.005	0.089	0.094
exopeptidase activity	GO:0008238	-0.374	-1.382	-2.946	-3.333	-0.628	-0.724	-1.375	-1.201	-0.171	-0.955	-1.538	-2.45	-0.01	0.035	0.227	0.262	0.021	0.01	0.164	0.149	-0.031	0.025	0.063	0.113
lipase activity	GO:0016298	-0.215	-2.147	-2.867	-2.118	-0.001	-0.809	-0.511	-0.5	-0.976	-0.801	-3.282	-2.324	-0.043	0.1	0.308	0.21	-0.07	0.032	0.066	0.089	0.023	0.068	0.242	0.121
hydrolase activity, acting on ester bonds	GO:0016788	-1.286	-0.333	-2.484	-1.957	-0.049	-0.609	-0.691	-0.857	-1.648	-0.219	-2.225	-1.341	-0.004	0.015	0.101	0.087	0.002	0.017	0.091	0.092	0.003	0.013	0.026	0.011
ATP-dependent helicase activity	GO:0008026	-0.126	-0.005	-2.268	-0.418	-0.046	-0.01	0	0	-0.75	-0.293	-7.626	-2.969	-0.042	-0.078	0.184	-0.025	0.028	-0.009	-0.133	-0.087	-0.07	-0.075	0.31	0.052
purine NTP-dependent helicase activity	GO:0070035	-0.126	-0.005	-2.268	-0.418	-0.046	-0.01	0	0	-0.75	-0.293	-7.626	-2.969	-0.042	-0.078	0.184	-0.025	0.028	-0.009	-0.133	-0.087	-0.07	-0.075	0.31	0.052
carboxy-lyase activity	GO:0016831	-0.084	-0.761	-2.267	-2.05	-0.65	-1.335	-2.128	-2.071	-0.046	-0.287	-0.67	-0.79	-0.055	0.021	0.278	0.29	0.004	-0.026	0.25	0.236	-0.059	0.047	0.028	0.054
peptidase activity	GO:0008233	-2.668	-2.704	-2.237	-2.426	-2.584	-0.671	-0.794	-0.635	-0.335	-1.123	-2.296	-3.215	0.035	0.033	0.118	0.134	0.046	0.002	0.091	0.078	-0.004	0.035	0.038	0.066
peptidase activity, acting on L-amino acid peptides	GO:0070011	-2.945	-2.593	-2.235	-2.38	-2.436	-0.709	-0.773	-0.621	-0.419	-1.121	-2.494	-3.397	0.038	0.033	0.121	0.136	0.045	0.002	0.09	0.076	0	0.035	0.044	0.071
hydrolase activity, acting on glycosyl bonds	GO:0016798	-0.023	-0.726	-1.96	-3.749	-0.852	-2.174	-4.461	-4.468	-0.005	-0.26	-0.635	-1.674	-0.068	0.038	0.299	0.391	0.04	0.033	0.296	0.276	-0.104	0.021	0.035	0.122
phosphoric ester hydrolase activity	GO:0042578	-1.468	-0.075	-1.925	-2.152	-0.126	-1.795	-2.279	-3.037	-1.444	-0.002	-0.525	-0.324	0.003	-0.007	0.109	0.114	0.008	0.056	0.163	0.181	0.016	-0.028	-0.018	-0.03
serine hydrolase activity	GO:0017171	-0.768	-2.821	-1.842	-1.446	-1.261	-2.346	-1.495	-1.433	-0.306	-0.546	-0.706	-0.669	0.009	0.06	0.257	0.236	0.028	0.061	0.19	0.182	-0.019	-0.001	0.067	0.054
ligase activity, forming carbon-nitrogen bonds	GO:0016879	-0.282	-1.623	-1.821	-1.529	-0.83	-0.983	-0.638	-0.549	-0.08	-0.857	-1.865	-1.506	-0.026	0.026	0.082	0.082	0.021	0.021	0.049	0.052	-0.047	0.005	0.033	0.03
DNA helicase activity	GO:0003678	-0.191	-0.015	-1.795	-0.341	-0.165	-0.064	0	-0.004	-0.437	-0.109	-4.757	-1.769	-0.048	-0.121	0.189	-0.062	0.041	-0.019	-0.146	-0.091	-0.089	-0.141	0.321	0.008
phosphatase activity	GO:0016791	-1.335	-0.082	-1.675	-1.968	-0.259	-1.871	-2.018	-2.863	-1.166	-0.003	-0.508	-0.302	0.003	-0.007	0.116	0.125	0.019	0.065	0.172	0.195	0.01	-0.03	-0.014	-0.026
hydro-lyase activity	GO:0016836	-0.007	-1.293	-1.627	-2.252	-0.732	-1.409	-0.538	-0.451	-0.01	-0.393	-2.079	-3.715	-0.057	0.045	0.183	0.239	0.037	0.039	0.123	0.106	-0.085	0.006	0.112	0.181
UDP-glycosyltransferase activity	GO:0008194	-0.616	-2.006	-1.622	-1.778	-0.683	-1.012	-1.933	-1.529	-0.451	-1.208	-1.031	-1.352	0.007	0.089	0.331	0.376	0	0.026	0.212	0.207	0.007	0.063	0.119	0.169
flavin adenine dinucleotide binding	GO:0050660	-0.351	-1.748	-1.599	-1.127	-2.044	-1.176	-0.682	-0.625	-0.018	-0.909	-1.879	-1.406	-0.01	0.13	0.435	0.42	0.129	0.099	0.32	0.34	-0.139	0.032	0.115	0.08
magnesium ion binding	GO:0000287	-0.107	-0.212	-1.572	-1.302	-0.027	-1.255	-0.776	-0.755	-0.469	-0.012	-1.728	-1.425	-0.032	-0.015	0.185	0.19	-0.039	0.007	0.123	0.121	0.013	-0.022	0.089	0.093
oxidoreductase activity, acting on NAD(P)H	GO:0016651	-0.172	-2.583	-1.465	-1.642	-1.216	-1.446	-1.533	-1.513	-0.027	-1.044	-1.321	-1.302	-0.02	0.114	0.336	0.339	0.055	0.072	0.266	0.276	-0.075	0.042	0.07	0.063
enzyme inhibitor activity	GO:0004857	-1.061	-2.531	-1.385	-1.654	-0.661	-1.683	-1.555	-1.82	-0.5	-0.551	-0.502	-0.543	0.084	0.052	0.246	0.265	0.001	0.054	0.249	0.253	0.083	-0.002	-0.003	0.012
endopeptidase activity	GO:0004175	-2.717	-2.567	-1.354	-1.419	-1.361	-1.531	-0.404	-0.352	-0.727	-0.619	-1.591	-2.255	0.04	0.034	0.14	0.156	0.025	0.02	0.068	0.07	0.014	0.034	0.072	0.108
helicase activity	GO:0004386	-0.588	-0.003	-1.348	-0.206	-0.025	0	0	0	-1.659	-0.518	-8.665	-4.28	-0.02	-0.07	0.116	-0.044	0.016	-0.038	-0.154	-0.125	-0.035	-0.051	0.259	0.067
hydrolase activity, hydrolyzing O-glycosyl compounds	GO:0004553	-0.008	-0.587	-1.338	-2.921	-0.803	-1.704	-3.618	-3.955	-0.002	-0.302	-0.413	-1.176	-0.085	0.035	0.298	0.406	0.043	0.031	0.314	0.3	-0.122	0.024	0.021	0.115
ligase activity	GO:0016874	-0.115	-0.869	-1.317	-1.107	-0.691	-0.598	-0.089	-0.06	-0.045	-0.474	-2.527	-2.381	-0.029	0.008	0.049	0.052	0.017	0.009	0.014	0.014	-0.046	-0.001	0.035	0.038
carbon-oxygen lyase activity	GO:0016835	-0.014	-1.335	-1.309	-1.736	-0.415	-1.559	-0.368	-0.235	-0.032	-0.35	-2.393	-3.795	-0.045	0.04	0.122	0.154	0.017	0.031	0.063	0.043	-0.055	0.009	0.097	0.146
ATPase activity	GO:0016887	-0.995	-0.01	-1.273	-0.413	-0.052	0	0	0	-1.606	-0.925	-9.381	-7.834	-0.011	-0.027	0.086	0.033	0.016	-0.023	-0.062	-0.061	-0.026	-0.005	0.146	0.091
transferase activity, transferring one-carbon groups	GO:0016741	-0.695	-0.278	-1.248	-0.616	-0.592	-0.326	-0.272	-0.487	-0.428	-0.308	-2.003	-0.564	-0.023	0.023	0.124	0.081	-0.001	-0.021	0.032	0.062	-0.017	0.038	0.073	0.019
oxidoreductase activity, acting on the aldehyde or oxo group of donors	GO:0016903	-0.001	-1.205	-1.2	-1.429	-0.665	-2.693	-0.402	-0.549	-0.002	-0.214	-2.738	-2.782	-0.132	-0.031	0.28	0.321	-0.011	0.083	0.057	0.092	-0.121	-0.114	0.223	0.229
acid-amino acid ligase activity	GO:0016881	-1.382	-0.933	-1.121	-1.078	-0.508	-0.206	-0.57	-0.624	-0.564	-1.134	-0.761	-0.534	0.002	0.019	0.055	0.058	0.019	0.006	0.055	0.063	-0.017	0.014	0	-0.005
oxidoreductase activity, acting on CH-OH group of donors	GO:0016614	-0.006	-0.366	-1.09	-1.444	-0.37	-3.605	-1.531	-1.778	-0.026	-0.007	-1.541	-1.374	-0.079	-0.018	0.163	0.203	0	0.062	0.147	0.168	-0.074	-0.08	0.026	0.035
actin binding	GO:0003779	-0.079	-0.734	-1.087	-0.897	-0.6	-0.118	-0.195	-0.232	-0.055	-1.137	-1.838	-1.646	-0.036	0.002	0.082	0.077	0.023	-0.015	-0.002	0	-0.059	0.017	0.083	0.077
protein phosphatase regulator activity	GO:0019888	-0.488	-0.304	-1.067	-0.797	-0.39	-0.468	-0.884	-0.972	-0.276	-0.494	-0.554	-0.419	-0.015	0.032	0.225	0.209	0.015	-0.009	0.199	0.206	-0.03	0.041	0.026	0.002
transferase activity, transferring acyl groups	GO:0016746	-0.051	-1.349	-0.982	-1.593	-0.121	-1.572	-1.214	-1.158	-0.134	-0.329	-0.32	-0.915	-0.057	0.017	0.086	0.135	-0.029	0.036	0.109	0.103	-0.028	-0.019	-0.022	0.032
coenzyme binding	GO:0050662	-0.004	-1.05	-0.958	-1.152	-0.597	-3.105	-0.579	-0.629	-0.001	-0.063	-1.365	-1.13	-0.059	0.01	0.174	0.197	0.028	0.047	0.17	0.19	-0.087	-0.036	0.012	0.029
histone acetyltransferase activity	GO:0004402	-1.32	-0.414	-0.956	-0.756	-0.129	-0.019	-0.069	-0.097	-0.905	-1.407	-1.856	-1.451	0.015	0.012	0.108	0.081	-0.015	-0.036	0.003	0.012	0.03	0.049	0.106	0.069
ATPase regulator activity	GO:0060590	-2.554	-0.514	-0.944	-0.665	-0.599	-0.131	-0.214	-0.146	-1.662	-0.678	-1.281	-1.04	0.08	-0.008	0.183	0.169	0.018	-0.021	0.077	0.064	0.062	0.013	0.106	0.105
phosphatase regulator activity	GO:0019208	-0.367	-0.376	-0.907	-0.656	-0.301	-0.366	-0.661	-0.705	-0.28	-0.618	-0.582	-0.462	-0.022	0.031	0.196	0.181	0.007	-0.014	0.171	0.176	-0.029	0.045	0.025	0.005
acetyltransferase activity	GO:0016407	-0.23	-1.448	-0.902	-0.676	-0.051	-0.437	-0.393	-0.501	-0.516	-0.997	-1.113	-0.642	-0.021	0.046	0.093	0.086	-0.019	0.014	0.045	0.057	-0.002	0.032	0.048	0.03
N-acetyltransferase activity	GO:0008080	-0.397	-0.89	-0.893	-0.625	-0.07	-0.15	-0.155	-0.174	-0.551	-0.919	-1.329	-0.885	-0.019	0.013	0.069	0.042	-0.02	-0.001	0.02	0.025	0.001	0.015	0.049	0.017
methyltransferase activity	GO:0008168	-0.639	-0.13	-0.853	-0.358	-0.546	-0.149	-0.277	-0.505	-0.361	-0.246	-1.379	-0.258	-0.032	0.002	0.082	0.034	-0.002	-0.031	0.034	0.064	-0.024	0.026	0.029	-0.03
oxidoreductase activity, acting on the CH-OH group of donors, NAD or NADP as acceptor	GO:0016616	-0.002	-0.228	-0.802	-1.092	-0.363	-3.133	-1.221	-1.443	-0.015	-0.003	-1.205	-1.036	-0.088	-0.028	0.113	0.153	-0.002	0.059	0.114	0.136	-0.08	-0.087	0.01	0.018
hydrolase activity, acting on acid anhydrides, in phosphorus-containing anhydrides	GO:0016818	-1.358	-0.002	-0.801	-0.175	-0.053	0	0	0	-1.92	-0.812	-10.19	-8.554	-0.012	-0.023	0.073	0.033	0.015	-0.028	-0.049	-0.052	-0.026	0	0.119	0.081
hydrolase activity, acting on acid anhydrides	GO:0016817	-1.358	-0.002	-0.801	-0.175	-0.053	0	0	0	-1.92	-0.812	-10.19	-8.554	-0.012	-0.023	0.073	0.033	0.015	-0.028	-0.049	-0.052	-0.026	0	0.119	0.081
pyrophosphatase activity	GO:0016462	-1.358	-0.002	-0.801	-0.175	-0.053	0	0	0	-1.92	-0.812	-10.19	-8.554	-0.012	-0.023	0.073	0.033	0.015	-0.028	-0.049	-0.052	-0.026	0	0.119	0.081
ATP-dependent DNA helicase activity	GO:0004003	-0.453	-0.207	-0.79	-0.673	-0.029	-0.037	-0.017	-0.006	-1.084	-0.661	-2.127	-2.193	-0.005	-0.025	0.023	0.009	-0.046	-0.037	-0.075	-0.097	0.041	0.012	0.098	0.106
small conjugating protein ligase activity	GO:0019787	-1.114	-1.198	-0.778	-0.887	-0.614	-0.365	-0.578	-0.609	-0.391	-1.009	-0.373	-0.355	-0.002	0.024	0.037	0.047	0.023	0.01	0.055	0.062	-0.026	0.014	-0.017	-0.015
electron carrier activity	GO:0009055	-0.039	-1.103	-0.726	-0.663	-0.79	-1.953	-2.094	-1.703	-0.029	-0.174	-0.063	-0.085	-0.06	0.082	0.103	0.091	0.001	-0.004	0.182	0.125	-0.061	0.086	-0.078	-0.034
ATPase activity, coupled	GO:0042623	-0.216	-0.016	-0.718	-0.145	-0.029	-0.002	0	0	-0.911	-0.544	-5.536	-3.509	-0.032	-0.039	0.058	-0.014	0.016	-0.018	-0.077	-0.065	-0.049	-0.023	0.132	0.047
metallopeptidase activity	GO:0008237	-0.951	-0.759	-0.69	-0.808	-0.326	-0.464	-0.155	-0.07	-0.747	-0.311	-1.32	-2.076	0.042	0.027	0.037	0.057	0.005	0.014	0.022	0.004	0.037	0.013	0.015	0.052
endodeoxyribonuclease activity	GO:0004520	-0.405	-0.245	-0.688	-0.306	-0.098	-0.011	-0.12	-0.067	-0.665	-1.228	-1.103	-0.904	0.013	0.053	0.077	0.018	-0.049	-0.047	0.024	-0.034	0.062	0.1	0.053	0.052
intramolecular transferase activity	GO:0016866	-0.094	-0.048	-0.662	-0.61	-0.044	-0.689	-0.116	-0.13	-0.451	-0.02	-1.336	-1.335	-0.01	-0.018	0.19	0.204	-0.028	0.009	-0.009	0.006	0.017	-0.027	0.199	0.199
N-acyltransferase activity	GO:0016410	-0.34	-0.761	-0.66	-0.534	-0.146	-0.365	-0.166	-0.206	-0.358	-0.499	-0.835	-0.67	-0.022	0.008	0.042	0.029	-0.009	0.005	0.023	0.03	-0.013	0.002	0.019	-0.001
nucleoside-triphosphatase activity	GO:0017111	-1.473	-0.001	-0.655	-0.106	-0.06	0	0	0	-2.1	-0.875	-10.211	-8.115	-0.011	-0.028	0.056	0.011	0.015	-0.032	-0.06	-0.063	-0.026	-0.001	0.113	0.07
transferase activity, transferring acyl groups other than amino-acyl groups	GO:0016747	-0.104	-1.244	-0.636	-0.742	-0.09	-0.946	-0.513	-0.661	-0.328	-0.55	-0.504	-0.548	-0.022	0.021	0.07	0.086	-0.021	0.026	0.07	0.076	-0.002	-0.005	0	0.009
ubiquitin-protein ligase activity	GO:0004842	-1.842	-1.078	-0.634	-0.782	-0.532	-0.374	-0.438	-0.528	-0.695	-1.077	-0.403	-0.451	0.013	0.024	0.03	0.044	0.014	0.012	0.046	0.057	-0.001	0.012	-0.016	-0.013
calcium ion binding	GO:0005509	-0.32	-0.136	-0.632	-0.562	-0.596	-1.112	-0.785	-0.86	-0.153	-0.054	-0.37	-0.307	-0.016	-0.015	0.07	0.067	0.037	0.019	0.074	0.078	-0.053	-0.034	-0.004	-0.01
iron ion binding	GO:0005506	-0.001	-1.238	-0.632	-0.723	-0.059	-1.634	-0.634	-0.817	-0.11	-0.204	-0.414	-0.415	-0.078	0.069	0.103	0.127	-0.049	0.038	0.108	0.14	-0.029	0.03	-0.005	-0.012
deoxyribonuclease activity	GO:0004536	-0.684	-0.245	-0.632	-0.38	-0.203	-0.007	-0.078	-0.021	-0.654	-0.998	-1.022	-1.261	0.017	0.031	0.044	0.011	-0.02	-0.044	0.002	-0.056	0.037	0.074	0.042	0.067
glucosidase activity	GO:0015926	-0.014	-0.739	-0.63	-1.877	-0.273	-1.93	-2.221	-2.572	-0.059	-0.495	-0.49	-1.367	-0.118	0.063	0.284	0.471	0.011	0.064	0.371	0.356	-0.117	0.038	-0.017	0.127
protein methyltransferase activity	GO:0008276	-0.814	-0.213	-0.627	-0.598	-0.4	-0.055	-0.72	-0.753	-0.407	-0.503	-0.411	-0.275	-0.008	-0.005	0.036	0.026	0.015	-0.037	0.054	0.055	-0.023	0.031	-0.018	-0.029
NAD binding	GO:0051287	-0.007	-0.887	-0.626	-0.755	-0.312	-2.098	-0.21	-0.403	-0.006	-0.054	-1.334	-0.925	-0.107	-0.056	0.107	0.151	-0.052	0.102	0.021	0.083	-0.055	-0.158	0.086	0.067
oxidoreductase activity, acting on the CH-CH group of donors	GO:0016627	-0.008	-0.736	-0.609	-0.833	-0.454	-1.391	-1.048	-0.695	-0.006	-0.083	-0.269	-0.602	-0.108	0.059	0.293	0.301	0.049	0.036	0.32	0.252	-0.157	0.023	-0.027	0.049
N-methyltransferase activity	GO:0008170	-1.082	-0.067	-0.591	-0.413	-0.536	-0.199	-0.377	-0.432	-0.499	-0.076	-0.475	-0.261	0.009	-0.019	0.017	0.002	0.021	-0.014	0.037	0.034	-0.011	-0.005	-0.02	-0.032
enzyme activator activity	GO:0008047	-0.91	-0.565	-0.574	-0.492	-0.493	-0.01	-0.047	-0.059	-0.722	-1.338	-1.619	-1.219	0	0.004	0.061	0.082	0.01	-0.023	0.019	0.035	-0.01	0.026	0.042	0.047
double-stranded DNA binding	GO:0003690	-0.111	-0.104	-0.573	-0.374	-0.36	-0.005	-0.002	0	-0.233	-0.767	-2.123	-2.824	-0.074	-0.032	0.043	0.036	0.026	-0.039	-0.053	-0.078	-0.1	0.007	0.096	0.113
protein binding, bridging	GO:0030674	-0.486	-1.155	-0.565	-0.713	-1.236	-0.032	-0.091	-0.093	-0.112	-2.546	-1.14	-1.568	0.006	0.034	0.032	0.047	0.027	-0.027	-0.002	-0.003	-0.021	0.061	0.035	0.05
antioxidant activity	GO:0016209	-0.187	-1.583	-0.558	-0.328	-0.815	-0.366	-1.056	-1.203	-0.025	-1.034	-0.217	-0.027	-0.005	0.116	0.179	0.136	0.009	0.009	0.165	0.186	-0.015	0.107	0.014	-0.05
endonuclease activity	GO:0004519	-0.754	-1.05	-0.547	-0.227	-0.104	-0.05	-0.19	-0.096	-1.103	-2.18	-0.895	-0.61	0.002	0.054	0.044	0.01	-0.017	-0.019	0.026	-0.001	0.018	0.074	0.018	0.011
iron-sulfur cluster binding	GO:0051536	-0.226	-0.563	-0.539	-0.474	-0.388	-0.765	-0.14	-0.141	-0.082	-0.194	-0.915	-0.814	-0.028	0.001	0.022	0.017	0.01	0.021	0.002	-0.001	-0.038	-0.02	0.02	0.018
S-adenosylmethionine-dependent methyltransferase activity	GO:0008757	-0.832	-0.188	-0.539	-0.198	-0.286	-0.046	-0.178	-0.33	-0.55	-0.374	-1.064	-0.239	-0.036	0.007	0.055	0.016	-0.023	-0.027	0.015	0.047	-0.014	0.026	0.018	-0.031
mRNA binding	GO:0003729	-0.021	-0.2	-0.539	-0.671	-0.043	-1.427	-0.552	-0.486	-0.443	-0.056	-0.493	-0.846	-0.033	0.003	0.154	0.172	-0.055	0.061	0.164	0.149	0.021	-0.032	-0.011	0.047
metal cluster binding	GO:0051540	-0.226	-0.563	-0.539	-0.474	-0.388	-0.765	-0.14	-0.141	-0.082	-0.194	-0.915	-0.814	-0.028	0.001	0.022	0.017	0.01	0.021	0.002	-0.001	-0.038	-0.02	0.02	0.018
oxidoreductase activity, acting on a sulfur group of donors	GO:0016667	-0.513	-2.088	-0.501	-0.34	-1.336	-1.439	-2.156	-2.063	-0.056	-1.214	-0.03	-0.007	0.048	0.106	0.078	0.065	0.031	0.045	0.196	0.226	0.017	0.061	-0.118	-0.161
protein complex scaffold	GO:0032947	-3.947	-0.219	-0.501	-0.556	-0.349	-0.328	-0.005	-0.006	-2.162	-0.242	-2.537	-2.373	0.082	-0.021	0.028	0.04	0.015	-0.007	-0.103	-0.098	0.067	-0.014	0.132	0.138
RNA polymerase II transcription cofactor activity	GO:0001104	-0.017	-0.793	-0.491	-0.51	-0.247	-0.03	-0.086	-0.1	-0.125	-1.339	-1.111	-1.06	-0.071	0.007	0.029	0.03	-0.022	-0.036	-0.033	-0.033	-0.049	0.043	0.063	0.063
tRNA methyltransferase activity	GO:0008175	-0.247	-0.051	-0.477	-0.234	-0.284	-0.473	-0.07	-0.107	-0.227	-0.044	-1.281	-0.503	-0.027	-0.041	0.029	-0.015	0.013	0.003	-0.052	-0.037	-0.04	-0.044	0.082	0.022
chaperone binding	GO:0051087	-2.583	-1.413	-0.47	-0.376	-1.074	-0.88	-0.887	-0.893	-1.059	-0.679	-0.103	-0.091	0.117	0.032	0.099	0.092	0.062	0.018	0.156	0.153	0.055	0.014	-0.056	-0.062
identical protein binding	GO:0042802	-0.246	-0.485	-0.464	-0.309	-0.501	-0.284	-0.101	-0.101	-0.18	-0.838	-1.249	-0.83	-0.027	0.007	0.095	0.066	0	0	-0.006	0.001	-0.027	0.007	0.101	0.065
RNA helicase activity	GO:0003724	-0.308	-0.017	-0.452	-0.229	-0.028	-0.007	0	0	-0.936	-0.337	-3.199	-2.512	-0.014	-0.034	0.003	-0.033	-0.024	-0.041	-0.124	-0.138	0.009	0.007	0.128	0.105
transferase activity, transferring alkyl or aryl (other than methyl) groups	GO:0016765	-0.024	-1	-0.45	-0.477	-0.624	-4.811	-0.816	-0.929	-0.015	-0.016	-0.319	-0.336	-0.072	0.075	0.051	0.075	0.024	0.08	0.074	0.1	-0.096	-0.005	-0.022	-0.025
binding, bridging	GO:0060090	-0.615	-1.095	-0.444	-0.555	-1.152	-0.033	-0.046	-0.06	-0.163	-2.441	-1.195	-1.467	0.008	0.03	0.019	0.032	0.025	-0.026	-0.015	-0.012	-0.017	0.057	0.034	0.044
unfolded protein binding	GO:0051082	-1.847	-0.184	-0.432	-0.254	-0.944	-0.278	-0.397	-0.168	-0.955	-0.255	-0.468	-0.517	0.052	-0.013	0.137	0.131	0.037	-0.018	0.106	0.07	0.026	-0.006	0.039	0.051
single-stranded DNA binding	GO:0003697	-1.313	-0.023	-0.43	-0.249	-0.478	-0.008	-0.026	-0.012	-0.628	-0.247	-1.065	-0.916	0.031	-0.04	0.02	0.003	0.031	-0.031	-0.024	-0.036	0	-0.009	0.044	0.039
RNA methyltransferase activity	GO:0008173	-0.203	-0.009	-0.421	-0.133	-0.326	-0.274	-0.025	-0.132	-0.286	-0.017	-1.249	-0.219	-0.036	-0.047	0.006	-0.042	-0.05	-0.023	-0.095	-0.02	0.014	-0.043	0.052	-0.023
guanyl nucleotide binding	GO:0019001	-0.963	-0.006	-0.418	-0.227	-0.393	-0.005	-0.008	-0.006	-0.716	-0.22	-1.845	-1.298	0.003	-0.03	0.071	0.05	0.004	-0.03	0.042	0.026	-0.001	0.003	0.029	0.024
guanyl ribonucleotide binding	GO:0032561	-0.963	-0.006	-0.418	-0.227	-0.393	-0.005	-0.008	-0.006	-0.716	-0.22	-1.845	-1.298	0.003	-0.03	0.071	0.05	0.004	-0.03	0.042	0.026	-0.001	0.003	0.029	0.024
GTP binding	GO:0005525	-0.963	-0.006	-0.418	-0.227	-0.393	-0.005	-0.008	-0.006	-0.716	-0.22	-1.845	-1.298	0.003	-0.03	0.071	0.05	0.004	-0.03	0.042	0.026	-0.001	0.003	0.029	0.024
oxidoreductase activity, acting on paired donors, with incorporation or reduction of molecular oxygen	GO:0016705	-0.094	-0.854	-0.416	-0.445	-0.188	-0.946	-0.537	-0.577	-0.274	-0.496	-0.477	-0.479	-0.038	0.109	0.221	0.225	-0.03	0.03	0.129	0.149	-0.008	0.079	0.092	0.076
transcription cofactor activity	GO:0003712	-0.044	-0.089	-0.408	-0.326	-1.034	-0.034	-0.013	-0.011	-0.02	-0.382	-1.722	-1.716	-0.041	-0.019	0.007	0.003	0.024	-0.026	-0.052	-0.056	-0.065	0.007	0.059	0.059
zinc ion binding	GO:0008270	-0.404	-1.357	-0.398	-0.318	-0.862	-0.042	-0.066	-0.027	-0.071	-2.054	-0.785	-1.151	-0.03	0.029	0.052	0.059	0.011	-0.003	0.048	0.039	-0.043	0.031	0.003	0.019
thiolester hydrolase activity	GO:0016790	-0.704	-0.031	-0.378	-0.378	-0.238	-0.069	-0.29	-0.357	-0.397	-0.174	-0.337	-0.305	-0.003	-0.036	0.014	0.016	0.025	-0.026	0.048	0.055	-0.028	-0.009	-0.034	-0.039
enzyme regulator activity	GO:0030234	-1.961	-0.458	-0.366	-0.303	-2.149	-0.022	-0.005	-0.009	-0.309	-0.991	-1.881	-1.705	0.012	0	0.032	0.042	0.03	-0.01	0.03	0.01	-0.018	0.009	0.001	0.032
SNAP receptor activity	GO:0005484	-0.336	-0.091	-0.335	-0.18	-0.93	-0.222	-0.897	-0.737	-0.142	-0.13	-0.09	-0.038	-0.005	-0.036	0.044	0.012	0.045	-0.013	0.125	0.109	-0.051	-0.023	-0.081	-0.097
cytoskeletal protein binding	GO:0008092	-0.347	-0.848	-0.332	-0.237	-0.149	-0.039	-0.07	-0.111	-0.6	-1.392	-1.134	-0.884	-0.013	-0.002	0.018	0.016	-0.003	-0.024	-0.01	-0.006	-0.009	0.022	0.028	0.022
nuclease activity	GO:0004518	-0.549	-0.242	-0.32	-0.133	-0.07	-0.011	-0.022	-0.007	-1.047	-1.221	-1.074	-0.788	-0.007	0.017	-0.003	-0.027	-0.016	-0.026	-0.012	-0.033	0.009	0.043	0.009	0.006
anion transmembrane transporter activity	GO:0008509	-0.543	-1.818	-0.317	-1.287	-2.132	-6.062	-2.972	-3.71	-0.059	-0.175	-0.004	-0.022	0.023	0.088	0.133	0.185	0.047	0.097	0.25	0.265	-0.019	-0.009	-0.107	-0.08
RNA-dependent ATPase activity	GO:0008186	-0.393	-0.017	-0.3	-0.139	-0.044	-0.005	0	0	-1	-0.336	-2.488	-1.972	-0.008	-0.034	-0.012	-0.049	-0.021	-0.042	-0.116	-0.139	0.013	0.009	0.104	0.09
isomerase activity	GO:0016853	-0.141	-0.017	-0.298	-0.419	-0.344	-1.378	-0.456	-0.356	-0.173	-0.001	-0.201	-0.299	-0.002	-0.053	0.053	0.076	0.014	0.027	0.058	0.055	-0.017	-0.08	-0.005	0.02
structure-specific DNA binding	GO:0043566	-0.721	-0.023	-0.296	-0.137	-0.355	0	0	0	-0.551	-0.962	-2.065	-2.356	-0.017	-0.029	0.03	0.011	0.021	-0.053	-0.045	-0.061	-0.038	0.024	0.075	0.072
phosphotransferase activity, alcohol group as acceptor	GO:0016773	-1.21	-0.197	-0.29	-0.359	-0.244	-0.042	-0.127	-0.208	-0.594	-0.452	-0.858	-0.844	-0.008	-0.013	0.06	0.07	-0.006	-0.016	0.037	0.052	-0.003	0.001	0.023	0.03
DNA-dependent ATPase activity	GO:0008094	-0.444	-0.069	-0.287	-0.251	-0.058	0	0	0	-1.023	-1.876	-3.546	-4.378	-0.029	-0.012	-0.014	-0.002	-0.004	-0.042	-0.1	-0.107	-0.024	0.03	0.086	0.105
amino acid transmembrane transporter activity	GO:0015171	-1.359	-2.695	-0.279	-1.165	-1.93	-4.752	-1.905	-2.123	-0.31	-0.133	-0.012	-0.116	0.086	0.1	0.046	0.184	0.047	0.109	0.178	0.178	0.039	-0.009	-0.104	0.006
cysteine-type peptidase activity	GO:0008234	-1.361	-0.466	-0.278	-0.272	-2.251	-0.008	-0.262	-0.193	-0.089	-1.23	-0.764	-0.646	0.024	0.015	-0.022	-0.006	0.114	-0.06	0.051	-0.001	-0.065	0.048	-0.02	-0.003
telomeric DNA binding	GO:0042162	-0.415	-0.447	-0.261	-0.329	-0.013	-0.001	-0.405	-0.239	-0.96	-1.422	-0.301	-0.44	0.017	0.037	0.029	0.047	-0.061	-0.07	0.041	0.02	0.079	0.106	-0.011	0.027
protein kinase regulator activity	GO:0019887	-0.319	-0.826	-0.237	-0.24	-1.294	-0.023	-0.025	-0.043	-0.096	-1.368	-0.924	-0.829	0.018	0.002	0.023	0.028	0.03	-0.03	-0.016	-0.014	-0.012	0.032	0.039	0.042
core RNA polymerase binding transcription factor activity	GO:0000990	-0.29	-0.195	-0.236	-0.143	-0.402	-0.217	-0.082	-0.086	-0.328	-0.287	-0.514	-0.339	-0.013	-0.02	-0.038	-0.058	0.006	-0.011	-0.026	-0.029	-0.019	-0.01	-0.013	-0.029
damaged DNA binding	GO:0003684	-1.508	-0.014	-0.235	-0.347	-0.053	0	-0.044	-0.046	-1.467	-0.826	-0.362	-0.716	-0.006	-0.036	-0.02	0.018	-0.018	-0.073	-0.03	-0.033	0.013	0.037	0.01	0.052
4 iron, 4 sulfur cluster binding	GO:0051539	-0.107	-0.334	-0.23	-0.223	-0.088	-0.141	-0.018	-0.011	-0.136	-0.32	-0.793	-1.021	-0.055	-0.012	-0.033	-0.035	-0.022	-0.012	-0.079	-0.097	-0.033	0	0.046	0.062
DNA replication origin binding	GO:0003688	-0.672	-0.027	-0.223	-0.22	-0.933	-0.078	-0.003	-0.002	-0.145	-0.102	-1.407	-1.475	0.005	-0.043	-0.035	-0.034	0.04	-0.022	-0.1	-0.108	-0.035	-0.022	0.064	0.074
kinase activity	GO:0016301	-0.849	-0.124	-0.2	-0.203	-0.177	-0.057	-0.088	-0.132	-0.584	-0.303	-0.71	-0.639	-0.014	-0.015	0.041	0.043	-0.011	-0.013	0.033	0.044	-0.003	-0.003	0.008	0.01
kinase regulator activity	GO:0019207	-0.418	-0.807	-0.19	-0.217	-1.139	-0.023	-0.033	-0.058	-0.141	-1.471	-0.814	-0.729	0.021	0.001	0.012	0.021	0.026	-0.031	-0.009	-0.002	-0.005	0.032	0.021	0.024
enzyme binding	GO:0019899	-0.201	-0.524	-0.187	-0.147	-0.376	-0.119	-0.001	-0.002	-0.235	-0.977	-2.056	-1.682	-0.023	-0.001	-0.008	-0.003	0.016	-0.013	-0.068	-0.053	-0.039	0.012	0.061	0.05
organic acid transmembrane transporter activity	GO:0005342	-0.67	-2.208	-0.18	-1.013	-1.103	-7.127	-2.98	-3.827	-0.196	-0.034	0	-0.007	0.075	0.078	0.032	0.131	0.014	0.118	0.248	0.274	0.069	-0.041	-0.199	-0.143
translation initiation factor activity	GO:0003743	-0.077	-0.006	-0.174	-0.081	-0.158	-0.038	-0.002	-0.001	-0.236	-0.086	-1.343	-1.013	-0.029	-0.05	-0.044	-0.072	-0.009	-0.026	-0.093	-0.108	-0.02	-0.024	0.048	0.036
antiporter activity	GO:0015297	-0.001	-0.971	-0.173	-0.341	-0.127	-0.64	-0.388	-0.635	-0.013	-0.617	-0.054	-0.055	-0.186	0.087	0.044	0.097	-0.012	0.016	0.133	0.182	-0.174	0.07	-0.089	-0.085
nucleotidyltransferase activity	GO:0016779	-0.515	-0.036	-0.172	-0.177	-0.181	-0.014	-0.054	-0.041	-0.611	-0.216	-0.305	-0.387	0.002	-0.044	-0.036	-0.016	0.005	-0.028	-0.019	-0.024	-0.003	-0.017	-0.016	0.007
RNA polymerase II transcription factor binding transcription factor activity	GO:0001076	-0.03	-0.439	-0.17	-0.167	-0.148	-0.004	-0.002	-0.007	-0.174	-1.87	-1.499	-1.193	-0.043	-0.003	-0.018	-0.009	-0.021	-0.039	-0.071	-0.051	-0.022	0.036	0.053	0.042
O-acyltransferase activity	GO:0008374	-0.055	-0.444	-0.17	-0.491	-0.113	-0.235	-0.453	-0.526	-0.437	-0.538	-0.273	-0.525	-0.029	0.041	0.061	0.146	-0.022	0.004	0.032	0.046	-0.007	0.038	0.029	0.101
endonuclease activity, active with either ribo- or deoxyribonucleic acids and producing 5'-phosphomonoesters	GO:0016893	-0.215	-1.04	-0.168	-0.066	-0.064	-0.581	-0.375	-0.288	-0.759	-1.069	-0.118	-0.033	-0.027	0.037	-0.055	-0.088	-0.023	0.009	0.024	0.011	-0.004	0.029	-0.079	-0.099
3'-5' exonuclease activity	GO:0008408	-0.139	-0.167	-0.168	-0.147	-1.615	-0.02	-0.002	-0.001	-0.015	-0.701	-0.922	-1.135	-0.042	0.004	-0.041	-0.027	0.092	-0.042	-0.085	-0.1	-0.134	0.046	0.045	0.074
GTPase activity	GO:0003924	-0.945	-0.008	-0.167	-0.062	-0.404	-0.004	-0.001	-0.001	-0.77	-0.354	-1.378	-1.051	-0.016	-0.022	0.025	0.005	0.021	-0.04	-0.007	-0.024	-0.038	0.017	0.032	0.029
transition metal ion binding	GO:0046914	-0.2	-1.074	-0.163	-0.171	-0.382	-0.141	-0.063	-0.026	-0.099	-1.063	-0.46	-0.826	-0.031	0.023	0.031	0.043	0.001	0.001	0.044	0.038	-0.034	0.022	-0.013	0.005
RNA polymerase II core promoter proximal region sequence-specific DNA binding transcription factor activity involved in positive regulation of transcription	GO:0001077	-0.414	-1.446	-0.157	-0.248	-0.231	-0.544	-0.1	-0.27	-0.354	-1.072	-0.376	-0.424	-0.011	0.038	0.013	0.032	0.002	0.008	0.044	0.066	-0.012	0.03	-0.031	-0.033
RNA polymerase II transcription regulatory region sequence-specific DNA binding transcription factor activity involved in positive regulation of transcription	GO:0001228	-0.414	-1.446	-0.157	-0.248	-0.231	-0.544	-0.1	-0.27	-0.354	-1.072	-0.376	-0.424	-0.011	0.038	0.013	0.032	0.002	0.008	0.044	0.066	-0.012	0.03	-0.031	-0.033
phosphoprotein phosphatase activity	GO:0004721	-1.358	-0.137	-0.154	-0.247	-0.094	-0.706	-0.459	-0.653	-1.519	-0.095	-0.091	-0.113	0.015	-0.014	-0.014	0.011	-0.026	0.009	0.052	0.063	0.041	-0.023	-0.066	-0.051
carboxylic acid transmembrane transporter activity	GO:0046943	-0.739	-1.722	-0.151	-0.916	-1.078	-6.428	-3.201	-3.861	-0.228	-0.019	0	-0.004	0.082	0.074	0.027	0.128	0.014	0.119	0.261	0.284	0.076	-0.045	-0.218	-0.157
ATPase activity, coupled to movement of substances	GO:0043492	-0.196	-0.259	-0.145	-0.103	-0.041	-0.57	-0.098	-0.064	-0.349	-0.062	-0.208	-0.17	-0.036	-0.025	-0.03	-0.04	-0.005	-0.008	-0.009	-0.022	-0.032	-0.018	-0.021	-0.017
protein complex binding	GO:0032403	-0.633	-0.384	-0.143	-0.074	-0.315	-0.001	-0.002	-0.002	-0.539	-1.69	-1.459	-1.153	-0.007	-0.012	-0.023	-0.03	0.003	-0.037	-0.046	-0.047	-0.01	0.024	0.023	0.017
ATP-dependent RNA helicase activity	GO:0004004	-0.234	-0.009	-0.142	-0.052	-0.039	-0.017	0	0	-0.773	-0.179	-1.722	-1.256	-0.017	-0.039	-0.066	-0.103	-0.024	-0.037	-0.132	-0.152	0.007	-0.001	0.066	0.049
GTPase activator activity	GO:0005096	-0.375	-0.156	-0.141	-0.11	-0.253	-0.002	-0.003	-0.009	-0.405	-0.985	-1.57	-1.001	-0.01	-0.01	0.004	0.037	-0.003	-0.044	-0.065	-0.035	-0.007	0.034	0.069	0.072
RNA polymerase II core promoter proximal region sequence-specific DNA binding	GO:0000978	-0.086	-1.348	-0.138	-0.259	-0.223	-1.954	-0.17	-0.561	-0.173	-0.297	-0.268	-0.204	-0.039	0.035	0.046	0.076	-0.014	0.04	0.072	0.109	-0.024	-0.006	-0.026	-0.033
transcription coactivator activity	GO:0003713	-0.041	-0.09	-0.136	-0.118	-0.97	-0.077	-0.066	-0.068	-0.021	-0.297	-0.435	-0.429	-0.052	-0.034	-0.052	-0.052	0.041	-0.03	-0.052	-0.054	-0.092	-0.004	0	0.002
phosphatidylinositol-3-phosphate binding	GO:0032266	-0.114	-0.646	-0.135	-0.189	-0.749	-0.124	-0.012	-0.016	-0.081	-1.065	-0.531	-0.608	-0.027	0.018	-0.077	-0.051	0.032	-0.019	-0.076	-0.073	-0.059	0.037	-0.002	0.021
transferase activity, transferring phosphorus-containing groups	GO:0016772	-0.974	-0.086	-0.129	-0.134	-0.167	-0.023	-0.036	-0.061	-0.776	-0.277	-0.552	-0.525	-0.009	-0.019	0.017	0.025	-0.006	-0.015	0.018	0.027	-0.004	-0.005	-0.001	0.005
lipid transporter activity	GO:0005319	-1.7	-0.92	-0.129	-0.308	-0.257	-0.202	-0.047	-0.051	-0.9	-0.865	-0.389	-0.716	0.038	0.011	-0.064	0.042	0.051	-0.021	-0.054	-0.063	-0.013	0.032	-0.01	0.105
motor activity	GO:0003774	-0.188	-0.27	-0.128	-0.047	-0.203	-0.034	-0.006	-0.003	-0.293	-0.511	-1.139	-0.942	-0.034	-0.027	-0.043	-0.084	0.009	-0.035	-0.099	-0.109	-0.043	0.008	0.056	0.025
hydrolase activity, acting on acid anhydrides, catalyzing transmembrane movement of substances	GO:0016820	-0.113	-0.202	-0.124	-0.066	-0.025	-0.426	-0.124	-0.069	-0.39	-0.064	-0.12	-0.09	-0.05	-0.029	-0.036	-0.055	-0.03	-0.012	0	-0.014	-0.02	-0.017	-0.035	-0.041
ATPase activity, coupled to transmembrane movement of substances	GO:0042626	-0.113	-0.202	-0.124	-0.066	-0.025	-0.426	-0.124	-0.069	-0.39	-0.064	-0.12	-0.09	-0.05	-0.029	-0.036	-0.055	-0.03	-0.012	0	-0.014	-0.02	-0.017	-0.035	-0.041
cyclin-dependent protein serine/threonine kinase regulator activity	GO:0016538	-0.391	-0.357	-0.124	-0.058	-1.566	-0.012	-0.009	-0.035	-0.072	-0.696	-0.788	-0.395	-0.009	-0.008	-0.065	-0.08	0.067	-0.032	-0.116	-0.088	-0.076	0.024	0.051	0.008
histone binding	GO:0042393	-0.86	-0.187	-0.121	-0.066	-0.409	0	0	0	-0.595	-1.489	-1.781	-1.616	0.006	-0.014	-0.043	-0.065	0.015	-0.055	-0.119	-0.115	-0.009	0.041	0.076	0.05
ubiquitin binding	GO:0043130	-0.472	-0.393	-0.121	-0.154	-0.84	-0.3	-0.061	-0.084	-0.141	-0.171	-0.417	-0.426	-0.007	0	-0.037	-0.015	0.028	0.007	-0.018	-0.004	-0.035	-0.007	-0.019	-0.012
protein kinase binding	GO:0019901	-0.451	-0.377	-0.119	-0.076	-1.086	-0.104	-0.025	-0.06	-0.144	-0.414	-0.432	-0.261	-0.007	-0.005	-0.067	-0.063	0.054	-0.018	-0.087	-0.069	-0.061	0.013	0.021	0.006
kinase binding	GO:0019900	-0.451	-0.377	-0.119	-0.076	-1.086	-0.104	-0.025	-0.06	-0.144	-0.414	-0.432	-0.261	-0.007	-0.005	-0.067	-0.063	0.054	-0.018	-0.087	-0.069	-0.061	0.013	0.021	0.006
RNA polymerase II regulatory region DNA binding	GO:0001012	-0.07	-1.298	-0.118	-0.243	-0.156	-1.692	-0.13	-0.402	-0.197	-0.363	-0.289	-0.26	-0.039	0.031	0.033	0.062	-0.018	0.033	0.058	0.088	-0.02	-0.002	-0.025	-0.026
DNA-directed RNA polymerase activity	GO:0003899	-0.331	-0.042	-0.115	-0.069	-0.054	-0.092	-0.096	-0.058	-0.788	-0.136	-0.123	-0.12	-0.015	-0.037	-0.065	-0.08	-0.023	-0.019	-0.013	-0.033	0.008	-0.018	-0.051	-0.048
RNA polymerase activity	GO:0034062	-0.331	-0.042	-0.115	-0.069	-0.054	-0.092	-0.096	-0.058	-0.788	-0.136	-0.123	-0.12	-0.015	-0.037	-0.065	-0.08	-0.023	-0.019	-0.013	-0.033	0.008	-0.018	-0.051	-0.048
monovalent inorganic cation transmembrane transporter activity	GO:0015077	-0.046	-0.313	-0.114	-0.167	-0.427	-3.946	-1.852	-1.457	-0.033	-0.003	0	0	-0.004	0.012	0.03	0.044	0.015	0.053	0.176	0.165	-0.039	-0.041	-0.146	-0.121
endoribonuclease activity	GO:0004521	-0.508	-0.57	-0.111	-0.055	-0.087	-0.442	-0.195	-0.186	-1.026	-0.502	-0.134	-0.042	-0.015	0.007	-0.077	-0.09	-0.029	0.002	-0.005	-0.002	0.013	0.005	-0.072	-0.088
small conjugating protein-specific protease activity	GO:0019783	-1.398	-0.166	-0.11	-0.097	-1.217	-0.024	-0.063	-0.057	-0.172	-0.861	-0.515	-0.441	0.031	-0.006	-0.069	-0.07	0.087	-0.041	-0.037	-0.043	-0.056	0.035	-0.032	-0.028
secondary active transmembrane transporter activity	GO:0015291	-0.188	-0.782	-0.096	-0.721	-0.716	-2.562	-1.613	-2.069	-0.048	-0.237	-0.004	-0.02	0.014	0.065	0.133	0.249	0.055	0.077	0.337	0.345	-0.031	-0.013	-0.204	-0.096
exonuclease activity	GO:0004527	-0.24	-0.033	-0.092	-0.099	-0.743	-0.008	-0.001	-0.001	-0.108	-0.386	-0.751	-0.961	-0.028	-0.025	-0.088	-0.067	0.045	-0.042	-0.075	-0.084	-0.074	0.017	-0.012	0.017
molecular transducer activity	GO:0060089	-0.674	-0.784	-0.091	-0.171	-0.439	-1.048	-0.098	-0.102	-0.357	-0.123	-0.04	-0.102	0.035	0.044	-0.18	-0.178	0.01	0.028	0.048	-0.086	0.024	0.009	-0.228	-0.092
signal transducer activity	GO:0004871	-0.674	-0.784	-0.091	-0.171	-0.439	-1.048	-0.098	-0.102	-0.357	-0.123	-0.04	-0.102	0.035	0.044	-0.18	-0.178	0.01	0.028	0.048	-0.086	0.024	0.009	-0.228	-0.092
small conjugating protein binding	GO:0032182	-0.415	-0.439	-0.086	-0.119	-0.656	-0.208	-0.037	-0.043	-0.145	-0.256	-0.408	-0.454	-0.012	0.001	-0.055	-0.031	0.02	0.002	-0.027	-0.017	-0.033	-0.002	-0.028	-0.013
RNA polymerase II regulatory region sequence-specific DNA binding	GO:0000977	-0.072	-1.26	-0.076	-0.177	-0.188	-1.605	-0.087	-0.327	-0.168	-0.362	-0.233	-0.215	-0.039	0.031	0.021	0.053	-0.014	0.033	0.051	0.084	-0.025	-0.002	-0.03	-0.031
phosphatidylinositol phosphate binding	GO:1901981	-0.211	-0.233	-0.068	-0.104	-0.839	-0.139	-0.002	-0.002	-0.121	-0.497	-0.713	-0.848	-0.018	-0.008	-0.072	-0.048	0.026	-0.015	-0.077	-0.074	-0.044	0.008	0.005	0.025
protein serine/threonine phosphatase activity	GO:0004722	-0.958	-0.237	-0.062	-0.086	-0.471	-0.11	-0.104	-0.139	-0.577	-0.485	-0.181	-0.171	0.02	-0.01	-0.074	-0.058	0.016	-0.016	-0.022	-0.012	0.005	0.006	-0.052	-0.046
protein dimerization activity	GO:0046983	-0.013	-0.939	-0.055	-0.036	-0.332	-0.287	-0.003	-0.003	-0.083	-0.88	-1.021	-0.512	-0.041	0.019	-0.062	-0.08	0.008	-0.002	-0.097	-0.087	-0.049	0.021	0.035	0.007
RNA polymerase II core promoter proximal region sequence-specific DNA binding transcription factor activity	GO:0000982	-0.187	-1.472	-0.054	-0.116	-0.341	-0.598	-0.06	-0.225	-0.1	-0.94	-0.196	-0.184	-0.02	0.031	-0.011	0.016	0.008	0.011	0.031	0.064	-0.028	0.02	-0.042	-0.048
nucleobase-containing compound transmembrane transporter activity	GO:0015932	-0.223	-0.118	-0.054	-0.113	-0.431	-1.152	-0.602	-0.55	-0.244	-0.064	-0.002	-0.007	-0.036	-0.034	-0.122	-0.098	0.03	0.044	0.05	0.05	-0.089	-0.071	-0.163	-0.133
phosphate transmembrane transporter activity	GO:1901677	-0.238	-0.049	-0.053	-0.092	-0.527	-0.387	-0.179	-0.205	-0.15	-0.121	-0.083	-0.078	-0.033	0.015	0.174	0.158	0.078	0.032	0.189	0.178	-0.112	-0.017	-0.015	-0.02
ribonucleoprotein complex binding	GO:0043021	-0.158	-0.007	-0.051	-0.021	-0.112	-0.009	-0.003	-0.002	-0.387	-0.151	-0.516	-0.445	-0.033	-0.07	-0.206	-0.23	-0.021	-0.051	-0.202	-0.214	-0.012	-0.019	-0.003	-0.016
Ras GTPase activator activity	GO:0005099	-0.295	-0.075	-0.049	-0.045	-0.298	-0.005	-0.001	-0.001	-0.322	-0.663	-1.259	-0.967	0.037	0.011	0.023	0.026	0	-0.05	-0.109	-0.076	0.036	0.061	0.132	0.103
guanyl-nucleotide exchange factor activity	GO:0005085	-0.883	-0.012	-0.048	-0.039	-2.027	-0.041	-0.003	-0.001	-0.077	-0.137	-0.57	-0.692	0.001	-0.053	-0.062	-0.061	0.073	-0.024	-0.05	-0.062	-0.073	-0.029	-0.012	0.001
ribonuclease activity	GO:0004540	-0.191	-0.194	-0.046	-0.023	-0.15	-0.323	-0.032	-0.034	-0.501	-0.316	-0.142	-0.072	-0.033	-0.002	-0.087	-0.087	-0.004	-0.003	-0.021	-0.019	-0.029	0.001	-0.066	-0.068
protein heterodimerization activity	GO:0046982	-0.035	-0.347	-0.045	-0.024	-0.106	-0.395	-0.042	-0.044	-0.394	-0.214	-0.145	-0.051	-0.041	-0.005	-0.115	-0.13	-0.01	0.001	-0.064	-0.062	-0.03	-0.007	-0.051	-0.068
small GTPase binding	GO:0031267	-0.244	-0.131	-0.042	-0.054	-0.035	-0.117	0	0	-0.806	-0.302	-1.221	-1.107	-0.026	-0.025	-0.111	-0.092	-0.031	-0.021	-0.179	-0.159	0.005	-0.004	0.069	0.066
Ras GTPase binding	GO:0017016	-0.244	-0.131	-0.042	-0.054	-0.035	-0.117	0	0	-0.806	-0.302	-1.221	-1.107	-0.026	-0.025	-0.111	-0.092	-0.031	-0.021	-0.179	-0.159	0.005	-0.004	0.069	0.066
exonuclease activity, active with either ribo- or deoxyribonucleic acids and producing 5'-phosphomonoesters	GO:0016796	-0.108	-0.037	-0.042	-0.049	-1.169	-0.039	-0.004	-0.001	-0.032	-0.235	-0.268	-0.529	-0.044	-0.023	-0.108	-0.085	0.073	-0.032	-0.067	-0.091	-0.117	0.009	-0.041	0.006
nucleoside-triphosphatase regulator activity	GO:0060589	-1.584	-0.047	-0.04	-0.02	-1.457	-0.003	0	0	-0.393	-0.447	-1.204	-0.98	0.012	-0.022	-0.07	-0.065	0.035	-0.024	-0.04	-0.094	-0.023	0.001	-0.029	0.029
hydrogen ion transmembrane transporter activity	GO:0015078	-0.011	-0.359	-0.039	-0.027	-0.175	-2.589	-0.731	-0.487	-0.062	-0.003	0	-0.001	-0.055	-0.012	-0.086	-0.092	-0.002	0.027	0.059	0.044	-0.053	-0.038	-0.145	-0.136
aminoacyl-tRNA ligase activity	GO:0004812	-0.042	-0.021	-0.038	-0.036	-0.127	-0.04	0	0	-0.152	-0.072	-1.238	-1.314	-0.039	-0.057	-0.109	-0.101	-0.004	-0.034	-0.135	-0.137	-0.035	-0.023	0.027	0.036
ligase activity, forming carbon-oxygen bonds	GO:0016875	-0.042	-0.021	-0.038	-0.036	-0.127	-0.04	0	0	-0.152	-0.072	-1.238	-1.314	-0.039	-0.057	-0.109	-0.101	-0.004	-0.034	-0.135	-0.137	-0.035	-0.023	0.027	0.036
ligase activity, forming aminoacyl-tRNA and related compounds	GO:0016876	-0.042	-0.021	-0.038	-0.036	-0.127	-0.04	0	0	-0.152	-0.072	-1.238	-1.314	-0.039	-0.057	-0.109	-0.101	-0.004	-0.034	-0.135	-0.137	-0.035	-0.023	0.027	0.036
primary active transmembrane transporter activity	GO:0015399	-0.105	-0.106	-0.035	-0.015	-0.049	-0.472	-0.058	-0.027	-0.28	-0.026	-0.052	-0.036	-0.048	-0.034	-0.07	-0.087	-0.019	-0.01	-0.015	-0.03	-0.029	-0.024	-0.055	-0.057
P-P-bond-hydrolysis-driven transmembrane transporter activity	GO:0015405	-0.105	-0.106	-0.035	-0.015	-0.049	-0.472	-0.058	-0.027	-0.28	-0.026	-0.052	-0.036	-0.048	-0.034	-0.07	-0.087	-0.019	-0.01	-0.015	-0.03	-0.029	-0.024	-0.055	-0.057
active transmembrane transporter activity	GO:0022804	-0.072	-0.269	-0.033	-0.094	-0.146	-2.052	-0.585	-0.572	-0.092	-0.026	-0.004	-0.004	-0.033	0.005	0.034	0.053	0.001	0.04	0.149	0.146	-0.03	-0.035	-0.115	-0.093
protein serine/threonine kinase activity	GO:0004674	-1.13	-0.081	-0.033	-0.028	-0.133	-0.002	-0.023	-0.041	-1.076	-0.518	-0.184	-0.137	-0.006	-0.023	-0.01	-0.01	-0.018	-0.032	0	0.012	0.011	0.007	-0.011	-0.004
organic anion transmembrane transporter activity	GO:0008514	-0.423	-0.777	-0.032	-0.346	-0.968	-4.626	-1.776	-2.273	-0.19	-0.015	0	-0.001	0.04	0.03	-0.018	0.05	0.016	0.087	0.177	0.192	0.03	-0.057	-0.182	-0.142
transcription factor binding transcription factor activity	GO:0000989	-0.044	-0.058	-0.031	-0.025	-0.395	-0.004	0	0	-0.048	-0.776	-1.283	-1.208	-0.036	-0.015	-0.06	-0.055	-0.001	-0.031	-0.076	-0.062	-0.035	0.016	0.017	0.007
phosphatidylinositol binding	GO:0035091	-0.735	-0.159	-0.03	-0.053	-0.768	-0.033	-0.001	-0.001	-0.332	-0.671	-0.526	-0.673	0.001	-0.016	-0.079	-0.057	0.027	-0.024	-0.068	-0.067	-0.026	0.008	-0.011	0.01
lipid binding	GO:0008289	-0.627	-0.291	-0.03	-0.057	-0.427	-0.007	0	0	-0.304	-1.422	-0.697	-0.724	-0.025	-0.001	-0.034	-0.007	0.009	-0.033	-0.034	-0.029	-0.034	0.031	0.005	0.022
GTPase binding	GO:0051020	-0.303	-0.159	-0.029	-0.042	-0.034	-0.117	0	0	-0.898	-0.349	-1.026	-1.026	-0.022	-0.023	-0.121	-0.099	-0.03	-0.021	-0.176	-0.158	0.008	-0.002	0.055	0.06
protein binding transcription factor activity	GO:0000988	-0.078	-0.03	-0.029	-0.017	-0.685	-0.005	0	0	-0.042	-0.541	-1.291	-1.123	-0.03	-0.019	-0.056	-0.055	0.007	-0.027	-0.066	-0.056	-0.037	0.008	0.011	0
cation transmembrane transporter activity	GO:0008324	-0.481	-1.616	-0.028	-0.087	-1.5	-6.647	-1.787	-1.757	-0.04	-0.019	0	0	0.017	0.038	-0.013	0.039	0.036	0.051	0.142	0.14	-0.029	-0.014	-0.155	-0.101
core promoter proximal region sequence-specific DNA binding	GO:0000987	-0.023	-1.547	-0.027	-0.074	-0.122	-1.047	-0.1	-0.48	-0.097	-0.597	-0.078	-0.053	-0.054	0.034	-0.018	0.015	-0.023	0.021	0.046	0.089	-0.031	0.014	-0.064	-0.074
core promoter proximal region DNA binding	GO:0001159	-0.016	-1.719	-0.027	-0.077	-0.122	-1.079	-0.104	-0.482	-0.078	-0.698	-0.076	-0.055	-0.056	0.038	-0.018	0.015	-0.022	0.021	0.046	0.088	-0.034	0.017	-0.064	-0.073
protein kinase activity	GO:0004672	-1.167	-0.078	-0.024	-0.024	-0.134	-0.002	-0.017	-0.03	-1.109	-0.547	-0.171	-0.152	-0.006	-0.023	-0.016	-0.013	-0.017	-0.032	-0.003	0.008	0.011	0.007	-0.013	-0.004
microtubule binding	GO:0008017	-0.333	-0.271	-0.023	-0.02	-0.042	-0.082	-0.016	-0.026	-1.13	-0.499	-0.291	-0.23	-0.009	-0.008	-0.086	-0.078	-0.033	-0.036	-0.054	-0.045	0.024	0.028	-0.032	-0.033
activating transcription factor binding	GO:0033613	-0.913	-0.658	-0.021	-0.04	-0.14	-0.054	-0.041	-0.117	-0.495	-1.617	-0.152	-0.135	-0.012	0.012	-0.114	-0.084	-0.033	-0.041	-0.011	0.026	0.021	0.053	-0.102	-0.111
phospholipid binding	GO:0005543	-1.01	-0.26	-0.02	-0.033	-0.395	-0.011	0	0	-0.58	-1.287	-0.681	-0.658	-0.003	0.003	-0.058	-0.044	0.01	-0.027	-0.054	-0.051	-0.013	0.03	0.002	0.007
translation factor activity, nucleic acid binding	GO:0008135	-0.018	0	-0.02	-0.006	-0.066	-0.066	-0.001	0	-0.169	-0.007	-0.74	-0.809	-0.048	-0.065	-0.126	-0.138	-0.018	-0.02	-0.105	-0.133	-0.03	-0.046	-0.021	-0.005
signal sequence binding	GO:0005048	-0.804	-0.151	-0.02	-0.021	-0.119	-0.049	-0.03	-0.043	-0.764	-0.424	-0.232	-0.096	0.007	-0.018	-0.126	-0.121	-0.055	-0.032	-0.045	-0.032	0.022	0.005	-0.048	-0.088
transcription factor binding	GO:0008134	-0.297	-0.287	-0.019	-0.013	-0.107	-0.033	-0.007	-0.033	-0.332	-1.231	-0.35	-0.139	-0.02	-0.007	-0.079	-0.084	-0.018	-0.025	-0.045	-0.023	-0.003	0.019	-0.034	-0.061
nucleosome binding	GO:0031491	-0.75	-0.104	-0.016	-0.006	-0.309	0	0	0	-0.547	-1.168	-0.781	-0.677	0.005	-0.037	-0.158	-0.18	0	-0.068	-0.189	-0.204	0.004	0.031	0.03	0.024
RNA polymerase II activating transcription factor binding	GO:0001102	-0.771	-0.54	-0.016	-0.03	-0.209	-0.089	-0.054	-0.159	-0.359	-1.348	-0.103	-0.086	-0.018	0.008	-0.123	-0.094	-0.024	-0.034	-0.003	0.038	0.006	0.042	-0.12	-0.132
organophosphate ester transmembrane transporter activity	GO:0015605	-0.101	-0.035	-0.014	-0.026	-0.357	-0.255	-0.067	-0.087	-0.201	-0.11	-0.03	-0.022	-0.056	-0.073	-0.124	-0.133	0.023	0.011	-0.024	-0.028	-0.08	-0.084	-0.099	-0.105
small GTPase regulator activity	GO:0005083	-0.872	-0.04	-0.014	-0.018	-1.419	-0.001	0	0	-0.165	-0.538	-0.566	-0.533	0.008	-0.003	-0.13	-0.129	0.049	-0.03	-0.065	-0.159	-0.041	0.027	-0.065	0.03
ion transmembrane transporter activity	GO:0015075	-0.296	-1.701	-0.01	-0.163	-1.691	-7.604	-2.204	-2.547	-0.032	-0.014	0	0	0.002	0.046	-0.013	0.047	0.029	0.055	0.141	0.146	-0.03	-0.01	-0.149	-0.099
tubulin binding	GO:0015631	-0.719	-0.448	-0.01	-0.006	-0.017	-0.063	-0.042	-0.067	-1.972	-0.618	-0.093	-0.054	0.01	-0.004	-0.101	-0.102	-0.041	-0.034	-0.031	-0.023	0.051	0.029	-0.07	-0.079
structural constituent of cytoskeleton	GO:0005200	-0.348	-0.003	-0.009	-0.004	-0.244	-0.025	0	0	-0.854	-0.068	-0.79	-0.667	-0.006	-0.061	-0.134	-0.144	-0.002	-0.037	-0.146	-0.148	-0.004	-0.024	0.012	0.005
sequence-specific DNA binding RNA polymerase II transcription factor activity	GO:0000981	-0.172	-1.877	-0.009	-0.022	-0.59	-0.972	-0.044	-0.092	-0.05	-1.214	-0.036	-0.038	-0.026	0.027	-0.047	-0.032	0.01	0.011	0.029	0.041	-0.036	0.016	-0.076	-0.072
cation-transporting ATPase activity	GO:0019829	-0.107	-0.157	-0.008	-0.004	-0.043	-1.004	-0.055	-0.02	-0.339	-0.02	-0.018	-0.018	-0.032	-0.029	-0.142	-0.161	-0.03	0.004	-0.031	-0.05	-0.002	-0.033	-0.11	-0.11
transcription factor recruiting transcription factor activity	GO:0001134	-0.044	-0.396	-0.008	-0.011	-0.026	-0.14	-0.002	-0.003	-0.313	-0.639	-0.179	-0.285	-0.055	0.002	-0.162	-0.152	-0.051	-0.021	-0.112	-0.095	-0.004	0.023	-0.05	-0.056
peptide binding	GO:0042277	-1.037	-0.185	-0.008	-0.01	-0.163	-0.141	-0.026	-0.033	-0.794	-0.247	-0.119	-0.052	0.014	-0.016	-0.161	-0.156	-0.041	-0.019	-0.059	-0.049	0.021	-0.005	-0.073	-0.106
GTPase regulator activity	GO:0030695	-0.7	-0.022	-0.008	-0.005	-1.348	-0.003	0	0	-0.122	-0.309	-0.757	-0.651	-0.003	-0.026	-0.127	-0.118	0.039	-0.024	-0.067	-0.13	-0.042	-0.002	-0.06	0.012
transition metal ion transmembrane transporter activity	GO:0046915	-2.203	-0.836	-0.007	-0.007	-2.496	-2.532	-0.287	-0.279	-0.287	-0.044	-0.004	-0.004	0.085	0.02	-0.104	-0.099	0.118	0.051	0.108	0.105	-0.033	-0.031	-0.212	-0.204
transferase activity, transferring hexosyl groups	GO:0016758	-0.542	-0.941	-0.007	-0.065	-1.274	-1.581	-0.389	-0.333	-0.099	-0.382	-0.005	-0.095	-0.009	0.016	-0.026	0.034	0.033	0.015	0.056	0.06	-0.041	0.001	-0.082	-0.026
transmembrane transporter activity	GO:0022857	-0.222	-1.28	-0.006	-0.049	-1.65	-6.536	-2.457	-2.87	-0.021	-0.007	0	0	-0.007	0.021	-0.008	0.023	0.03	0.042	0.146	0.156	-0.035	-0.025	-0.146	-0.125
hydrogen-exporting ATPase activity	GO:0036442	-0.006	-0.171	-0.006	-0.003	-0.135	-1.909	-0.09	-0.056	-0.045	-0.003	-0.006	-0.004	-0.071	-0.024	-0.169	-0.186	-0.008	0.031	-0.022	-0.036	-0.063	-0.056	-0.147	-0.149
structural constituent of nuclear pore	GO:0017056	-0.219	-0.053	-0.006	-0.021	-0.071	-0.007	0	0	-0.638	-0.505	-0.605	-1.155	-0.022	-0.035	-0.176	-0.133	-0.02	-0.039	-0.179	-0.183	-0.002	0.004	0.003	0.051
snoRNA binding	GO:0030515	-1.318	-0.002	-0.006	-0.001	-0.035	0	0	0	-1.807	-1.012	-0.496	-0.302	0.024	-0.067	-0.18	-0.23	-0.032	-0.09	-0.177	-0.205	0.056	0.023	-0.003	-0.024
amide binding	GO:0033218	-0.828	-0.19	-0.005	-0.006	-0.143	-0.188	-0.016	-0.022	-0.644	-0.197	-0.102	-0.044	0.004	-0.016	-0.171	-0.165	-0.042	-0.015	-0.067	-0.057	0.012	-0.008	-0.076	-0.108
transferase activity, transferring glycosyl groups	GO:0016757	-0.282	-0.935	-0.005	-0.051	-1.286	-2.697	-0.599	-0.529	-0.036	-0.181	-0.002	-0.045	-0.02	0.022	-0.014	0.037	0.03	0.029	0.073	0.075	-0.05	-0.007	-0.087	-0.039
ATPase activity, coupled to transmembrane movement of ions	GO:0042625	-0.094	-0.117	-0.005	-0.002	-0.03	-1.18	-0.04	-0.014	-0.398	-0.012	-0.014	-0.013	-0.033	-0.032	-0.151	-0.17	-0.034	0.009	-0.037	-0.056	0.001	-0.042	-0.114	-0.114
transcription regulatory region sequence-specific DNA binding	GO:0000976	-0.129	-0.926	-0.004	-0.013	-0.055	-0.669	-0.026	-0.143	-0.323	-0.564	-0.039	-0.039	-0.033	0.017	-0.056	-0.031	-0.025	0.011	0.017	0.047	-0.008	0.006	-0.073	-0.079
regulatory region nucleic acid binding	GO:0001067	-0.119	-0.89	-0.004	-0.012	-0.094	-0.582	-0.025	-0.115	-0.217	-0.642	-0.042	-0.043	-0.032	0.016	-0.058	-0.036	-0.019	0.008	0.011	0.037	-0.013	0.008	-0.069	-0.073
proton-transporting ATPase activity, rotational mechanism	GO:0046961	-0.013	-0.15	-0.004	-0.003	-0.142	-1.67	-0.085	-0.051	-0.075	-0.006	-0.004	-0.005	-0.064	-0.027	-0.191	-0.191	-0.008	0.024	-0.031	-0.044	-0.056	-0.051	-0.159	-0.147
inorganic cation transmembrane transporter activity	GO:0022890	-0.367	-0.379	-0.004	-0.006	-1.152	-4.586	-1.184	-1.062	-0.045	-0.001	0	0	0.013	0.024	-0.047	-0.028	0.038	0.043	0.137	0.134	-0.039	-0.019	-0.184	-0.162
chromatin binding	GO:0003682	-1.205	-0.069	-0.004	-0.004	-0.037	0	0	0	-1.342	-1.492	-1.687	-1.724	0.003	-0.018	-0.104	-0.104	-0.013	-0.045	-0.133	-0.14	0.016	0.027	0.029	0.036
transcription regulatory region DNA binding	GO:0044212	-0.127	-0.842	-0.003	-0.009	-0.069	-0.55	-0.02	-0.1	-0.281	-0.646	-0.044	-0.043	-0.032	0.016	-0.06	-0.039	-0.023	0.008	0.009	0.036	-0.009	0.008	-0.069	-0.074
regulatory region DNA binding	GO:0000975	-0.127	-0.842	-0.003	-0.009	-0.069	-0.55	-0.02	-0.1	-0.281	-0.646	-0.044	-0.043	-0.032	0.016	-0.06	-0.039	-0.023	0.008	0.009	0.036	-0.009	0.008	-0.069	-0.074
ATPase activity, coupled to transmembrane movement of ions, rotational mechanism	GO:0044769	-0.007	-0.156	-0.003	-0.002	-0.09	-1.32	-0.083	-0.042	-0.106	-0.014	-0.002	-0.003	-0.071	-0.026	-0.197	-0.201	-0.022	0.006	-0.031	-0.048	-0.049	-0.032	-0.165	-0.153
RNA polymerase II transcription factor binding	GO:0001085	-0.153	-0.535	-0.001	-0.003	-0.079	-0.065	-0.013	-0.029	-0.229	-1.205	-0.04	-0.03	-0.042	0.008	-0.157	-0.137	-0.034	-0.025	-0.051	-0.028	-0.008	0.034	-0.106	-0.109
substrate-specific transmembrane transporter activity	GO:0022891	-0.303	-1.233	-0.001	-0.012	-1.844	-8.216	-2.143	-2.487	-0.019	-0.003	0	0	-0.004	0.02	-0.03	0.004	0.031	0.052	0.142	0.151	-0.034	-0.032	-0.165	-0.139
metal ion transmembrane transporter activity	GO:0046873	-2.589	-0.297	-0.001	-0.002	-1.63	-1.39	-0.442	-0.475	-0.338	-0.039	0	0	0.062	0.06	-0.055	-0.014	0.073	0.029	0.171	0.159	-0.042	0.031	-0.226	-0.173
mannosyltransferase activity	GO:0000030	-1.323	-0.268	-0.001	-0.009	-0.461	-0.322	-0.025	-0.025	-0.689	-0.372	-0.003	-0.045	0.021	-0.018	-0.203	-0.147	0.017	-0.006	-0.05	-0.05	0.003	-0.012	-0.153	-0.097
protein transporter activity	GO:0008565	-0.672	-0.013	0	0	-0.257	-0.043	0	0	-0.326	-0.124	-0.026	-0.04	-0.015	-0.048	-0.236	-0.219	0.013	-0.022	-0.129	-0.135	-0.029	-0.025	-0.107	-0.084
macromolecule transmembrane transporter activity	GO:0022884	-0.112	-0.076	0	0	-0.663	-0.469	0	0	-0.024	-0.054	-0.003	-0.001	-0.051	-0.039	-0.382	-0.377	0.054	0	-0.181	-0.17	-0.105	-0.038	-0.201	-0.207
sequence-specific DNA binding	GO:0043565	-0.06	-0.803	0	0	-0.325	-0.084	-0.002	-0.004	-0.034	-1.065	-0.016	-0.012	-0.037	0	-0.076	-0.067	0.001	-0.007	0.003	0.01	-0.04	0.006	-0.081	-0.078
protein transmembrane transporter activity	GO:0008320	-0.112	-0.076	0	0	-0.663	-0.469	0	0	-0.024	-0.054	-0.003	-0.001	-0.051	-0.039	-0.382	-0.377	0.054	0	-0.181	-0.17	-0.105	-0.038	-0.201	-0.207
structural constituent of ribosome	GO:0003735	0	0	0	0	0	0	0	0	-0.007	0	0	0	-0.084	-0.085	-0.489	-0.515	-0.04	-0.036	-0.203	-0.255	-0.044	-0.05	-0.286	-0.26
channel activity	GO:0015267	-0.038	-0.104	0	-0.001	-0.64	-0.436	-0.005	-0.031	-0.017	-0.055	-0.003	-0.002	-0.101	-0.022	-0.287	-0.213	0.043	-0.004	-0.118	-0.062	-0.144	-0.019	-0.169	-0.151
substrate-specific transporter activity	GO:0022892	-0.587	-0.733	0	-0.004	-1.43	-5.105	-0.673	-0.789	-0.064	-0.008	0	0	-0.003	0.008	-0.052	-0.013	0.029	0.036	0.097	0.104	-0.03	-0.027	-0.143	-0.109
nucleic acid binding transcription factor activity	GO:0001071	-0.164	-1.11	0	-0.001	-0.246	-0.618	-0.012	-0.033	-0.097	-0.745	-0.015	-0.004	-0.032	0.004	-0.084	-0.081	-0.003	0.004	0.004	0.018	-0.032	-0.001	-0.089	-0.1
rRNA binding	GO:0019843	-0.025	0	0	0	-0.006	-0.003	0	0	-0.522	-0.013	0	0	-0.048	-0.073	-0.295	-0.335	-0.035	-0.039	-0.142	-0.19	-0.013	-0.035	-0.153	-0.144
transporter activity	GO:0005215	-0.253	-0.694	0	-0.011	-1.064	-4.116	-0.803	-1.005	-0.068	-0.016	0	0	-0.01	0.01	-0.042	-0.008	0.023	0.028	0.098	0.106	-0.032	-0.021	-0.133	-0.107
sequence-specific DNA binding transcription factor activity	GO:0003700	-0.164	-1.11	0	-0.001	-0.246	-0.618	-0.012	-0.033	-0.097	-0.745	-0.015	-0.004	-0.032	0.004	-0.084	-0.081	-0.003	0.004	0.004	0.018	-0.032	-0.001	-0.089	-0.1
passive transmembrane transporter activity	GO:0022803	-0.038	-0.104	0	-0.001	-0.64	-0.436	-0.005	-0.031	-0.017	-0.055	-0.003	-0.002	-0.101	-0.022	-0.287	-0.213	0.043	-0.004	-0.118	-0.062	-0.144	-0.019	-0.169	-0.151
RNA binding	GO:0003723	-0.005	0	0	0	0	0	0	0	-1.141	-0.001	-0.081	-0.024	-0.033	-0.046	-0.079	-0.096	-0.037	-0.015	-0.045	-0.057	0.004	-0.028	-0.038	-0.035
structural molecule activity	GO:0005198	0	0	0	0	-0.001	0	0	0	-0.033	0	0	0	-0.057	-0.067	-0.281	-0.295	-0.017	-0.035	-0.132	-0.163	-0.039	-0.032	-0.147	-0.127

## Sheet: combinedGOsheet_P_down.csv
description	GO_ID	pval_FP_asc1_DE	pval_FP_asc1_D109Y	pval_FP_asc1_M1X	pval_FP_asc1_null	pval_tot_asc1_DE	pval_tot_asc1_D109Y	pval_tot_asc1_M1X	pval_tot_asc1_null	pval_TE_asc1_DE	pval_TE_asc1_D109Y	pval_TE_asc1_M1X	pval_TE_asc1_null	log2change_FP_asc1_DE	log2change_FP_asc1_D109Y	log2change_FP_asc1_M1X	log2change_FP_asc1_null	log2change_tot_asc1_DE	log2change_tot_asc1_D109Y	log2change_tot_asc1_M1X	log2change_tot_asc1_null	log2change_TE_asc1_DE	log2change_TE_asc1_D109Y	log2change_TE_asc1_M1X	log2change_TE_asc1_null
translation	GO:0006412	-11.102	-23.648	-44.79	-48.401	-4.487	-5.766	-36.825	-48.009	-1.438	-6.929	-17.011	-15.074	-0.062	-0.068	-0.315	-0.331	-0.027	-0.033	-0.155	-0.191	-0.035	-0.036	-0.16	-0.14
cytoplasmic translation	GO:0002181	-16.532	-21.922	-43.179	-47.048	-7.263	-1.943	-27.843	-38.224	-1.512	-12.139	-24.837	-23.291	-0.094	-0.089	-0.446	-0.483	-0.053	-0.022	-0.193	-0.254	-0.042	-0.067	-0.252	-0.229
mitotic cell cycle	GO:0000278	-0.135	-3.549	-2.439	-2.887	-1.475	-6.054	-15.391	-13.247	-0.006	-0.269	0	0	-0.009	-0.036	-0.071	-0.07	-0.008	-0.033	-0.099	-0.096	-0.001	-0.003	0.028	0.026
ribonucleoprotein complex biogenesis	GO:0022613	-0.365	-14.888	-7.212	-12.514	-4.217	-13.441	-14.588	-20.943	-0.001	-1.074	-0.565	-1.312	-0.014	-0.052	-0.119	-0.151	-0.024	-0.041	-0.077	-0.105	0.01	-0.011	-0.042	-0.046
ribosome biogenesis	GO:0042254	-0.591	-16.638	-8.528	-14.221	-4.841	-13.129	-14.064	-20.134	-0.002	-1.389	-1.213	-2.469	-0.02	-0.058	-0.142	-0.177	-0.029	-0.044	-0.085	-0.114	0.009	-0.014	-0.057	-0.063
chromosome organization	GO:0051276	-0.021	-3.354	-0.691	-1.628	-1.228	-10.085	-12.929	-10.552	-0.005	-0.009	0	0	0	-0.028	0.007	-0.021	-0.001	-0.031	-0.05	-0.04	0.001	0.006	0.056	0.018
RNA localization	GO:0006403	-0.086	-2.431	-3.911	-4.539	-1.006	-2.403	-11.363	-11.73	-0.028	-0.594	-0.073	-0.1	-0.008	-0.036	-0.113	-0.122	-0.01	-0.028	-0.122	-0.133	0.002	-0.008	0.009	0.011
DNA conformation change	GO:0071103	-0.429	-2.341	-1.881	-2.811	-0.61	-5.067	-11.295	-11.834	-0.193	-0.223	-0.002	-0.006	-0.028	-0.059	-0.123	-0.146	-0.003	-0.046	-0.176	-0.187	-0.025	-0.014	0.052	0.041
nucleic acid transport	GO:0050657	-0.142	-2.077	-3.853	-4.451	-0.973	-2.251	-11.074	-11.245	-0.044	-0.502	-0.086	-0.136	-0.011	-0.034	-0.117	-0.126	-0.01	-0.029	-0.125	-0.134	0	-0.005	0.008	0.008
mitochondrial translation	GO:0032543	-0.609	-4.132	-16.377	-15.993	-0.434	-3.665	-10.752	-11.817	-0.416	-0.343	-7.683	-6.729	-0.03	-0.054	-0.337	-0.328	-0.007	-0.049	-0.147	-0.159	-0.023	-0.005	-0.19	-0.168
RNA transport	GO:0050658	-0.108	-2.076	-3.78	-4.374	-0.958	-2.265	-10.737	-10.991	-0.034	-0.497	-0.095	-0.141	-0.009	-0.034	-0.117	-0.125	-0.01	-0.029	-0.124	-0.133	0.002	-0.005	0.007	0.008
establishment of RNA localization	GO:0051236	-0.108	-2.076	-3.78	-4.374	-0.958	-2.265	-10.737	-10.991	-0.034	-0.497	-0.095	-0.141	-0.009	-0.034	-0.117	-0.125	-0.01	-0.029	-0.124	-0.133	0.002	-0.005	0.007	0.008
chromatin organization	GO:0006325	-0.033	-1.761	-0.958	-1.463	-0.751	-6.873	-9.986	-9.129	-0.039	-0.008	0	-0.002	0.002	-0.018	-0.043	-0.05	-0.003	-0.04	-0.087	-0.08	0.005	0.022	0.044	0.03
nucleocytoplasmic transport	GO:0006913	-0.265	-2.444	-2.503	-3.39	-1.549	-2.749	-9.976	-10.488	-0.021	-0.546	-0.014	-0.041	-0.011	-0.032	-0.074	-0.089	-0.014	-0.028	-0.093	-0.104	0.002	-0.004	0.02	0.015
nuclear transport	GO:0051169	-0.261	-2.47	-2.503	-3.402	-1.469	-2.819	-9.819	-10.359	-0.024	-0.534	-0.016	-0.045	-0.011	-0.032	-0.074	-0.089	-0.013	-0.028	-0.092	-0.103	0.002	-0.004	0.018	0.014
DNA metabolic process	GO:0006259	-0.09	-4.438	-0.253	-0.689	-1.146	-10.061	-9.734	-9.911	-0.013	-0.084	0	0	-0.018	-0.035	0.037	0.002	-0.006	-0.029	-0.029	-0.034	-0.015	-0.005	0.064	0.037
nuclear export	GO:0051168	-0.388	-3.128	-3.136	-4.419	-1.322	-2.819	-9.714	-10.228	-0.067	-0.696	-0.064	-0.195	-0.02	-0.04	-0.109	-0.132	-0.016	-0.032	-0.119	-0.132	-0.004	-0.008	0.011	0
DNA packaging	GO:0006323	-0.562	-1.268	-2.234	-3.058	-0.301	-4.634	-9.616	-9.798	-0.446	-0.06	-0.026	-0.047	-0.031	-0.034	-0.152	-0.172	0.016	-0.049	-0.193	-0.2	-0.046	0.015	0.041	0.028
nucleobase-containing compound transport	GO:0015931	-0.133	-2.324	-4.514	-4.781	-0.783	-1.694	-9.147	-9.329	-0.049	-0.789	-0.397	-0.39	-0.014	-0.033	-0.118	-0.122	-0.005	-0.019	-0.096	-0.107	-0.009	-0.014	-0.022	-0.015
negative regulation of biological process	GO:0048519	-0.351	-0.647	-2.247	-2.698	-1.187	-3.719	-8.968	-7.216	-0.163	-0.01	-0.011	-0.031	-0.012	-0.003	-0.04	-0.041	-0.014	-0.021	-0.024	-0.028	0.005	0.016	-0.02	-0.008
rRNA metabolic process	GO:0016072	-0.225	-10.039	-4.729	-8.839	-3.191	-11.48	-8.957	-13.334	-0.002	-0.407	-0.401	-1.167	-0.017	-0.052	-0.118	-0.157	-0.021	-0.049	-0.081	-0.11	0.005	-0.003	-0.037	-0.047
RNA export from nucleus	GO:0006405	-0.353	-1.786	-3.323	-3.937	-0.786	-1.94	-8.949	-9.238	-0.148	-0.473	-0.163	-0.251	-0.019	-0.034	-0.121	-0.135	-0.011	-0.031	-0.127	-0.139	-0.008	-0.003	0.005	0.005
negative regulation of cellular process	GO:0048523	-0.303	-0.692	-2.336	-2.841	-1.159	-4.038	-8.892	-7.282	-0.162	-0.01	-0.013	-0.042	-0.011	-0.004	-0.044	-0.046	-0.013	-0.023	-0.026	-0.031	0.005	0.016	-0.021	-0.009
mitochondrion organization	GO:0007005	-0.917	-1.088	-12.785	-12.476	-0.519	-1.557	-8.832	-9.861	-0.366	-0.148	-6.144	-4.981	-0.019	-0.017	-0.166	-0.158	-0.002	-0.018	-0.057	-0.066	-0.017	0.001	-0.109	-0.093
regulation of gene expression, epigenetic	GO:0040029	-0.182	-1.115	-1.423	-2.212	-0.575	-5.082	-8.785	-8.532	-0.172	-0.007	-0.001	-0.013	-0.01	-0.015	-0.072	-0.084	-0.004	-0.044	-0.117	-0.116	-0.006	0.029	0.045	0.032
regulation of cellular protein metabolic process	GO:0032268	-0.47	-1.894	-3.025	-3.491	-0.215	-3.069	-8.745	-8.143	-0.547	-0.347	-0.063	-0.15	-0.013	-0.026	-0.133	-0.142	0.006	-0.023	-0.094	-0.126	-0.019	-0.003	-0.039	-0.016
chromatin modification	GO:0016568	-0.012	-1.564	-0.869	-1.229	-0.316	-6.872	-8.714	-7.472	-0.061	-0.004	0	-0.002	0.008	-0.018	-0.044	-0.05	0.006	-0.044	-0.091	-0.079	0.002	0.027	0.046	0.029
chromatin assembly or disassembly	GO:0006333	-0.622	-1.871	-2.306	-2.978	-1.031	-2.861	-8.636	-9.258	-0.173	-0.32	-0.028	-0.053	-0.025	-0.041	-0.146	-0.163	-0.016	-0.036	-0.174	-0.181	-0.009	-0.005	0.027	0.018
ncRNA metabolic process	GO:0034660	-0.313	-9.168	-2.98	-6.157	-2.598	-8.441	-8.573	-12.517	-0.008	-0.874	-0.109	-0.453	-0.018	-0.043	-0.077	-0.105	-0.013	-0.035	-0.058	-0.08	-0.005	-0.008	-0.019	-0.025
rRNA processing	GO:0006364	-0.302	-10.151	-4.625	-8.876	-3.863	-11.385	-8.429	-12.695	-0.001	-0.432	-0.431	-1.32	-0.019	-0.053	-0.118	-0.16	-0.026	-0.05	-0.079	-0.109	0.007	-0.003	-0.039	-0.05
nucleosome organization	GO:0034728	-0.123	-2.002	-2.313	-2.736	-0.82	-3.488	-8.001	-8.502	-0.079	-0.164	-0.021	-0.036	-0.002	-0.043	-0.145	-0.154	-0.002	-0.044	-0.164	-0.173	0	0.001	0.019	0.019
negative regulation of macromolecule biosynthetic process	GO:0010558	-1.22	-0.58	-2.479	-3.427	-1.132	-3.672	-7.909	-7.06	-0.512	-0.009	-0.043	-0.154	-0.024	0.002	-0.096	-0.108	-0.013	-0.028	-0.058	-0.079	-0.011	0.03	-0.038	-0.029
negative regulation of cellular macromolecule biosynthetic process	GO:2000113	-1.192	-0.581	-2.442	-3.368	-1.166	-3.605	-7.758	-6.91	-0.486	-0.01	-0.045	-0.159	-0.024	0.002	-0.096	-0.107	-0.014	-0.027	-0.057	-0.078	-0.011	0.03	-0.038	-0.029
gene silencing	GO:0016458	-0.089	-1.317	-1.22	-1.955	-0.527	-6.205	-7.699	-7.44	-0.119	-0.006	-0.002	-0.019	-0.005	-0.022	-0.076	-0.093	-0.001	-0.051	-0.121	-0.122	-0.004	0.03	0.046	0.028
positive regulation of biological process	GO:0048518	-0.968	-0.31	-3.152	-2.767	-0.171	-1.964	-7.68	-5.884	-0.725	-0.039	-0.067	-0.108	-0.027	-0.008	-0.063	-0.049	0.005	-0.012	-0.037	-0.029	-0.031	0.008	-0.026	-0.016
mitosis	GO:0007067	-0.003	-1.995	-1.038	-1.438	-0.754	-4.713	-7.66	-6.932	-0.001	-0.104	-0.001	-0.003	0.016	-0.032	-0.055	-0.06	-0.007	-0.037	-0.088	-0.089	0.023	0.004	0.033	0.028
nuclear division	GO:0000280	-0.002	-2.006	-0.971	-1.387	-0.789	-4.74	-7.604	-7.013	0	-0.101	-0.001	-0.003	0.017	-0.032	-0.053	-0.059	-0.007	-0.037	-0.087	-0.089	0.024	0.004	0.034	0.03
protein-DNA complex subunit organization	GO:0071824	-0.019	-1.487	-0.866	-1.396	-0.344	-3.437	-7.583	-7.963	-0.083	-0.109	0	-0.002	0.005	-0.03	-0.058	-0.073	0.007	-0.036	-0.104	-0.112	-0.006	0.003	0.045	0.038
regulation of protein metabolic process	GO:0051246	-0.315	-1.558	-2.137	-2.57	-0.185	-2.658	-7.456	-6.989	-0.412	-0.351	-0.043	-0.099	-0.009	-0.022	-0.099	-0.109	0.003	-0.019	-0.07	-0.101	-0.012	-0.004	-0.03	-0.008
negative regulation of macromolecule metabolic process	GO:0010605	-1.128	-0.709	-1.898	-2.618	-1.321	-3.685	-7.428	-6.454	-0.396	-0.011	-0.016	-0.08	-0.02	-0.002	-0.065	-0.077	-0.019	-0.031	-0.042	-0.059	-0.001	0.029	-0.023	-0.019
organelle fission	GO:0048285	-0.003	-1.66	-0.827	-1.149	-0.759	-4.507	-7.349	-6.818	-0.001	-0.075	0	-0.002	0.015	-0.029	-0.047	-0.05	-0.006	-0.035	-0.082	-0.083	0.021	0.005	0.036	0.033
chromatin silencing	GO:0006342	-0.106	-1.152	-1.268	-2.103	-0.472	-6.115	-7.275	-7.1	-0.142	-0.005	-0.003	-0.028	-0.006	-0.019	-0.077	-0.098	0.001	-0.052	-0.12	-0.121	-0.006	0.033	0.043	0.023
negative regulation of gene expression, epigenetic	GO:0045814	-0.106	-1.152	-1.268	-2.103	-0.472	-6.115	-7.275	-7.1	-0.142	-0.005	-0.003	-0.028	-0.006	-0.019	-0.077	-0.098	0.001	-0.052	-0.12	-0.121	-0.006	0.033	0.043	0.023
positive regulation of cellular process	GO:0048522	-1.292	-0.326	-3.091	-2.745	-0.145	-1.998	-7.26	-5.599	-0.975	-0.037	-0.077	-0.128	-0.03	-0.009	-0.065	-0.051	0.006	-0.013	-0.039	-0.03	-0.035	0.009	-0.026	-0.017
chromatin remodeling	GO:0006338	-0.045	-0.794	-1.306	-1.536	-0.222	-4.836	-7.232	-7.457	-0.16	-0.003	-0.001	-0.003	0.006	-0.023	-0.092	-0.095	0.017	-0.051	-0.15	-0.144	-0.011	0.027	0.057	0.049
maturation of SSU-rRNA from tricistronic rRNA transcript (SSU-rRNA, 5.8S rRNA, LSU-rRNA)	GO:0000462	-0.614	-6.852	-4.192	-6.977	-2.06	-7.713	-7.175	-10.243	-0.049	-0.399	-0.627	-1.214	-0.029	-0.067	-0.169	-0.222	-0.026	-0.059	-0.117	-0.157	-0.003	-0.008	-0.052	-0.065
ribosomal small subunit biogenesis	GO:0042274	-0.991	-7.13	-4.174	-6.923	-2.818	-8.562	-7.062	-10.772	-0.055	-0.368	-0.756	-1.235	-0.034	-0.06	-0.151	-0.199	-0.028	-0.055	-0.098	-0.139	-0.005	-0.005	-0.054	-0.059
chromosome segregation	GO:0007059	-0.033	-3.144	-1.239	-1.485	-0.947	-4.932	-6.988	-7.536	-0.002	-0.135	-0.005	-0.001	0.004	-0.039	-0.014	-0.015	-0.002	-0.033	-0.038	-0.069	0.009	0.003	0.024	0.054
chromatin assembly	GO:0031497	-0.954	-1.978	-2.783	-3.267	-0.575	-2.091	-6.718	-6.929	-0.44	-0.595	-0.185	-0.2	-0.04	-0.051	-0.199	-0.209	-0.004	-0.032	-0.194	-0.201	-0.036	-0.02	-0.005	-0.008
response to DNA damage stimulus	GO:0006974	-0.007	-3.556	-0.254	-0.371	-0.576	-6.909	-6.71	-8.439	-0.009	-0.132	0	0	-0.006	-0.035	-0.002	-0.005	-0.003	-0.037	-0.043	-0.059	-0.005	0.001	0.04	0.054
establishment or maintenance of cell polarity	GO:0007163	-0.401	-0.569	-1.277	-1.244	-0.15	-1.925	-6.68	-5.687	-0.47	-0.093	-0.004	-0.01	-0.035	-0.023	-0.068	-0.045	0.016	-0.031	-0.104	-0.093	-0.051	0.008	0.036	0.048
negative regulation of biosynthetic process	GO:0009890	-0.729	-0.423	-1.892	-2.63	-0.95	-3.073	-6.661	-5.877	-0.415	-0.01	-0.034	-0.133	-0.019	0.003	-0.08	-0.09	-0.01	-0.024	-0.047	-0.066	-0.009	0.027	-0.033	-0.025
negative regulation of cellular biosynthetic process	GO:0031327	-0.729	-0.423	-1.892	-2.63	-0.95	-3.073	-6.661	-5.877	-0.415	-0.01	-0.034	-0.133	-0.019	0.003	-0.08	-0.09	-0.01	-0.024	-0.047	-0.066	-0.009	0.027	-0.033	-0.025
positive regulation of cellular metabolic process	GO:0031325	-1.284	-0.194	-3.048	-2.578	-0.166	-1.789	-6.629	-4.895	-0.926	-0.02	-0.106	-0.157	-0.032	-0.006	-0.069	-0.055	0.005	-0.011	-0.042	-0.03	-0.037	0.01	-0.026	-0.02
organelle localization	GO:0051640	-0.853	-3.168	-1.71	-1.566	-1.893	-4.125	-6.622	-7.534	-0.091	-0.263	-0.014	-0.004	-0.031	-0.038	-0.093	-0.079	-0.02	-0.037	-0.097	-0.11	-0.012	-0.001	0.004	0.031
ncRNA processing	GO:0034470	-0.249	-9.924	-2.867	-6.166	-2.865	-8.597	-6.611	-10.24	-0.003	-0.833	-0.224	-0.825	-0.017	-0.045	-0.078	-0.11	-0.016	-0.037	-0.053	-0.077	-0.001	-0.008	-0.025	-0.034
establishment of organelle localization	GO:0051656	-0.939	-4.086	-2.018	-2.336	-2.131	-4.125	-6.498	-7.176	-0.073	-0.458	-0.033	-0.039	-0.032	-0.055	-0.112	-0.112	-0.026	-0.041	-0.114	-0.126	-0.006	-0.013	0.002	0.014
maturation of SSU-rRNA	GO:0030490	-0.763	-6.032	-4.09	-6.833	-2.555	-7.991	-6.488	-9.721	-0.044	-0.254	-0.735	-1.326	-0.032	-0.06	-0.16	-0.21	-0.029	-0.058	-0.105	-0.145	-0.003	-0.002	-0.055	-0.065
DNA repair	GO:0006281	-0.006	-3.272	-0.16	-0.277	-0.579	-7.357	-6.487	-8.361	-0.006	-0.109	0	0	-0.005	-0.036	0.009	0.003	-0.004	-0.041	-0.046	-0.064	-0.003	0.004	0.054	0.067
positive regulation of metabolic process	GO:0009893	-1.254	-0.161	-2.932	-2.493	-0.159	-1.64	-6.442	-4.707	-0.901	-0.023	-0.109	-0.163	-0.031	-0.005	-0.064	-0.05	0.004	-0.009	-0.037	-0.025	-0.036	0.009	-0.026	-0.021
regulation of cell cycle phase transition	GO:1901987	-0.239	-0.745	-1.992	-2.412	-0.554	-2.438	-6.36	-5.275	-0.171	-0.097	-0.07	-0.166	-0.018	-0.003	-0.091	-0.092	-0.004	-0.035	-0.104	-0.098	-0.014	0.032	0.013	0.006
mRNA transport	GO:0051028	-0.027	-0.686	-1.055	-1.276	-1.29	-2.75	-6.34	-5.973	-0.003	-0.064	-0.003	-0.008	0.004	-0.021	-0.044	-0.05	-0.019	-0.035	-0.099	-0.101	0.024	0.014	0.054	0.051
microtubule-based process	GO:0007017	-0.162	-3.01	-2.963	-3.551	-1.941	-2.118	-6.312	-6.148	-0.004	-0.436	-0.073	-0.204	-0.003	-0.052	-0.113	-0.116	-0.033	-0.039	-0.111	-0.113	0.03	-0.013	-0.002	-0.003
negative regulation of cell cycle phase transition	GO:1901988	-0.115	-1.243	-2.99	-3.198	-0.623	-2.405	-6.306	-5.509	-0.095	-0.156	-0.217	-0.25	-0.01	-0.01	-0.135	-0.129	-0.007	-0.04	-0.123	-0.121	-0.003	0.03	-0.013	-0.008
double-strand break repair	GO:0006302	-0.036	-1.938	-0.338	-0.618	-0.103	-6.918	-6.29	-7.657	-0.194	-0.064	0	0	-0.013	-0.051	-0.021	-0.032	0.014	-0.061	-0.106	-0.126	-0.034	0.007	0.084	0.094
negative regulation of nucleobase-containing compound metabolic process	GO:0045934	-1.196	-0.782	-1.602	-2.242	-1.397	-4.291	-6.273	-5.766	-0.398	-0.006	-0.021	-0.063	-0.026	-0.002	-0.045	-0.054	-0.018	-0.037	-0.042	-0.039	-0.008	0.035	-0.002	-0.015
cellular macromolecular complex assembly	GO:0034622	-0.137	-3.156	-2.66	-3.829	-0.361	-3.336	-6.218	-7.678	-0.226	-0.779	-0.322	-0.465	-0.013	-0.031	-0.08	-0.09	0.006	-0.024	-0.048	-0.06	-0.021	-0.008	-0.033	-0.031
macromolecular complex assembly	GO:0065003	-0.067	-3.156	-2.921	-4.18	-0.493	-3.572	-6.215	-7.394	-0.108	-0.64	-0.375	-0.662	-0.008	-0.029	-0.075	-0.085	0.001	-0.024	-0.041	-0.05	-0.01	-0.007	-0.035	-0.035
protein complex subunit organization	GO:0071822	-0.034	-1.79	-3.852	-4.444	-0.459	-3.812	-6.206	-6.752	-0.053	-0.1	-0.424	-0.504	-0.004	-0.024	-0.085	-0.086	0.004	-0.026	-0.045	-0.051	-0.008	0.002	-0.039	-0.035
negative regulation of metabolic process	GO:0009892	-0.835	-0.552	-1.376	-1.879	-1.237	-2.831	-6.104	-5.201	-0.321	-0.02	-0.015	-0.065	-0.018	-0.003	-0.046	-0.057	-0.017	-0.024	-0.026	-0.042	-0.001	0.021	-0.02	-0.015
cell cycle phase	GO:0022403	-1.218	-2.33	-1.339	-1.585	-1.543	-2.407	-6.052	-5.24	-0.223	-0.601	-0.013	-0.032	-0.038	-0.047	-0.084	-0.088	-0.018	-0.037	-0.122	-0.118	-0.02	-0.01	0.038	0.03
ATP-dependent chromatin remodeling	GO:0043044	-0.018	-0.839	-1.43	-1.518	-0.366	-3.492	-6.052	-6.236	-0.061	-0.014	-0.005	-0.006	0.023	-0.032	-0.129	-0.126	0.008	-0.059	-0.188	-0.192	0.015	0.027	0.06	0.066
sister chromatid segregation	GO:0000819	-0.001	-2.188	-0.678	-1.163	-1.351	-5.189	-6.035	-6.504	0	-0.052	-0.001	-0.003	0.031	-0.043	-0.036	-0.053	-0.029	-0.055	-0.113	-0.122	0.06	0.012	0.077	0.069
negative regulation of cellular metabolic process	GO:0031324	-0.763	-0.483	-1.44	-1.966	-1.269	-2.893	-5.999	-5.181	-0.298	-0.014	-0.02	-0.078	-0.017	-0.002	-0.048	-0.059	-0.017	-0.025	-0.026	-0.042	0	0.023	-0.022	-0.017
DNA-dependent DNA replication	GO:0006261	-0.243	-3.014	-0.73	-0.862	-0.27	-1.885	-5.994	-6.148	-0.207	-0.815	-0.003	-0.005	-0.02	-0.059	-0.055	-0.064	0.007	-0.029	-0.103	-0.11	-0.027	-0.031	0.048	0.047
regulation of mitotic cell cycle phase transition	GO:1901990	-0.341	-0.805	-1.784	-2.165	-0.667	-2.427	-5.978	-4.976	-0.179	-0.112	-0.062	-0.141	-0.023	-0.004	-0.085	-0.085	-0.008	-0.035	-0.101	-0.095	-0.015	0.032	0.016	0.01
negative regulation of nitrogen compound metabolic process	GO:0051172	-1.047	-0.728	-1.48	-2.05	-1.378	-4.041	-5.976	-5.5	-0.343	-0.007	-0.02	-0.056	-0.024	-0.002	-0.041	-0.05	-0.017	-0.036	-0.039	-0.036	-0.007	0.034	-0.001	-0.014
positive regulation of macromolecule metabolic process	GO:0010604	-1.346	-0.121	-2.688	-2.296	-0.169	-1.213	-5.966	-4.5	-0.936	-0.037	-0.124	-0.158	-0.033	-0.003	-0.062	-0.048	0.003	-0.006	-0.034	-0.023	-0.036	0.008	-0.028	-0.02
regulation of mitotic cell cycle	GO:0007346	-0.109	-0.4	-1.264	-1.597	-0.627	-2.403	-5.965	-4.306	-0.075	-0.045	-0.012	-0.068	-0.013	0.004	-0.053	-0.052	-0.009	-0.031	-0.079	-0.057	-0.004	0.036	0.026	0.005
negative regulation of mitotic cell cycle phase transition	GO:1901991	-0.184	-1.347	-2.718	-2.893	-0.764	-2.399	-5.898	-5.185	-0.1	-0.181	-0.197	-0.214	-0.016	-0.011	-0.129	-0.121	-0.013	-0.041	-0.119	-0.118	-0.003	0.029	-0.01	-0.003
posttranscriptional regulation of gene expression	GO:0010608	-1.124	-1.985	-3.573	-4.162	-0.597	-1.559	-5.885	-6.668	-0.522	-0.786	-0.397	-0.448	-0.027	-0.029	-0.19	-0.205	0.003	-0.016	-0.1	-0.161	-0.03	-0.013	-0.09	-0.044
interphase of mitotic cell cycle	GO:0051329	-1.069	-2.9	-1.541	-1.783	-1.197	-2.189	-5.784	-5.103	-0.283	-0.86	-0.035	-0.061	-0.037	-0.053	-0.097	-0.1	-0.015	-0.035	-0.123	-0.119	-0.022	-0.018	0.026	0.019
interphase	GO:0051325	-1.069	-2.9	-1.541	-1.783	-1.197	-2.189	-5.784	-5.103	-0.283	-0.86	-0.035	-0.061	-0.037	-0.053	-0.097	-0.1	-0.015	-0.035	-0.123	-0.119	-0.022	-0.018	0.026	0.019
mitotic cell cycle checkpoint	GO:0007093	-0.159	-1.34	-2.48	-2.666	-0.743	-2.317	-5.71	-5.025	-0.092	-0.192	-0.153	-0.17	-0.014	-0.011	-0.12	-0.114	-0.013	-0.04	-0.118	-0.117	-0.002	0.029	-0.002	0.003
regulation of translation	GO:0006417	-0.848	-2.649	-3.735	-4.176	-0.687	-1.846	-5.691	-6.598	-0.385	-0.863	-0.42	-0.404	-0.022	-0.035	-0.212	-0.228	0.001	-0.022	-0.112	-0.184	-0.023	-0.013	-0.1	-0.043
negative regulation of RNA metabolic process	GO:0051253	-1.541	-0.638	-1.718	-2.375	-1.293	-3.702	-5.627	-4.99	-0.533	-0.008	-0.045	-0.139	-0.032	0.001	-0.055	-0.062	-0.018	-0.032	-0.042	-0.036	-0.014	0.033	-0.013	-0.026
cell cycle phase transition	GO:0044770	-0.756	-1.855	-2.5	-2.687	-0.434	-3.276	-5.626	-4.309	-0.444	-0.167	-0.088	-0.191	-0.031	-0.043	-0.139	-0.139	0.005	-0.046	-0.14	-0.125	-0.036	0.003	0.001	-0.014
mitotic cell cycle phase transition	GO:0044772	-0.756	-1.855	-2.5	-2.687	-0.434	-3.276	-5.626	-4.309	-0.444	-0.167	-0.088	-0.191	-0.031	-0.043	-0.139	-0.139	0.005	-0.046	-0.14	-0.125	-0.036	0.003	0.001	-0.014
cell division	GO:0051301	-0.058	-1.428	-0.765	-0.82	-1.589	-3.415	-5.624	-4.507	-0.002	-0.09	-0.002	-0.007	-0.002	-0.024	-0.014	-0.007	-0.013	-0.023	-0.033	-0.03	0.011	-0.001	0.019	0.023
regulation of cell cycle process	GO:0010564	-0.094	-1.022	-2.232	-2.522	-0.207	-4.532	-5.585	-4.442	-0.15	-0.084	-0.056	-0.149	-0.027	-0.002	-0.03	-0.038	0.021	-0.044	-0.033	-0.026	-0.035	0.042	0.004	0.004
negative regulation of gene expression	GO:0010629	-1.499	-0.697	-1.519	-2.154	-1.215	-3.576	-5.556	-4.813	-0.523	-0.011	-0.029	-0.11	-0.031	0.001	-0.051	-0.058	-0.018	-0.031	-0.042	-0.034	-0.014	0.032	-0.009	-0.024
positive regulation of cellular biosynthetic process	GO:0031328	-1.101	-0.189	-3.101	-2.876	-0.19	-1.347	-5.524	-4.439	-0.915	-0.041	-0.226	-0.293	-0.028	-0.006	-0.072	-0.063	0.008	-0.014	-0.042	-0.031	-0.036	0.008	-0.03	-0.031
positive regulation of biosynthetic process	GO:0009891	-1.101	-0.189	-3.101	-2.876	-0.19	-1.347	-5.524	-4.439	-0.915	-0.041	-0.226	-0.293	-0.028	-0.006	-0.072	-0.063	0.008	-0.014	-0.042	-0.031	-0.036	0.008	-0.03	-0.031
translational elongation	GO:0006414	-3.682	-4.683	-5.623	-6.184	-1.911	-2.116	-5.5	-6.83	-0.548	-1.441	-1.482	-1.385	-0.121	-0.092	-0.404	-0.425	-0.056	-0.054	-0.249	-0.293	-0.064	-0.038	-0.154	-0.132
negative regulation of transcription, DNA-dependent	GO:0045892	-1.381	-0.602	-1.606	-2.275	-1.256	-3.677	-5.444	-4.797	-0.487	-0.007	-0.04	-0.135	-0.031	0.002	-0.053	-0.06	-0.018	-0.032	-0.041	-0.034	-0.012	0.034	-0.012	-0.026
regulation of cell cycle	GO:0051726	-0.055	-0.654	-1.895	-2.15	-0.079	-4.039	-5.348	-3.788	-0.236	-0.059	-0.035	-0.114	-0.025	0	-0.024	-0.027	0.02	-0.034	-0.027	-0.012	-0.035	0.034	0.003	-0.003
regulation of translational elongation	GO:0006448	-2.519	-2.818	-3.54	-3.8	-1.419	-0.711	-5.257	-6.131	-0.573	-1.456	-0.376	-0.342	-0.075	-0.073	-0.328	-0.337	-0.043	-0.032	-0.282	-0.308	-0.033	-0.04	-0.046	-0.03
mitotic sister chromatid segregation	GO:0000070	-0.002	-1.685	-0.66	-1.047	-1.139	-4.748	-5.223	-5.72	-0.001	-0.032	-0.002	-0.004	0.028	-0.037	-0.035	-0.048	-0.026	-0.055	-0.107	-0.116	0.054	0.018	0.072	0.069
establishment of cell polarity	GO:0030010	-0.739	-0.635	-1.308	-1.289	-0.298	-1.138	-5.136	-4.429	-0.466	-0.241	-0.02	-0.04	-0.034	-0.026	-0.086	-0.073	0.011	-0.022	-0.103	-0.092	-0.046	-0.004	0.017	0.02
ribosomal large subunit biogenesis	GO:0042273	-0.065	-5.574	-2.932	-4.806	-1.774	-7.121	-5.129	-7.154	-0.004	-0.331	-0.472	-0.863	0	-0.062	-0.141	-0.184	-0.022	-0.057	-0.097	-0.129	0.022	-0.005	-0.044	-0.055
positive regulation of macromolecule biosynthetic process	GO:0010557	-1.109	-0.195	-2.849	-2.594	-0.202	-1.107	-5.077	-4.073	-0.891	-0.064	-0.241	-0.291	-0.028	-0.006	-0.07	-0.059	0.008	-0.013	-0.039	-0.028	-0.036	0.007	-0.031	-0.03
mRNA export from nucleus	GO:0006406	-0.085	-0.39	-0.761	-0.934	-1.051	-2.558	-5.051	-4.62	-0.016	-0.03	-0.005	-0.013	-0.001	-0.014	-0.027	-0.036	-0.023	-0.04	-0.098	-0.1	0.022	0.026	0.071	0.064
DNA replication	GO:0006260	-0.171	-2.605	-0.532	-0.709	-1.253	-2.299	-5.045	-4.891	-0.017	-0.591	-0.001	-0.005	-0.013	-0.052	-0.015	-0.029	-0.02	-0.029	-0.076	-0.073	0.007	-0.023	0.061	0.044
negative regulation of cell cycle process	GO:0010948	-0.031	-0.778	-1.822	-1.935	-0.253	-3.495	-4.972	-4.019	-0.09	-0.054	-0.05	-0.077	0.008	0.024	-0.016	-0.019	0.024	-0.046	-0.043	-0.027	-0.001	0.071	0.028	0.037
ribonucleoprotein complex assembly	GO:0022618	-0.652	-4.149	-2.015	-3.109	-0.96	-2.847	-4.971	-6.817	-0.157	-1.18	-0.22	-0.31	-0.02	-0.046	-0.094	-0.119	-0.009	-0.028	-0.07	-0.095	-0.012	-0.018	-0.024	-0.024
nucleobase-containing compound catabolic process	GO:0034655	-0.173	-0.842	-0.317	-0.471	-0.252	-2.392	-4.962	-5.74	-0.368	-0.102	0	0	-0.021	-0.012	0.025	0.02	0.018	-0.021	-0.033	-0.042	-0.039	0.009	0.058	0.062
chromatin silencing at silent mating-type cassette	GO:0030466	-0.091	-1.599	-1.102	-1.71	-1.004	-3.177	-4.927	-5.398	-0.042	-0.106	-0.013	-0.024	-0.001	-0.045	-0.109	-0.135	-0.03	-0.056	-0.166	-0.183	0.028	0.011	0.057	0.048
chromatin silencing at telomere	GO:0006348	-0.047	-1.724	-1.184	-1.36	-0.326	-2.604	-4.885	-4.75	-0.12	-0.145	-0.011	-0.017	0.01	-0.033	-0.093	-0.094	0.007	-0.043	-0.137	-0.137	0.003	0.01	0.044	0.043
protein import into nucleus	GO:0006606	-0.48	-0.928	-1.061	-0.962	-1.688	-1.673	-4.874	-4.778	-0.029	-0.188	-0.02	-0.011	-0.013	-0.03	-0.079	-0.065	-0.027	-0.031	-0.122	-0.122	0.014	0	0.043	0.056
protein targeting to nucleus	GO:0044744	-0.48	-0.928	-1.061	-0.962	-1.688	-1.673	-4.874	-4.778	-0.029	-0.188	-0.02	-0.011	-0.013	-0.03	-0.079	-0.065	-0.027	-0.031	-0.122	-0.122	0.014	0	0.043	0.056
positive regulation of nitrogen compound metabolic process	GO:0051173	-1.405	-0.077	-2.243	-2.015	-0.135	-0.776	-4.814	-3.453	-1.162	-0.035	-0.111	-0.182	-0.035	-0.001	-0.056	-0.044	0.005	-0.004	-0.026	-0.014	-0.04	0.01	-0.03	-0.024
microtubule cytoskeleton organization	GO:0000226	-0.081	-2.707	-2.813	-3.085	-1.918	-1.354	-4.799	-4.597	-0.002	-0.579	-0.173	-0.348	0.003	-0.052	-0.115	-0.111	-0.036	-0.034	-0.099	-0.098	0.04	-0.018	-0.016	-0.013
regulation of transcription from RNA polymerase II promoter	GO:0006357	-1.366	-0.118	-1.414	-1.347	-0.223	-1.504	-4.734	-3.485	-1.229	-0.008	-0.038	-0.082	-0.031	0.006	-0.021	-0.014	0.002	-0.015	-0.013	-0.002	-0.033	0.022	-0.007	-0.012
organelle assembly	GO:0070925	-0.457	-3.991	-2.157	-3.107	-0.679	-2.332	-4.7	-5.83	-0.327	-0.941	-0.235	-0.416	-0.028	-0.049	-0.105	-0.132	0.001	-0.031	-0.081	-0.101	-0.029	-0.018	-0.024	-0.031
ribosome assembly	GO:0042255	-1.5	-5.93	-3.836	-4.866	-1.332	-2.377	-4.68	-6.296	-0.423	-2.092	-1.646	-1.874	-0.055	-0.076	-0.218	-0.251	-0.023	-0.038	-0.118	-0.152	-0.032	-0.038	-0.101	-0.099
positive regulation of RNA metabolic process	GO:0051254	-1.555	-0.109	-2.32	-1.984	-0.161	-0.831	-4.677	-3.291	-1.209	-0.051	-0.165	-0.224	-0.039	-0.002	-0.061	-0.047	0.002	-0.004	-0.027	-0.015	-0.041	0.009	-0.035	-0.026
cellular macromolecule localization	GO:0070727	-0.001	-1.27	-2.424	-2.273	-0.513	-3.414	-4.61	-5.45	-0.007	-0.07	-0.157	-0.099	0.005	-0.015	-0.025	-0.018	0.004	-0.021	0	-0.01	0.001	0.005	-0.024	-0.008
cytoskeleton organization	GO:0007010	-0.186	-1.691	-1.576	-1.773	-0.598	-2.039	-4.607	-4.302	-0.068	-0.115	-0.019	-0.038	-0.006	-0.031	-0.047	-0.042	-0.004	-0.027	-0.052	-0.052	-0.002	-0.004	0.005	0.01
positive regulation of nucleobase-containing compound metabolic process	GO:0045935	-1.392	-0.087	-2.133	-1.895	-0.14	-0.787	-4.502	-3.223	-1.118	-0.039	-0.128	-0.196	-0.035	-0.001	-0.054	-0.042	0.004	-0.004	-0.022	-0.011	-0.039	0.01	-0.032	-0.025
regulation of cellular component organization	GO:0051128	-0.018	-0.812	-0.664	-0.831	-0.423	-2.925	-4.479	-3.461	-0.024	-0.062	-0.001	-0.005	0.005	-0.019	-0.011	-0.012	-0.005	-0.027	-0.031	-0.025	0.012	0.005	0.014	0.014
regulation of DNA metabolic process	GO:0051052	-0.119	-1.795	-1.22	-1.42	-0.399	-4.106	-4.403	-4.782	-0.103	-0.058	-0.008	-0.011	0.001	-0.025	-0.042	-0.055	-0.007	-0.061	-0.082	-0.089	0.008	0.035	0.04	0.035
ribonucleoprotein complex subunit organization	GO:0071826	-0.529	-3.954	-1.719	-2.72	-0.716	-2.825	-4.384	-6.313	-0.207	-1.16	-0.192	-0.257	-0.018	-0.045	-0.085	-0.109	-0.003	-0.027	-0.062	-0.088	-0.015	-0.018	-0.022	-0.021
nucleus organization	GO:0006997	-0.038	-1.074	-1.336	-2	-0.943	-2.831	-4.356	-4.165	-0.004	-0.15	-0.078	-0.149	0.011	-0.038	-0.051	-0.079	0.009	-0.045	-0.066	-0.065	0.002	0.007	0.015	-0.014
cellular component movement	GO:0006928	-1.671	-0.325	-1.03	-0.919	-1.513	-2.061	-4.327	-3.994	-0.25	-0.032	-0.015	-0.019	-0.068	-0.012	-0.109	-0.08	-0.05	-0.058	-0.194	-0.189	-0.018	0.045	0.086	0.109
tRNA aminoacylation for protein translation	GO:0006418	-1.022	-1.245	-1.138	-1.168	-0.613	-1.087	-4.315	-4.224	-0.51	-0.73	-0.026	-0.023	-0.039	-0.056	-0.112	-0.105	-0.005	-0.035	-0.139	-0.14	-0.034	-0.021	0.027	0.035
ribonucleoside metabolic process	GO:0009119	-1.811	-1.171	-1.202	-1.497	-0.864	-1.43	-4.275	-4.616	-0.882	-0.466	-0.02	-0.025	-0.049	-0.023	-0.049	-0.05	-0.005	-0.021	-0.059	-0.066	-0.044	-0.002	0.009	0.016
guanosine-containing compound metabolic process	GO:1901068	-0.384	-1.715	-0.692	-0.823	-0.106	-1.629	-4.17	-4.535	-0.581	-0.461	-0.007	-0.003	-0.013	-0.042	-0.054	-0.054	0.034	-0.032	-0.099	-0.119	-0.047	-0.01	0.045	0.065
cellular protein localization	GO:0034613	-0.001	-1.213	-2.352	-2.136	-0.45	-3.161	-4.139	-4.947	-0.009	-0.077	-0.196	-0.121	0.006	-0.014	-0.023	-0.015	0.004	-0.02	0.004	-0.006	0.001	0.005	-0.026	-0.01
regulation of mitosis	GO:0007088	-0.147	-0.372	-0.861	-0.984	-0.993	-2.195	-4.136	-2.966	-0.03	-0.071	-0.017	-0.088	-0.009	0.005	-0.047	-0.042	-0.023	-0.033	-0.078	-0.059	0.014	0.038	0.031	0.017
regulation of nuclear division	GO:0051783	-0.147	-0.372	-0.861	-0.984	-0.993	-2.195	-4.136	-2.966	-0.03	-0.071	-0.017	-0.088	-0.009	0.005	-0.047	-0.042	-0.023	-0.033	-0.078	-0.059	0.014	0.038	0.031	0.017
cell cycle checkpoint	GO:0000075	-0.143	-1.333	-2.085	-2.206	-0.373	-3.156	-4.13	-3.767	-0.122	-0.079	-0.174	-0.149	-0.012	0.011	-0.034	-0.038	0.01	-0.04	-0.035	-0.03	-0.009	0.051	0.001	0.019
growth	GO:0040007	-0.169	-0.606	-2.721	-2.01	-0.14	-2.495	-4.088	-3.978	-0.258	-0.021	-0.431	-0.231	-0.017	-0.028	-0.185	-0.168	0.012	-0.029	-0.07	-0.126	-0.03	0.001	-0.114	-0.042
DNA-dependent transcription, elongation	GO:0006354	-0.036	-1.019	-0.662	-1.056	-0.088	-3.227	-4.058	-4.415	-0.232	-0.077	-0.006	-0.024	0.009	-0.03	-0.063	-0.08	0.024	-0.042	-0.11	-0.116	-0.015	0.012	0.047	0.035
RNA catabolic process	GO:0006401	-0.375	-0.526	-1.11	-1.268	-0.446	-0.992	-4.04	-4.277	-0.341	-0.133	-0.052	-0.054	-0.026	-0.002	-0.012	-0.015	0.012	-0.014	-0.059	-0.062	-0.038	0.012	0.047	0.047
GTP catabolic process	GO:0006184	-0.281	-1.647	-0.527	-0.615	-0.067	-1.978	-3.972	-4.269	-0.583	-0.306	-0.003	-0.001	-0.006	-0.043	-0.038	-0.036	0.043	-0.039	-0.104	-0.123	-0.049	-0.004	0.065	0.087
purine ribonucleoside metabolic process	GO:0046128	-1.508	-1.222	-0.883	-1.163	-0.557	-1.288	-3.924	-4.115	-0.9	-0.671	-0.019	-0.031	-0.048	-0.031	-0.045	-0.048	0.001	-0.023	-0.055	-0.062	-0.049	-0.009	0.01	0.014
purine nucleoside metabolic process	GO:0042278	-1.508	-1.222	-0.883	-1.163	-0.557	-1.288	-3.924	-4.115	-0.9	-0.671	-0.019	-0.031	-0.048	-0.031	-0.045	-0.048	0.001	-0.023	-0.055	-0.062	-0.049	-0.009	0.01	0.014
GTP metabolic process	GO:0046039	-0.324	-1.573	-0.528	-0.623	-0.071	-2.052	-3.921	-4.3	-0.615	-0.266	-0.004	-0.001	-0.009	-0.042	-0.039	-0.037	0.041	-0.039	-0.1	-0.121	-0.05	-0.002	0.061	0.085
positive regulation of gene expression	GO:0010628	-1.653	-0.138	-2.31	-1.87	-0.129	-0.819	-3.912	-2.723	-1.381	-0.067	-0.271	-0.323	-0.036	-0.003	-0.063	-0.046	0.01	-0.011	-0.03	-0.015	-0.046	0.009	-0.033	-0.031
G2/M transition of mitotic cell cycle	GO:0000086	-0.263	-0.69	-1.735	-1.638	-0.198	-3.355	-3.905	-3.301	-0.455	-0.02	-0.074	-0.08	-0.012	-0.031	-0.182	-0.171	0.02	-0.063	-0.186	-0.171	-0.032	0.031	0.004	0
transcription elongation from RNA polymerase II promoter	GO:0006368	-0.037	-0.873	-0.556	-0.896	-0.083	-2.823	-3.896	-4.177	-0.237	-0.08	-0.004	-0.017	0.009	-0.028	-0.056	-0.073	0.025	-0.041	-0.113	-0.117	-0.017	0.013	0.057	0.044
positive regulation of transcription, DNA-dependent	GO:0045893	-1.641	-0.134	-2.213	-1.787	-0.117	-0.798	-3.824	-2.682	-1.431	-0.068	-0.25	-0.296	-0.036	-0.003	-0.061	-0.044	0.01	-0.011	-0.029	-0.014	-0.047	0.009	-0.032	-0.03
nucleosome assembly	GO:0006334	-0.958	-2.864	-2.333	-2.682	-0.836	-1.166	-3.813	-4.145	-0.319	-1.445	-0.43	-0.428	-0.045	-0.074	-0.229	-0.24	-0.018	-0.034	-0.188	-0.207	-0.027	-0.04	-0.041	-0.033
purine ribonucleoside triphosphate catabolic process	GO:0009207	-0.345	-1.322	-0.229	-0.345	-0.36	-3.223	-3.813	-4.146	-0.429	-0.194	0	0	-0.035	-0.039	0.008	0.002	0.01	-0.041	-0.067	-0.08	-0.045	0.002	0.074	0.082
ribonucleoside triphosphate catabolic process	GO:0009203	-0.345	-1.322	-0.229	-0.345	-0.36	-3.223	-3.813	-4.146	-0.429	-0.194	0	0	-0.035	-0.039	0.008	0.002	0.01	-0.041	-0.067	-0.08	-0.045	0.002	0.074	0.082
mitochondrial RNA metabolic process	GO:0000959	-0.243	-1.602	-2.494	-3.26	-0.46	-2.94	-3.774	-2.817	-0.102	-0.177	-0.459	-1.328	-0.012	-0.066	-0.22	-0.242	-0.026	-0.074	-0.158	-0.129	0.014	0.008	-0.062	-0.113
poly(A)+ mRNA export from nucleus	GO:0016973	-0.685	-0.879	-0.853	-0.918	-1.126	-1.691	-3.768	-3.378	-0.127	-0.172	-0.023	-0.034	-0.034	-0.036	-0.102	-0.101	-0.028	-0.043	-0.17	-0.16	-0.006	0.007	0.068	0.059
microtubule-based movement	GO:0007018	-1.423	-0.28	-0.934	-0.816	-1.634	-1.985	-3.757	-3.498	-0.178	-0.029	-0.021	-0.025	-0.066	-0.009	-0.105	-0.073	-0.058	-0.06	-0.193	-0.189	-0.008	0.052	0.088	0.116
regulation of organelle organization	GO:0033043	-0.041	-0.719	-0.975	-1.364	-0.273	-2.804	-3.744	-3.075	-0.079	-0.091	-0.018	-0.065	0.005	-0.015	-0.02	-0.029	0.012	-0.028	-0.024	-0.025	-0.004	0.013	0.004	-0.004
nucleoside triphosphate catabolic process	GO:0009143	-0.447	-1.306	-0.264	-0.389	-0.412	-2.871	-3.742	-4.132	-0.493	-0.246	0	0	-0.038	-0.038	0.003	-0.003	0.008	-0.038	-0.065	-0.079	-0.047	0	0.067	0.076
purine nucleoside triphosphate catabolic process	GO:0009146	-0.447	-1.306	-0.264	-0.389	-0.412	-2.871	-3.742	-4.132	-0.493	-0.246	0	0	-0.038	-0.038	0.003	-0.003	0.008	-0.038	-0.065	-0.079	-0.047	0	0.067	0.076
protein import	GO:0017038	-0.426	-0.567	-2.628	-1.987	-0.939	-0.953	-3.717	-4.058	-0.137	-0.213	-0.422	-0.201	-0.018	-0.019	-0.104	-0.082	-0.007	-0.013	-0.051	-0.057	-0.02	-0.008	-0.044	-0.024
guanosine-containing compound catabolic process	GO:1901069	-0.269	-1.477	-0.47	-0.54	-0.062	-1.711	-3.709	-3.993	-0.585	-0.351	-0.003	-0.001	-0.006	-0.04	-0.033	-0.029	0.043	-0.035	-0.097	-0.116	-0.049	-0.005	0.065	0.087
nucleoside metabolic process	GO:0009116	-1.356	-1.128	-1.058	-1.361	-0.834	-1.156	-3.698	-3.997	-0.669	-0.519	-0.02	-0.029	-0.044	-0.022	-0.039	-0.042	-0.005	-0.018	-0.05	-0.057	-0.039	-0.004	0.012	0.015
regulation of translational fidelity	GO:0006450	-3.09	-2.388	-2.537	-2.682	-0.727	-0.567	-3.695	-4.527	-1.309	-1.61	-0.473	-0.414	-0.094	-0.068	-0.241	-0.254	-0.012	-0.02	-0.183	-0.217	-0.083	-0.048	-0.058	-0.037
purine nucleotide catabolic process	GO:0006195	-0.485	-1.506	-0.276	-0.406	-0.424	-2.894	-3.68	-3.935	-0.538	-0.273	0	0	-0.041	-0.041	0.002	-0.004	0.008	-0.039	-0.064	-0.075	-0.049	-0.002	0.065	0.071
regulation of phosphate metabolic process	GO:0019220	-0.104	-0.875	-1.266	-1.26	-0.075	-3.81	-3.668	-2.698	-0.309	-0.027	-0.055	-0.098	0.003	-0.012	-0.017	-0.008	0.01	-0.033	-0.032	-0.017	-0.008	0.021	0.014	0.009
regulation of phosphorus metabolic process	GO:0051174	-0.104	-0.875	-1.266	-1.26	-0.075	-3.81	-3.668	-2.698	-0.309	-0.027	-0.055	-0.098	0.003	-0.012	-0.017	-0.008	0.01	-0.033	-0.032	-0.017	-0.008	0.021	0.014	0.009
filamentous growth	GO:0030447	-0.261	-0.415	-2.227	-1.729	-0.075	-2.379	-3.653	-3.954	-0.45	-0.017	-0.321	-0.176	-0.025	-0.029	-0.207	-0.197	0.017	-0.029	-0.076	-0.154	-0.042	0	-0.131	-0.043
protein-DNA complex assembly	GO:0065004	-0.104	-1.361	-0.539	-0.943	-0.23	-1.361	-3.646	-3.911	-0.235	-0.528	-0.012	-0.036	-0.004	-0.032	-0.045	-0.064	0.008	-0.027	-0.08	-0.09	-0.018	-0.009	0.032	0.025
purine ribonucleoside catabolic process	GO:0046130	-0.335	-1.22	-0.207	-0.31	-0.346	-2.963	-3.641	-3.965	-0.432	-0.218	0	0	-0.034	-0.037	0.01	0.005	0.011	-0.038	-0.064	-0.077	-0.045	0.001	0.074	0.082
endonucleolytic cleavage involved in rRNA processing	GO:0000478	-0.369	-2.323	-1.528	-2.809	-1.75	-3.395	-3.641	-4.794	-0.035	-0.17	-0.17	-0.425	-0.025	-0.05	-0.127	-0.177	-0.034	-0.052	-0.111	-0.14	0.009	0.002	-0.016	-0.036
purine nucleoside catabolic process	GO:0006152	-0.335	-1.22	-0.207	-0.31	-0.346	-2.963	-3.641	-3.965	-0.432	-0.218	0	0	-0.034	-0.037	0.01	0.005	0.011	-0.038	-0.064	-0.077	-0.045	0.001	0.074	0.082
endonucleolytic cleavage of tricistronic rRNA transcript (SSU-rRNA, 5.8S rRNA, LSU-rRNA)	GO:0000479	-0.369	-2.323	-1.528	-2.809	-1.75	-3.395	-3.641	-4.794	-0.035	-0.17	-0.17	-0.425	-0.025	-0.05	-0.127	-0.177	-0.034	-0.052	-0.111	-0.14	0.009	0.002	-0.016	-0.036
regulation of gene silencing	GO:0060968	-0.806	-0.553	-0.557	-0.68	-0.665	-0.956	-3.617	-3.727	-0.418	-0.145	-0.007	-0.011	-0.035	-0.008	-0.044	-0.041	-0.015	-0.023	-0.119	-0.119	-0.02	0.015	0.075	0.078
regulation of chromatin silencing	GO:0031935	-0.806	-0.553	-0.557	-0.68	-0.665	-0.956	-3.617	-3.727	-0.418	-0.145	-0.007	-0.011	-0.035	-0.008	-0.044	-0.041	-0.015	-0.023	-0.119	-0.119	-0.02	0.015	0.075	0.078
ribonucleotide catabolic process	GO:0009261	-0.413	-1.455	-0.237	-0.351	-0.373	-3.029	-3.613	-3.925	-0.498	-0.239	0	0	-0.038	-0.04	0.006	0.001	0.01	-0.04	-0.063	-0.076	-0.048	-0.001	0.069	0.077
purine ribonucleotide catabolic process	GO:0009154	-0.413	-1.455	-0.237	-0.351	-0.373	-3.029	-3.613	-3.925	-0.498	-0.239	0	0	-0.038	-0.04	0.006	0.001	0.01	-0.04	-0.063	-0.076	-0.048	-0.001	0.069	0.077
ribonucleoside catabolic process	GO:0042454	-0.261	-1.153	-0.217	-0.297	-0.417	-2.852	-3.598	-3.921	-0.341	-0.195	0	0	-0.029	-0.035	0.008	0.006	0.006	-0.037	-0.063	-0.075	-0.035	0.002	0.071	0.081
amino acid activation	GO:0043038	-1.345	-0.82	-0.836	-0.857	-0.384	-0.837	-3.593	-3.681	-0.824	-0.586	-0.028	-0.018	-0.047	-0.043	-0.086	-0.08	0.006	-0.029	-0.11	-0.117	-0.054	-0.014	0.023	0.037
tRNA aminoacylation	GO:0043039	-1.345	-0.82	-0.836	-0.857	-0.384	-0.837	-3.593	-3.681	-0.824	-0.586	-0.028	-0.018	-0.047	-0.043	-0.086	-0.08	0.006	-0.029	-0.11	-0.117	-0.054	-0.014	0.023	0.037
cell growth	GO:0016049	-0.891	-0.35	-2.147	-1.464	-0.301	-2.501	-3.586	-3.692	-0.603	-0.009	-0.273	-0.143	-0.076	-0.039	-0.161	-0.119	0.003	-0.043	-0.125	-0.123	-0.079	0.005	-0.036	0.004
regulation of protein modification process	GO:0031399	-0.319	-0.369	-0.613	-0.639	-0.036	-1.558	-3.562	-2.332	-0.88	-0.108	-0.018	-0.076	-0.009	-0.015	-0.032	-0.029	0.014	-0.022	-0.064	-0.045	-0.024	0.007	0.032	0.015
RNA phosphodiester bond hydrolysis, endonucleolytic	GO:0090502	-0.37	-2.16	-1.532	-2.792	-1.727	-3.265	-3.536	-4.81	-0.036	-0.155	-0.185	-0.413	-0.025	-0.048	-0.126	-0.174	-0.033	-0.05	-0.108	-0.139	0.008	0.002	-0.018	-0.035
purine-containing compound catabolic process	GO:0072523	-0.465	-1.544	-0.255	-0.372	-0.476	-2.503	-3.518	-3.738	-0.462	-0.406	0	0	-0.039	-0.041	0.004	-0.001	0.006	-0.034	-0.063	-0.073	-0.045	-0.007	0.067	0.072
negative regulation of translation	GO:0017148	-0.336	-0.6	-2.657	-2.889	-0.415	-0.399	-3.51	-3.199	-0.299	-0.685	-0.583	-0.823	0.005	-0.007	-0.599	-0.657	0.009	0.013	-0.209	-0.541	-0.003	-0.019	-0.39	-0.116
glycosyl compound metabolic process	GO:1901657	-1.279	-1.073	-0.85	-1.111	-0.797	-1.094	-3.502	-3.83	-0.669	-0.537	-0.013	-0.019	-0.043	-0.022	-0.03	-0.034	-0.004	-0.017	-0.047	-0.055	-0.039	-0.004	0.017	0.021
negative regulation of gene silencing	GO:0060969	-0.82	-0.271	-0.78	-0.807	-0.71	-0.532	-3.498	-3.607	-0.35	-0.109	-0.024	-0.018	-0.034	0.013	-0.057	-0.038	-0.027	-0.016	-0.135	-0.136	-0.007	0.029	0.078	0.098
negative regulation of chromatin silencing	GO:0031936	-0.82	-0.271	-0.78	-0.807	-0.71	-0.532	-3.498	-3.607	-0.35	-0.109	-0.024	-0.018	-0.034	0.013	-0.057	-0.038	-0.027	-0.016	-0.135	-0.136	-0.007	0.029	0.078	0.098
positive regulation of gene expression, epigenetic	GO:0045815	-0.82	-0.271	-0.78	-0.807	-0.71	-0.532	-3.498	-3.607	-0.35	-0.109	-0.024	-0.018	-0.034	0.013	-0.057	-0.038	-0.027	-0.016	-0.135	-0.136	-0.007	0.029	0.078	0.098
protein complex disassembly	GO:0043241	-0.696	-1.718	-1.282	-1.609	-0.8	-0.752	-3.492	-4.082	-0.295	-0.778	-0.024	-0.035	-0.029	-0.037	-0.067	-0.077	-0.007	-0.014	-0.103	-0.117	-0.022	-0.023	0.036	0.04
regulation of biological quality	GO:0065008	-0.166	-0.699	-3.246	-3.484	-0.012	-0.083	-3.446	-2.386	-1.151	-1.3	-1.244	-1.994	0.001	-0.013	-0.081	-0.092	0.032	-0.002	-0.027	-0.032	-0.029	-0.017	-0.056	-0.061
regulation of phosphorylation	GO:0042325	-0.192	-0.451	-1.181	-1.003	-0.115	-2.102	-3.416	-2.7	-0.432	-0.044	-0.063	-0.081	0.002	-0.019	-0.062	-0.046	0.002	-0.033	-0.068	-0.058	-0.001	0.015	0.006	0.011
endonucleolytic cleavage in ITS1 to separate SSU-rRNA from 5.8S rRNA and LSU-rRNA from tricistronic rRNA transcript (SSU-rRNA, 5.8S rRNA, LSU-rRNA)	GO:0000447	-0.213	-2.431	-1.327	-2.581	-1.92	-3.856	-3.403	-4.489	-0.018	-0.129	-0.131	-0.382	-0.013	-0.052	-0.117	-0.172	-0.039	-0.058	-0.111	-0.141	0.026	0.005	-0.006	-0.031
nuclear import	GO:0051170	-0.356	-0.79	-0.614	-0.553	-1.182	-1.407	-3.397	-3.456	-0.044	-0.203	-0.015	-0.007	-0.008	-0.027	-0.042	-0.031	-0.016	-0.027	-0.085	-0.089	0.008	0	0.043	0.058
ribonucleotide metabolic process	GO:0009259	-1.019	-0.604	-0.635	-0.876	-0.635	-1.071	-3.395	-3.883	-0.673	-0.2	-0.004	-0.004	-0.04	-0.002	-0.004	-0.006	0.001	-0.012	-0.041	-0.049	-0.04	0.01	0.036	0.043
regulation of protein phosphorylation	GO:0001932	-0.267	-0.416	-1.126	-1.003	-0.102	-2.028	-3.368	-2.673	-0.529	-0.05	-0.072	-0.093	-0.002	-0.017	-0.06	-0.048	0.003	-0.032	-0.072	-0.063	-0.005	0.015	0.012	0.016
negative regulation of cell cycle	GO:0045786	-0.015	-1.575	-1.8	-1.735	-0.382	-1.436	-3.367	-2.78	-0.055	-0.346	-0.241	-0.247	-0.003	-0.023	-0.078	-0.067	-0.016	-0.028	-0.074	-0.068	0.014	0.005	-0.004	0.002
mitotic spindle checkpoint	GO:0071174	-0.376	-0.811	-1.587	-1.596	-1.235	-1.487	-3.357	-2.731	-0.08	-0.242	-0.186	-0.23	-0.027	0.007	-0.064	-0.053	-0.041	-0.036	-0.081	-0.074	0.013	0.043	0.017	0.021
DNA replication initiation	GO:0006270	-0.116	-3.594	-0.886	-0.84	-0.324	-1.212	-3.315	-3.164	-0.137	-1.809	-0.057	-0.058	-0.001	-0.089	-0.108	-0.102	0.009	-0.032	-0.134	-0.136	-0.01	-0.057	0.025	0.034
mRNA catabolic process	GO:0006402	-0.197	-0.893	-1.34	-1.395	-0.38	-1.073	-3.3	-3.639	-0.293	-0.276	-0.133	-0.13	-0.019	-0.012	-0.024	-0.028	0.011	-0.016	-0.064	-0.069	-0.03	0.004	0.04	0.042
establishment of protein localization to organelle	GO:0072594	-0.017	-0.622	-2.335	-1.914	-0.523	-2.477	-3.289	-3.965	-0.033	-0.049	-0.397	-0.18	0.002	-0.009	-0.027	-0.015	0.002	-0.021	-0.002	-0.011	-0.005	0.011	-0.022	-0.004
pseudohyphal growth	GO:0007124	-0.713	-0.282	-1.853	-1.285	-0.221	-2.174	-3.27	-3.481	-0.601	-0.009	-0.23	-0.125	-0.074	-0.037	-0.154	-0.115	0.007	-0.042	-0.123	-0.123	-0.081	0.005	-0.031	0.008
regulation of exit from mitosis	GO:0007096	-0.444	-0.356	-0.684	-0.714	-0.497	-1.126	-3.26	-2.499	-0.14	-0.148	-0.009	-0.029	-0.016	-0.017	-0.113	-0.098	-0.007	-0.034	-0.155	-0.126	-0.009	0.017	0.042	0.028
ribosomal large subunit assembly	GO:0000027	-0.629	-4.728	-2.716	-3.486	-1.582	-2.815	-3.243	-4.004	-0.09	-1.312	-1.259	-1.688	-0.036	-0.087	-0.227	-0.266	-0.038	-0.052	-0.124	-0.151	0.002	-0.035	-0.104	-0.115
purine ribonucleoside triphosphate metabolic process	GO:0009205	-0.59	-1.187	-0.367	-0.518	-0.525	-2.2	-3.215	-3.707	-0.471	-0.307	-0.003	-0.003	-0.04	-0.035	-0.011	-0.016	0.003	-0.035	-0.051	-0.065	-0.043	0	0.039	0.05
cleavage involved in rRNA processing	GO:0000469	-0.2	-3.193	-1.831	-3.087	-1.473	-3.251	-3.173	-4.526	-0.019	-0.395	-0.343	-0.608	-0.019	-0.052	-0.115	-0.156	-0.022	-0.043	-0.078	-0.109	0.003	-0.009	-0.037	-0.047
purine nucleoside triphosphate metabolic process	GO:0009144	-0.716	-1.176	-0.409	-0.568	-0.583	-1.956	-3.168	-3.705	-0.532	-0.369	-0.005	-0.004	-0.043	-0.034	-0.015	-0.02	0.002	-0.033	-0.05	-0.065	-0.044	-0.002	0.034	0.045
nuclear-transcribed mRNA catabolic process	GO:0000956	-0.173	-0.908	-1.204	-1.265	-0.327	-0.967	-3.163	-3.478	-0.317	-0.316	-0.106	-0.107	-0.018	-0.012	-0.017	-0.022	0.013	-0.015	-0.062	-0.067	-0.031	0.003	0.046	0.046
nucleoside catabolic process	GO:0009164	-0.159	-1.179	-0.148	-0.211	-0.414	-2.496	-3.138	-3.435	-0.232	-0.24	0	0	-0.023	-0.035	0.027	0.022	0.006	-0.035	-0.053	-0.065	-0.029	-0.001	0.08	0.087
glycosyl compound catabolic process	GO:1901658	-0.159	-1.179	-0.148	-0.211	-0.414	-2.496	-3.138	-3.435	-0.232	-0.24	0	0	-0.023	-0.035	0.027	0.022	0.006	-0.035	-0.053	-0.065	-0.029	-0.001	0.08	0.087
maturation of 5.8S rRNA	GO:0000460	-0.21	-3.645	-1.34	-2.66	-1.616	-4.128	-3.108	-4.632	-0.017	-0.317	-0.154	-0.374	-0.02	-0.051	-0.089	-0.133	-0.023	-0.046	-0.072	-0.102	0.003	-0.006	-0.017	-0.03
maturation of 5.8S rRNA from tricistronic rRNA transcript (SSU-rRNA, 5.8S rRNA, LSU-rRNA)	GO:0000466	-0.21	-3.645	-1.34	-2.66	-1.616	-4.128	-3.108	-4.632	-0.017	-0.317	-0.154	-0.374	-0.02	-0.051	-0.089	-0.133	-0.023	-0.046	-0.072	-0.102	0.003	-0.006	-0.017	-0.03
RNA phosphodiester bond hydrolysis	GO:0090501	-0.202	-3.03	-1.836	-3.077	-1.461	-3.156	-3.104	-4.552	-0.02	-0.37	-0.36	-0.593	-0.019	-0.05	-0.115	-0.154	-0.022	-0.042	-0.076	-0.108	0.003	-0.008	-0.039	-0.046
ribose phosphate metabolic process	GO:0019693	-1.099	-0.643	-0.674	-0.96	-0.748	-0.847	-3.099	-3.546	-0.61	-0.294	-0.007	-0.01	-0.04	-0.004	-0.008	-0.01	-0.001	-0.01	-0.036	-0.044	-0.038	0.006	0.028	0.034
spindle checkpoint	GO:0031577	-0.399	-0.856	-1.585	-1.64	-1.505	-1.623	-3.076	-2.51	-0.06	-0.223	-0.214	-0.283	-0.028	0.005	-0.065	-0.057	-0.045	-0.037	-0.073	-0.067	0.017	0.041	0.008	0.01
establishment of nucleus localization	GO:0040023	-2.219	-0.592	-0.649	-0.394	-0.762	-1.401	-3.075	-3.489	-0.77	-0.098	-0.023	-0.004	-0.081	-0.024	-0.077	-0.023	-0.028	-0.048	-0.152	-0.17	-0.054	0.025	0.075	0.147
nuclear migration	GO:0007097	-2.219	-0.592	-0.649	-0.394	-0.762	-1.401	-3.075	-3.489	-0.77	-0.098	-0.023	-0.004	-0.081	-0.024	-0.077	-0.023	-0.028	-0.048	-0.152	-0.17	-0.054	0.025	0.075	0.147
nucleus localization	GO:0051647	-2.219	-0.592	-0.649	-0.394	-0.762	-1.401	-3.075	-3.489	-0.77	-0.098	-0.023	-0.004	-0.081	-0.024	-0.077	-0.023	-0.028	-0.048	-0.152	-0.17	-0.054	0.025	0.075	0.147
aromatic compound catabolic process	GO:0019439	-0.183	-0.768	-0.103	-0.175	-0.413	-1.906	-3.065	-3.737	-0.252	-0.152	0	0	-0.023	-0.01	0.067	0.06	0.009	-0.022	0.005	-0.006	-0.032	0.012	0.062	0.066
ribonucleoside triphosphate metabolic process	GO:0009199	-0.737	-1.001	-0.321	-0.472	-0.558	-2.342	-3.05	-3.631	-0.532	-0.214	-0.002	-0.002	-0.042	-0.03	-0.003	-0.009	0.002	-0.035	-0.046	-0.062	-0.045	0.005	0.043	0.053
septin cytoskeleton organization	GO:0032185	-0.199	-0.844	-0.953	-1.021	-0.251	-1.774	-3.026	-2.878	-0.369	-0.088	-0.049	-0.047	-0.005	-0.037	-0.118	-0.115	0.006	-0.054	-0.166	-0.169	-0.011	0.017	0.047	0.054
purine nucleotide metabolic process	GO:0006163	-0.762	-0.465	-0.363	-0.524	-0.493	-0.793	-3.014	-3.285	-0.574	-0.224	-0.002	-0.002	-0.035	-0.004	0.013	0.011	0.003	-0.012	-0.032	-0.038	-0.038	0.008	0.045	0.049
positive regulation of cell cycle process	GO:0090068	-0.701	-1.398	-2.162	-2.307	-0.491	-2.419	-3.009	-2.558	-0.256	-0.274	-0.243	-0.51	-0.04	-0.06	-0.207	-0.198	0.004	-0.074	-0.107	-0.129	-0.021	0.014	-0.1	-0.069
microtubule nucleation	GO:0007020	-0.034	-2.134	-1.797	-1.839	-0.476	-2.687	-2.979	-2.76	-0.024	-0.26	-0.125	-0.165	0.029	-0.058	-0.12	-0.101	-0.015	-0.085	-0.145	-0.141	0.044	0.027	0.025	0.04
regulation of transcription from RNA polymerase I promoter	GO:0006356	-0.285	-1.288	-0.935	-1.104	-0.088	-1.56	-2.969	-2.69	-0.604	-0.34	-0.06	-0.119	-0.017	-0.045	-0.097	-0.105	0.024	-0.037	-0.117	-0.111	-0.041	-0.008	0.02	0.005
purine ribonucleotide metabolic process	GO:0009150	-0.713	-0.599	-0.392	-0.566	-0.488	-0.973	-2.968	-3.329	-0.546	-0.264	-0.003	-0.003	-0.035	-0.008	0.005	0.003	0.004	-0.014	-0.034	-0.042	-0.038	0.006	0.039	0.045
regulation of DNA-dependent transcription, elongation	GO:0032784	-0.263	-0.323	-0.752	-0.95	-0.11	-0.701	-2.956	-2.348	-0.65	-0.232	-0.037	-0.114	-0.014	-0.015	-0.081	-0.089	0.022	-0.015	-0.108	-0.092	-0.036	0.001	0.026	0.004
protein localization to organelle	GO:0033365	-0.003	-0.574	-1.973	-1.778	-0.465	-2.59	-2.952	-3.572	-0.014	-0.044	-0.308	-0.199	0.005	-0.011	-0.014	-0.008	0.004	-0.02	0.014	0.002	0	0.008	-0.025	-0.01
cellular nitrogen compound catabolic process	GO:0044270	-0.263	-0.737	-0.123	-0.154	-0.413	-1.738	-2.95	-3.492	-0.297	-0.108	0	0	-0.033	-0.008	0.058	0.058	0.011	-0.02	0.007	-0.003	-0.044	0.012	0.052	0.061
intracellular protein transport	GO:0006886	-0.002	-1.022	-1.703	-1.469	-0.268	-2.739	-2.944	-3.671	-0.034	-0.106	-0.204	-0.087	0.008	-0.013	-0.017	-0.006	0.009	-0.021	0.005	-0.004	-0.004	0.007	-0.019	-0.002
Ras protein signal transduction	GO:0007265	-0.345	-0.084	-3.298	-2.636	-0.58	-0.511	-2.937	-2.9	-0.169	-0.071	-0.744	-0.663	0.012	0.006	-0.282	-0.243	-0.017	-0.014	-0.159	-0.15	0.029	0.02	-0.123	-0.093
positive regulation of DNA-dependent transcription, elongation	GO:0032786	-0.277	-0.355	-0.755	-0.971	-0.084	-0.68	-2.922	-2.378	-0.725	-0.265	-0.039	-0.118	-0.015	-0.015	-0.084	-0.093	0.027	-0.015	-0.11	-0.096	-0.042	0	0.027	0.003
septin ring organization	GO:0031106	-0.191	-0.975	-1.093	-1.191	-0.209	-2.109	-2.906	-2.838	-0.412	-0.073	-0.076	-0.072	-0.004	-0.041	-0.133	-0.131	0.009	-0.061	-0.166	-0.172	-0.013	0.02	0.034	0.042
nucleotide catabolic process	GO:0009166	-0.5	-1.103	-0.167	-0.257	-0.261	-2.425	-2.892	-3.107	-0.782	-0.235	-0.001	-0.001	-0.041	-0.03	0.03	0.027	0.023	-0.03	-0.023	-0.033	-0.064	-0.001	0.053	0.06
cytokinesis	GO:0000910	-0.712	-0.231	-0.349	-0.348	-0.819	-1.457	-2.847	-2.106	-0.201	-0.024	-0.004	-0.007	-0.038	-0.002	0.004	0.019	-0.01	-0.023	-0.049	-0.033	-0.028	0.021	0.052	0.052
nitrogen compound transport	GO:0071705	-0.159	-0.641	-2.907	-2.026	-0.375	-0.028	-2.845	-2.312	-0.122	-1.013	-1.391	-1.242	0.002	0.001	-0.064	-0.047	-0.008	0.023	-0.001	0.005	0.009	-0.025	-0.058	-0.054
macromolecular complex disassembly	GO:0032984	-0.408	-1.452	-0.951	-1.161	-0.465	-0.842	-2.84	-3.534	-0.364	-0.652	-0.017	-0.019	-0.021	-0.033	-0.047	-0.054	0.006	-0.014	-0.081	-0.096	-0.027	-0.019	0.034	0.042
histone deacetylation	GO:0016575	-0.48	-0.639	-0.543	-0.676	-0.376	-1.828	-2.837	-2.539	-0.352	-0.107	-0.035	-0.056	-0.023	-0.021	-0.089	-0.105	-0.008	-0.059	-0.163	-0.156	-0.015	0.038	0.074	0.051
positive regulation of phosphorus metabolic process	GO:0010562	-0.663	-0.31	-0.885	-0.946	-0.052	-2.044	-2.824	-2.528	-1.065	-0.011	-0.026	-0.045	-0.05	-0.012	-0.084	-0.091	0.037	-0.044	-0.127	-0.118	-0.087	0.032	0.044	0.028
positive regulation of phosphate metabolic process	GO:0045937	-0.663	-0.31	-0.885	-0.946	-0.052	-2.044	-2.824	-2.528	-1.065	-0.011	-0.026	-0.045	-0.05	-0.012	-0.084	-0.091	0.037	-0.044	-0.127	-0.118	-0.087	0.032	0.044	0.028
regulation of small GTPase mediated signal transduction	GO:0051056	-0.155	-0.866	-1.115	-0.887	-0.109	-1.61	-2.806	-2.851	-0.329	-0.127	-0.087	-0.044	-0.027	-0.019	-0.019	0.013	0.024	-0.031	-0.057	-0.057	-0.051	0.012	0.037	0.069
regulation of kinase activity	GO:0043549	-0.118	-0.512	-1.508	-1.344	-0.103	-2.111	-2.801	-2.277	-0.394	-0.046	-0.156	-0.211	0.011	-0.02	-0.075	-0.063	0.003	-0.037	-0.061	-0.051	0.008	0.017	-0.013	-0.012
DNA strand elongation	GO:0022616	-0.552	-1.941	-0.152	-0.174	-0.309	-1.193	-2.8	-2.767	-0.386	-0.654	-0.002	-0.001	-0.031	-0.054	0.006	0.002	0.008	-0.032	-0.104	-0.108	-0.039	-0.022	0.11	0.11
nucleoside phosphate catabolic process	GO:1901292	-0.54	-1.048	-0.165	-0.25	-0.263	-2.25	-2.784	-3.094	-0.817	-0.258	-0.001	-0.001	-0.041	-0.03	0.03	0.027	0.023	-0.028	-0.021	-0.033	-0.064	-0.001	0.051	0.06
rRNA-containing ribonucleoprotein complex export from nucleus	GO:0071428	-0.486	-3.206	-1.215	-1.865	-1.903	-2.372	-2.774	-3.258	-0.029	-0.816	-0.105	-0.185	-0.024	-0.062	-0.107	-0.137	-0.036	-0.039	-0.105	-0.123	0.012	-0.023	-0.002	-0.014
ribonucleoprotein complex localization	GO:0071166	-0.486	-3.206	-1.215	-1.865	-1.903	-2.372	-2.774	-3.258	-0.029	-0.816	-0.105	-0.185	-0.024	-0.062	-0.107	-0.137	-0.036	-0.039	-0.105	-0.123	0.012	-0.023	-0.002	-0.014
establishment of ribosome localization	GO:0033753	-0.486	-3.206	-1.215	-1.865	-1.903	-2.372	-2.774	-3.258	-0.029	-0.816	-0.105	-0.185	-0.024	-0.062	-0.107	-0.137	-0.036	-0.039	-0.105	-0.123	0.012	-0.023	-0.002	-0.014
ribosomal subunit export from nucleus	GO:0000054	-0.486	-3.206	-1.215	-1.865	-1.903	-2.372	-2.774	-3.258	-0.029	-0.816	-0.105	-0.185	-0.024	-0.062	-0.107	-0.137	-0.036	-0.039	-0.105	-0.123	0.012	-0.023	-0.002	-0.014
ribosome localization	GO:0033750	-0.486	-3.206	-1.215	-1.865	-1.903	-2.372	-2.774	-3.258	-0.029	-0.816	-0.105	-0.185	-0.024	-0.062	-0.107	-0.137	-0.036	-0.039	-0.105	-0.123	0.012	-0.023	-0.002	-0.014
ribonucleoprotein complex export from nucleus	GO:0071426	-0.486	-3.206	-1.215	-1.865	-1.903	-2.372	-2.774	-3.258	-0.029	-0.816	-0.105	-0.185	-0.024	-0.062	-0.107	-0.137	-0.036	-0.039	-0.105	-0.123	0.012	-0.023	-0.002	-0.014
DNA strand elongation involved in DNA replication	GO:0006271	-0.833	-2.048	-0.125	-0.169	-0.46	-1.213	-2.771	-2.835	-0.417	-0.71	-0.001	-0.001	-0.042	-0.057	0.016	0.004	-0.001	-0.033	-0.106	-0.113	-0.042	-0.024	0.122	0.117
regulation of protein kinase activity	GO:0045859	-0.208	-0.484	-1.311	-1.205	-0.085	-1.887	-2.766	-2.251	-0.553	-0.066	-0.139	-0.189	0.005	-0.019	-0.065	-0.057	0.005	-0.034	-0.065	-0.058	0.001	0.015	0	0.001
spindle organization	GO:0007051	-0.151	-0.508	-1.668	-1.912	-1.017	-0.622	-2.756	-2.942	-0.025	-0.252	-0.161	-0.186	-0.005	-0.022	-0.136	-0.146	-0.025	-0.033	-0.131	-0.147	0.02	0.01	-0.004	0.001
heterocycle catabolic process	GO:0046700	-0.206	-0.747	-0.102	-0.134	-0.331	-1.594	-2.75	-3.256	-0.258	-0.138	0	0	-0.027	-0.01	0.069	0.065	0.012	-0.019	0.014	0.004	-0.04	0.009	0.055	0.061
recombinational repair	GO:0000725	-0.013	-0.774	-0.045	-0.108	-0.075	-1.851	-2.732	-3.395	-0.13	-0.212	0	0	0.022	-0.025	0.066	0.041	0.018	-0.041	-0.075	-0.091	-0.007	0.01	0.136	0.13
filamentous growth of a population of unicellular organisms	GO:0044182	-0.32	-0.247	-1.569	-1.073	-0.125	-1.808	-2.725	-2.872	-0.387	-0.013	-0.276	-0.151	-0.045	-0.017	-0.19	-0.164	0.012	-0.024	-0.053	-0.146	-0.056	0.006	-0.136	-0.018
growth of unicellular organism as a thread of attached cells	GO:0070783	-0.32	-0.247	-1.569	-1.073	-0.125	-1.808	-2.725	-2.872	-0.387	-0.013	-0.276	-0.151	-0.045	-0.017	-0.19	-0.164	0.012	-0.024	-0.053	-0.146	-0.056	0.006	-0.136	-0.018
G1/S transition of mitotic cell cycle	GO:0000082	-1.163	-2.189	-1.762	-2.033	-0.634	-0.989	-2.71	-2.024	-0.411	-1.034	-0.356	-0.662	-0.047	-0.054	-0.123	-0.131	-0.006	-0.029	-0.096	-0.083	-0.042	-0.026	-0.026	-0.047
regulation of transcription elongation from RNA polymerase II promoter	GO:0034243	-0.174	-0.338	-0.71	-1.018	-0.196	-0.809	-2.701	-2.31	-0.423	-0.201	-0.042	-0.128	-0.007	-0.015	-0.081	-0.097	0.014	-0.018	-0.107	-0.098	-0.022	0.003	0.026	0.001
protein localization to nucleus	GO:0034504	-0.217	-0.538	-0.359	-0.297	-1.287	-1.168	-2.7	-2.681	-0.018	-0.173	-0.009	-0.004	0.007	-0.021	-0.01	0.002	-0.017	-0.022	-0.059	-0.06	0.023	0.001	0.049	0.062
positive regulation of transcription elongation from RNA polymerase II promoter	GO:0032968	-0.183	-0.373	-0.714	-1.046	-0.155	-0.789	-2.667	-2.348	-0.478	-0.231	-0.045	-0.133	-0.008	-0.016	-0.084	-0.102	0.019	-0.018	-0.11	-0.102	-0.027	0.002	0.026	0
microtubule organizing center organization	GO:0031023	-0.013	-0.244	-0.951	-1.258	-1.809	-1.596	-2.666	-2.227	-0.001	-0.036	-0.078	-0.287	0.038	-0.017	-0.109	-0.129	-0.051	-0.05	-0.153	-0.128	0.089	0.033	0.043	-0.001
spindle pole body organization	GO:0051300	-0.013	-0.244	-0.951	-1.258	-1.809	-1.596	-2.666	-2.227	-0.001	-0.036	-0.078	-0.287	0.038	-0.017	-0.109	-0.129	-0.051	-0.05	-0.153	-0.128	0.089	0.033	0.043	-0.001
nucleoside triphosphate metabolic process	GO:0009141	-0.996	-0.897	-0.357	-0.518	-0.547	-1.816	-2.658	-3.07	-0.68	-0.258	-0.006	-0.005	-0.033	-0.02	0.002	-0.005	0.014	-0.022	-0.021	-0.038	-0.047	0.002	0.023	0.033
regulation of Ras protein signal transduction	GO:0046578	-0.125	-1.012	-1.101	-0.864	-0.096	-1.761	-2.655	-2.712	-0.342	-0.124	-0.085	-0.039	-0.023	-0.023	-0.016	0.017	0.023	-0.036	-0.057	-0.06	-0.046	0.013	0.041	0.076
carbohydrate derivative catabolic process	GO:1901136	-0.437	-1.464	-0.103	-0.12	-0.458	-2.421	-2.654	-2.613	-0.465	-0.284	0	0	-0.038	-0.042	0.055	0.051	0.006	-0.042	-0.027	-0.031	-0.044	-0.004	0.082	0.082
DNA recombination	GO:0006310	-0.041	-1.576	0	-0.008	-0.284	-2.975	-2.623	-2.438	-0.039	-0.193	0	0	-0.023	-0.038	0.209	0.111	0.013	-0.017	0.033	0.036	-0.045	-0.02	0.168	0.079
positive regulation of transcription from RNA polymerase II promoter	GO:0045944	-1.195	-0.045	-1.266	-0.972	-0.159	-0.667	-2.621	-1.627	-1.001	-0.028	-0.155	-0.204	-0.038	0.006	-0.038	-0.022	0.009	-0.012	-0.017	-0.001	-0.047	0.018	-0.021	-0.021
exocytosis	GO:0006887	-0.011	-0.38	-0.207	-0.438	-0.128	-2.36	-2.618	-2.618	-0.07	-0.055	-0.003	-0.018	0.001	-0.012	0.016	0.011	0.018	-0.047	-0.082	-0.081	-0.017	0.035	0.098	0.092
nucleic acid phosphodiester bond hydrolysis	GO:0090305	-0.052	-1.526	-0.402	-1.255	-1.162	-4.09	-2.604	-3.299	-0.007	-0.048	-0.012	-0.076	-0.004	-0.003	0.025	-0.036	-0.008	-0.025	-0.005	-0.026	-0.001	0.022	0.03	-0.011
nucleotide-excision repair	GO:0006289	-0.052	-1.775	-0.738	-0.597	-0.099	-1.681	-2.595	-2.942	-0.186	-0.503	-0.055	-0.034	0.01	-0.041	-0.067	-0.056	0.024	-0.032	-0.083	-0.091	-0.014	-0.008	0.016	0.034
regulation of chromatin silencing at telomere	GO:0031938	-0.42	-0.633	-0.14	-0.178	-0.384	-1.05	-2.595	-2.605	-0.292	-0.208	-0.001	-0.003	-0.024	-0.02	-0.003	-0.006	0.003	-0.029	-0.126	-0.122	-0.027	0.009	0.123	0.117
carbohydrate derivative metabolic process	GO:1901135	-0.696	-0.361	-2.012	-1.448	-0.205	-0.111	-2.588	-2.349	-0.792	-0.551	-0.361	-0.221	-0.028	-0.004	-0.023	-0.008	0.009	-0.002	-0.012	-0.006	-0.037	-0.003	-0.011	-0.002
negative regulation of cellular component organization	GO:0051129	-0.113	-0.55	-1.823	-2.161	-1.17	-1.827	-2.584	-2.285	-0.054	-0.11	-0.252	-0.44	-0.001	0.002	-0.043	-0.052	-0.026	-0.031	-0.039	-0.04	0.025	0.033	-0.003	-0.012
regulation of microtubule-based process	GO:0032886	-0.195	-1.352	-2.026	-2.489	-0.298	-1.595	-2.583	-1.899	-0.187	-0.318	-0.389	-0.907	-0.001	-0.049	-0.202	-0.219	0.021	-0.052	-0.152	-0.135	-0.021	0.003	-0.049	-0.084
regulation of microtubule cytoskeleton organization	GO:0070507	-0.195	-1.352	-2.026	-2.489	-0.298	-1.595	-2.583	-1.899	-0.187	-0.318	-0.389	-0.907	-0.001	-0.049	-0.202	-0.219	0.021	-0.052	-0.152	-0.135	-0.021	0.003	-0.049	-0.084
protein deacetylation	GO:0006476	-0.443	-0.613	-0.467	-0.618	-0.516	-1.598	-2.578	-2.565	-0.276	-0.117	-0.036	-0.048	-0.021	-0.019	-0.075	-0.095	-0.024	-0.053	-0.145	-0.15	0.003	0.034	0.07	0.055
translational initiation	GO:0006413	-0.213	-2.755	-0.666	-0.969	-0.41	-1.418	-2.576	-3.063	-0.165	-0.784	-0.03	-0.048	-0.004	-0.051	-0.039	-0.059	-0.003	-0.032	-0.079	-0.095	-0.001	-0.019	0.04	0.036
RNA 5'-end processing	GO:0000966	-0.029	-1.843	-0.596	-1.356	-1.357	-4.524	-2.571	-3.326	-0.005	-0.05	-0.017	-0.08	0.012	-0.051	-0.053	-0.109	-0.032	-0.067	-0.101	-0.127	0.045	0.016	0.048	0.018
cellular component disassembly	GO:0022411	-0.469	-1.734	-0.805	-1.056	-0.539	-1.088	-2.57	-3.285	-0.296	-0.646	-0.013	-0.019	-0.023	-0.036	-0.037	-0.048	-0.001	-0.018	-0.072	-0.087	-0.022	-0.018	0.035	0.039
positive regulation of protein modification process	GO:0031401	-0.388	-0.28	-0.292	-0.328	-0.032	-1.649	-2.567	-1.935	-0.968	-0.049	-0.011	-0.043	-0.034	-0.01	-0.019	-0.017	0.047	-0.031	-0.109	-0.081	-0.081	0.021	0.09	0.063
regulation of transport	GO:0051049	-0.312	-0.695	-1.483	-1.424	-1.135	-0.457	-2.561	-2.222	-0.04	-0.44	-0.288	-0.304	-0.014	-0.021	-0.091	-0.085	-0.017	-0.009	-0.055	-0.053	0.004	-0.012	-0.036	-0.032
regulation of response to stimulus	GO:0048583	-0.034	-0.755	-0.892	-0.756	-0.141	-1.745	-2.541	-2.127	-0.169	-0.061	-0.066	-0.08	-0.014	-0.027	-0.032	-0.008	0.012	-0.022	-0.019	-0.011	-0.026	-0.005	-0.013	0.003
rRNA transcription	GO:0009303	-0.07	-1.581	-1.224	-1.9	-2.571	-1.048	-2.539	-2.549	-0.003	-0.502	-0.185	-0.359	0.02	-0.051	-0.121	-0.162	-0.063	-0.027	-0.116	-0.122	0.083	-0.023	-0.005	-0.04
cytokinesis, site selection	GO:0007105	-1.541	-0.243	-0.672	-0.595	-0.815	-0.93	-2.538	-1.783	-0.414	-0.144	-0.032	-0.059	-0.061	-0.009	-0.055	-0.034	-0.011	-0.022	-0.086	-0.066	-0.051	0.012	0.031	0.032
mitochondrial genome maintenance	GO:0000002	-1.353	-0.168	-1.129	-0.771	-1.652	-0.248	-2.531	-2.259	-0.183	-0.212	-0.184	-0.088	-0.065	-0.002	-0.074	-0.045	-0.043	-0.005	-0.081	-0.08	-0.022	0.003	0.007	0.034
transcription from RNA polymerase II promoter	GO:0006366	-0.071	-0.273	-0.805	-1.34	-0.122	-1.367	-2.527	-3.078	-0.204	-0.032	-0.066	-0.118	-0.009	-0.002	-0.028	-0.038	0.001	-0.013	-0.016	-0.025	-0.01	0.011	-0.012	-0.013
positive regulation of cellular protein metabolic process	GO:0032270	-0.292	-0.574	-1.283	-1.147	-0.196	-1.542	-2.513	-2.334	-0.381	-0.146	-0.262	-0.251	-0.018	-0.021	-0.113	-0.101	0.015	-0.025	-0.1	-0.089	-0.033	0.004	-0.013	-0.012
cell budding	GO:0007114	-0.14	-0.588	-1.271	-1.049	-0.327	-1.001	-2.493	-2.106	-0.129	-0.203	-0.185	-0.15	-0.009	-0.02	-0.079	-0.057	0.014	-0.022	-0.077	-0.068	-0.023	0.001	-0.002	0.01
asexual reproduction	GO:0019954	-0.14	-0.588	-1.271	-1.049	-0.327	-1.001	-2.493	-2.106	-0.129	-0.203	-0.185	-0.15	-0.009	-0.02	-0.079	-0.057	0.014	-0.022	-0.077	-0.068	-0.023	0.001	-0.002	0.01
double-strand break repair via homologous recombination	GO:0000724	-0.033	-0.939	-0.137	-0.21	-0.07	-1.805	-2.488	-3.526	-0.204	-0.303	-0.002	-0.002	0.017	-0.033	0.023	0.008	0.019	-0.05	-0.089	-0.119	-0.016	0.01	0.108	0.126
organophosphate catabolic process	GO:0046434	-0.745	-0.727	-0.051	-0.088	-0.208	-1.796	-2.47	-2.771	-1.046	-0.239	0	0	-0.045	-0.024	0.063	0.06	0.023	-0.022	-0.018	-0.024	-0.068	-0.002	0.081	0.085
mitotic cytokinesis, site selection	GO:1902408	-1.489	-0.209	-0.598	-0.562	-0.863	-0.759	-2.434	-1.774	-0.377	-0.176	-0.026	-0.051	-0.064	-0.007	-0.05	-0.03	-0.014	-0.019	-0.088	-0.069	-0.05	0.012	0.038	0.039
cellular bud site selection	GO:0000282	-1.489	-0.209	-0.598	-0.562	-0.863	-0.759	-2.434	-1.774	-0.377	-0.176	-0.026	-0.051	-0.064	-0.007	-0.05	-0.03	-0.014	-0.019	-0.088	-0.069	-0.05	0.012	0.038	0.039
mitotic cytokinetic process	GO:1902410	-1.489	-0.209	-0.598	-0.562	-0.863	-0.759	-2.434	-1.774	-0.377	-0.176	-0.026	-0.051	-0.064	-0.007	-0.05	-0.03	-0.014	-0.019	-0.088	-0.069	-0.05	0.012	0.038	0.039
regulation of DNA-dependent DNA replication	GO:0090329	-0.235	-0.519	-0.358	-0.559	-0.182	-1.631	-2.422	-2.529	-0.347	-0.042	-0.003	-0.008	-0.017	-0.01	0.004	-0.022	0.008	-0.038	-0.094	-0.098	-0.025	0.028	0.097	0.076
protein complex localization	GO:0031503	-0.547	-1.245	-0.634	-0.549	-0.943	-1.375	-2.41	-2.955	-0.145	-0.317	-0.062	-0.042	-0.012	-0.034	-0.059	-0.047	-0.05	-0.033	-0.068	-0.081	0.038	-0.001	0.009	0.034
mRNA metabolic process	GO:0016071	-0.091	-0.7	-0.436	-0.839	-0.467	-1.744	-2.397	-2.929	-0.09	-0.148	-0.043	-0.114	-0.017	-0.019	-0.007	-0.022	-0.008	-0.018	-0.018	-0.021	-0.009	-0.004	0.004	-0.001
purine-containing compound metabolic process	GO:0072521	-1.319	-0.504	-0.309	-0.41	-0.42	-0.355	-2.363	-2.248	-0.825	-0.469	-0.003	-0.01	-0.046	-0.006	0.012	0.012	0.006	-0.005	-0.021	-0.02	-0.052	-0.001	0.033	0.031
mitotic spindle organization	GO:0007052	-0.292	-0.369	-1.545	-1.6	-0.565	-0.592	-2.335	-2.53	-0.106	-0.195	-0.182	-0.146	-0.013	-0.018	-0.136	-0.138	-0.012	-0.035	-0.131	-0.149	-0.001	0.017	-0.005	0.011
mating type determination	GO:0007531	-0.016	-0.389	-0.394	-0.338	-0.336	-3.095	-2.326	-2.228	-0.02	-0.014	-0.011	-0.009	0.036	-0.016	-0.052	-0.043	-0.002	-0.069	-0.133	-0.129	0.039	0.053	0.081	0.086
sex determination	GO:0007530	-0.016	-0.389	-0.394	-0.338	-0.336	-3.095	-2.326	-2.228	-0.02	-0.014	-0.011	-0.009	0.036	-0.016	-0.052	-0.043	-0.002	-0.069	-0.133	-0.129	0.039	0.053	0.081	0.086
cell fate commitment	GO:0045165	-0.016	-0.389	-0.394	-0.338	-0.336	-3.095	-2.326	-2.228	-0.02	-0.014	-0.011	-0.009	0.036	-0.016	-0.052	-0.043	-0.002	-0.069	-0.133	-0.129	0.039	0.053	0.081	0.086
rRNA 5'-end processing	GO:0000967	-0.036	-1.589	-0.513	-1.189	-1.538	-4.572	-2.325	-3.033	-0.004	-0.03	-0.016	-0.072	0.011	-0.045	-0.044	-0.099	-0.037	-0.068	-0.095	-0.12	0.048	0.023	0.051	0.021
ncRNA 5'-end processing	GO:0034471	-0.036	-1.589	-0.513	-1.189	-1.538	-4.572	-2.325	-3.033	-0.004	-0.03	-0.016	-0.072	0.011	-0.045	-0.044	-0.099	-0.037	-0.068	-0.095	-0.12	0.048	0.023	0.051	0.021
mitotic cytokinesis	GO:0000281	-1.292	-0.154	-0.544	-0.491	-0.764	-0.679	-2.323	-1.682	-0.364	-0.166	-0.024	-0.042	-0.058	-0.005	-0.045	-0.024	-0.01	-0.016	-0.082	-0.064	-0.048	0.011	0.037	0.039
protein targeting	GO:0006605	-0.032	-0.557	-1.58	-1.273	-0.419	-1.833	-2.29	-2.832	-0.073	-0.078	-0.318	-0.144	-0.002	-0.008	-0.011	0.001	0.004	-0.018	0.01	0.002	-0.01	0.009	-0.018	-0.001
regulation of catalytic activity	GO:0050790	-0.019	-0.258	-0.458	-0.513	-0.008	-2.386	-2.286	-1.644	-0.383	-0.014	-0.022	-0.078	0.013	0.008	0.049	0.05	0.022	-0.018	0.004	0.019	-0.009	0.026	0.045	0.031
regulation of transferase activity	GO:0051338	-0.106	-0.445	-1.341	-1.153	-0.092	-1.882	-2.284	-1.897	-0.396	-0.043	-0.198	-0.243	0.011	-0.016	-0.063	-0.05	0.005	-0.032	-0.043	-0.034	0.006	0.016	-0.02	-0.016
positive regulation of catalytic activity	GO:0043085	-0.152	-0.223	-0.336	-0.406	-0.069	-2.568	-2.279	-1.891	-0.295	-0.007	-0.01	-0.054	0	0.02	0.065	0.063	0.025	-0.034	-0.025	-0.003	-0.025	0.054	0.09	0.066
secretion	GO:0046903	-0.028	-0.282	-0.293	-0.592	-0.124	-1.371	-2.261	-2.328	-0.114	-0.163	-0.015	-0.063	-0.01	-0.009	-0.001	-0.012	0.014	-0.03	-0.069	-0.069	-0.025	0.021	0.068	0.057
secretion by cell	GO:0032940	-0.028	-0.282	-0.293	-0.592	-0.124	-1.371	-2.261	-2.328	-0.114	-0.163	-0.015	-0.063	-0.01	-0.009	-0.001	-0.012	0.014	-0.03	-0.069	-0.069	-0.025	0.021	0.068	0.057
organic cyclic compound catabolic process	GO:1901361	-0.205	-0.641	-0.075	-0.101	-0.33	-1.337	-2.258	-2.743	-0.284	-0.143	0	0	-0.027	-0.007	0.078	0.075	0.012	-0.017	0.021	0.011	-0.039	0.01	0.057	0.064
endonucleolytic cleavage to generate mature 5'-end of SSU-rRNA from (SSU-rRNA, 5.8S rRNA, LSU-rRNA)	GO:0000472	-0.035	-1.404	-0.421	-1.034	-1.482	-4.568	-2.248	-2.968	-0.005	-0.02	-0.01	-0.049	0.011	-0.042	-0.032	-0.089	-0.037	-0.069	-0.094	-0.121	0.048	0.027	0.062	0.032
regulation of cyclin-dependent protein serine/threonine kinase activity	GO:0000079	-0.377	-0.473	-1.213	-1.333	-0.008	-1.229	-2.221	-1.632	-1.299	-0.239	-0.224	-0.366	-0.016	-0.022	-0.141	-0.133	0.071	-0.031	-0.144	-0.121	-0.088	0.009	0.002	-0.013
regulation of DNA replication	GO:0006275	-0.055	-0.497	-0.466	-0.803	-0.132	-1.324	-2.218	-2.429	-0.173	-0.049	-0.008	-0.026	0.021	-0.005	-0.001	-0.03	0.015	-0.028	-0.058	-0.063	0.007	0.023	0.057	0.033
negative regulation of DNA metabolic process	GO:0051053	-0.116	-1.41	-0.441	-0.682	-0.804	-2.183	-2.211	-2.692	-0.065	-0.15	-0.016	-0.032	0.015	-0.05	0.019	-0.037	-0.029	-0.093	-0.082	-0.107	0.044	0.044	0.101	0.07
protein deacylation	GO:0035601	-0.47	-0.581	-0.382	-0.504	-0.652	-1.324	-2.197	-2.217	-0.216	-0.163	-0.042	-0.046	-0.022	-0.018	-0.061	-0.078	-0.03	-0.046	-0.124	-0.131	0.008	0.028	0.063	0.053
cellular protein complex localization	GO:0034629	-0.303	-1.395	-0.465	-0.569	-0.528	-1.077	-2.194	-2.735	-0.136	-0.505	-0.034	-0.017	-0.017	-0.052	-0.069	-0.075	-0.016	-0.033	-0.124	-0.153	-0.001	-0.019	0.056	0.078
protein complex biogenesis	GO:0070271	-0.01	-1.173	-2.732	-2.915	-0.21	-1.953	-2.185	-2.431	-0.098	-0.28	-1.447	-1.478	0.002	-0.023	-0.087	-0.085	0.007	-0.022	-0.019	-0.023	-0.005	-0.001	-0.068	-0.062
negative regulation of nuclear division	GO:0051784	-0.144	-0.75	-1.268	-1.246	-0.922	-1.449	-2.161	-1.944	-0.059	-0.179	-0.291	-0.313	-0.013	0.017	-0.038	-0.026	-0.037	-0.04	-0.04	-0.044	0.024	0.057	0.003	0.018
negative regulation of mitotic metaphase/anaphase transition	GO:0045841	-0.144	-0.75	-1.268	-1.246	-0.922	-1.449	-2.161	-1.944	-0.059	-0.179	-0.291	-0.313	-0.013	0.017	-0.038	-0.026	-0.037	-0.04	-0.04	-0.044	0.024	0.057	0.003	0.018
negative regulation of metaphase/anaphase transition of cell cycle	GO:1902100	-0.144	-0.75	-1.268	-1.246	-0.922	-1.449	-2.161	-1.944	-0.059	-0.179	-0.291	-0.313	-0.013	0.017	-0.038	-0.026	-0.037	-0.04	-0.04	-0.044	0.024	0.057	0.003	0.018
negative regulation of mitosis	GO:0045839	-0.144	-0.75	-1.268	-1.246	-0.922	-1.449	-2.161	-1.944	-0.059	-0.179	-0.291	-0.313	-0.013	0.017	-0.038	-0.026	-0.037	-0.04	-0.04	-0.044	0.024	0.057	0.003	0.018
mitotic spindle assembly checkpoint	GO:0007094	-0.144	-0.75	-1.268	-1.246	-0.922	-1.449	-2.161	-1.944	-0.059	-0.179	-0.291	-0.313	-0.013	0.017	-0.038	-0.026	-0.037	-0.04	-0.04	-0.044	0.024	0.057	0.003	0.018
cytokinetic process	GO:0032506	-1.097	-0.168	-0.348	-0.345	-1.592	-1.183	-2.16	-1.454	-0.121	-0.027	-0.011	-0.023	-0.047	0.004	0.014	0.032	-0.028	-0.022	-0.041	-0.021	-0.02	0.027	0.055	0.053
negative regulation of protein metabolic process	GO:0051248	-0.299	-0.51	-1.736	-1.876	-0.694	-0.432	-2.158	-1.762	-0.22	-0.471	-0.544	-0.857	0.008	-0.011	-0.233	-0.264	-0.034	-0.001	-0.043	-0.177	0.042	-0.011	-0.19	-0.087
negative regulation of cellular protein metabolic process	GO:0032269	-0.299	-0.51	-1.736	-1.876	-0.694	-0.432	-2.158	-1.762	-0.22	-0.471	-0.544	-0.857	0.008	-0.011	-0.233	-0.264	-0.034	-0.001	-0.043	-0.177	0.042	-0.011	-0.19	-0.087
endonucleolytic cleavage in 5'-ETS of tricistronic rRNA transcript (SSU-rRNA, 5.8S rRNA, LSU-rRNA)	GO:0000480	-0.041	-1.201	-0.347	-0.814	-1.179	-4.107	-2.154	-2.76	-0.01	-0.02	-0.006	-0.027	0.01	-0.039	-0.021	-0.073	-0.03	-0.067	-0.094	-0.119	0.04	0.028	0.073	0.047
mitotic sister chromatid cohesion	GO:0007064	-0.003	-2.314	-0.49	-0.667	-0.942	-1.948	-2.148	-2.698	-0.001	-0.44	-0.037	-0.017	0.051	-0.071	-0.035	-0.051	-0.039	-0.046	-0.088	-0.114	0.09	-0.026	0.052	0.062
covalent chromatin modification	GO:0016569	-0.013	-1.231	-0.149	-0.234	-0.326	-3.254	-2.137	-1.836	-0.071	-0.052	-0.006	-0.015	0.007	-0.024	0	-0.01	0.004	-0.041	-0.037	-0.032	0.003	0.018	0.038	0.021
histone modification	GO:0016570	-0.013	-1.231	-0.149	-0.234	-0.326	-3.254	-2.137	-1.836	-0.071	-0.052	-0.006	-0.015	0.007	-0.024	0	-0.01	0.004	-0.041	-0.037	-0.032	0.003	0.018	0.038	0.021
protein complex assembly	GO:0006461	-0.012	-1.193	-2.433	-2.736	-0.225	-1.804	-2.129	-2.241	-0.096	-0.284	-1.179	-1.412	0.002	-0.023	-0.082	-0.082	0.007	-0.022	-0.019	-0.021	-0.005	-0.001	-0.063	-0.06
negative regulation of organelle organization	GO:0010639	-0.084	-0.513	-1.691	-1.961	-1.323	-1.891	-2.11	-1.925	-0.035	-0.097	-0.318	-0.477	0.002	0.004	-0.037	-0.045	-0.03	-0.032	-0.029	-0.032	0.032	0.036	-0.008	-0.013
multi-organism process	GO:0051704	-0.089	-0.949	-0.134	-0.115	-0.145	-3.061	-2.097	-1.578	-0.206	-0.106	-0.011	-0.007	-0.022	-0.037	0.044	0.061	0.051	-0.054	0.003	0.025	-0.049	0.017	0.041	0.041
maturation of LSU-rRNA from tricistronic rRNA transcript (SSU-rRNA, 5.8S rRNA, LSU-rRNA)	GO:0000463	-0.03	-1.658	-1.088	-1.793	-1.048	-3.417	-2.096	-3.133	-0.009	-0.101	-0.171	-0.236	0.025	-0.048	-0.1	-0.147	-0.028	-0.058	-0.09	-0.133	0.053	0.01	-0.01	-0.013
regulation of mitotic metaphase/anaphase transition	GO:0030071	-0.258	-0.326	-0.556	-0.688	-0.879	-1.888	-2.094	-1.589	-0.102	-0.067	-0.068	-0.214	-0.023	0.025	0.019	0.015	-0.029	-0.04	-0.031	-0.02	0.006	0.066	0.05	0.035
regulation of metaphase/anaphase transition of cell cycle	GO:1902099	-0.258	-0.326	-0.556	-0.688	-0.879	-1.888	-2.094	-1.589	-0.102	-0.067	-0.068	-0.214	-0.023	0.025	0.019	0.015	-0.029	-0.04	-0.031	-0.02	0.006	0.066	0.05	0.035
protein localization to membrane	GO:0072657	-0.532	-0.897	-2.76	-2.463	-1.041	-0.899	-2.062	-2.493	-0.205	-0.234	-1.206	-0.935	-0.03	-0.019	-0.086	-0.065	-0.015	-0.018	-0.037	-0.048	-0.015	-0.001	-0.049	-0.017
establishment of protein localization to membrane	GO:0090150	-0.532	-0.897	-2.76	-2.463	-1.041	-0.899	-2.062	-2.493	-0.205	-0.234	-1.206	-0.935	-0.03	-0.019	-0.086	-0.065	-0.015	-0.018	-0.037	-0.048	-0.015	-0.001	-0.049	-0.017
DNA geometric change	GO:0032392	-0.142	-1.656	-0.211	-0.286	-0.752	-0.74	-2.061	-2.162	-0.075	-1.021	-0.002	-0.006	-0.015	-0.116	-0.01	-0.036	-0.031	-0.029	-0.11	-0.118	0.016	-0.088	0.1	0.082
RNA 3'-end processing	GO:0031123	-0.161	-0.998	-0.693	-0.91	-0.038	-0.572	-2.053	-2.162	-0.775	-0.628	-0.132	-0.233	-0.015	-0.028	-0.058	-0.067	0.027	-0.012	-0.047	-0.052	-0.042	-0.015	-0.011	-0.015
mitotic spindle organization in nucleus	GO:0030472	-0.433	-0.299	-0.914	-0.989	-0.217	-0.542	-2.047	-1.974	-0.332	-0.201	-0.068	-0.056	-0.023	-0.015	-0.124	-0.128	0.025	-0.042	-0.165	-0.183	-0.048	0.027	0.041	0.055
intracellular mRNA localization	GO:0008298	-0.141	-0.449	-0.583	-0.717	-0.774	-1.168	-2.023	-2.042	-0.09	-0.122	-0.049	-0.059	-0.006	-0.021	-0.061	-0.078	-0.013	-0.034	-0.108	-0.119	0.007	0.013	0.046	0.041
mitotic recombination	GO:0006312	-0.032	-0.871	-0.01	-0.241	-0.068	-0.998	-2.012	-1.048	-0.089	-0.219	0	-0.015	0.023	-0.058	0.265	0.032	0.096	-0.016	-0.085	-0.012	-0.073	-0.084	0.332	0.019
negative regulation of transcription from RNA polymerase II promoter	GO:0000122	-2.712	-0.44	-1.482	-1.5	-1.691	-0.888	-2.007	-1.574	-0.687	-0.113	-0.362	-0.431	-0.052	0.011	-0.057	-0.053	-0.038	-0.02	-0.002	0.012	-0.014	0.031	-0.055	-0.065
regulation of molecular function	GO:0065009	-0.037	-0.268	-0.487	-0.543	-0.003	-1.804	-2.002	-1.322	-0.669	-0.03	-0.039	-0.134	0.006	0.004	0.036	0.036	0.024	-0.012	0.009	0.024	-0.018	0.017	0.028	0.012
G1 phase	GO:0051318	-1.224	-0.716	-0.975	-0.89	-1.145	-1.395	-2.001	-1.874	-0.394	-0.186	-0.172	-0.124	-0.056	-0.034	-0.126	-0.106	-0.04	-0.038	-0.123	-0.121	-0.016	0.003	-0.003	0.015
G1 phase of mitotic cell cycle	GO:0000080	-1.224	-0.716	-0.975	-0.89	-1.145	-1.395	-2.001	-1.874	-0.394	-0.186	-0.172	-0.124	-0.056	-0.034	-0.126	-0.106	-0.04	-0.038	-0.123	-0.121	-0.016	0.003	-0.003	0.015
regulation of cell size	GO:0008361	-1.371	-0.902	-1.231	-1.072	-0.283	-0.23	-1.965	-1.201	-1.162	-1.134	-0.276	-0.374	-0.058	-0.036	-0.134	-0.116	0.017	-0.001	-0.099	-0.072	-0.075	-0.035	-0.035	-0.044
regulation of DNA recombination	GO:0000018	-0.387	-1.407	-0.637	-0.545	-0.511	-2.544	-1.959	-2.473	-0.207	-0.127	-0.051	-0.017	-0.03	-0.028	-0.053	-0.053	-0.031	-0.115	-0.099	-0.127	0.001	0.087	0.046	0.077
spindle assembly checkpoint	GO:0071173	-0.125	-0.809	-1.387	-1.386	-1.089	-1.591	-1.957	-1.818	-0.04	-0.168	-0.391	-0.413	-0.011	0.014	-0.046	-0.036	-0.041	-0.042	-0.033	-0.039	0.03	0.056	-0.013	0.003
regulation of localization	GO:0032879	-0.162	-0.429	-0.927	-0.944	-0.52	-0.369	-1.943	-1.536	-0.08	-0.319	-0.142	-0.236	-0.007	-0.011	-0.06	-0.057	-0.001	-0.008	-0.033	-0.026	-0.006	-0.004	-0.027	-0.031
organelle inheritance	GO:0048308	-0.357	-0.552	-0.527	-0.457	-0.038	-1.341	-1.937	-1.993	-0.935	-0.138	-0.087	-0.03	-0.022	-0.027	-0.056	-0.041	0.027	-0.03	-0.059	-0.066	-0.049	0.003	0.003	0.026
double-strand break repair via nonhomologous end joining	GO:0006303	-0.3	-0.7	-0.837	-0.913	-0.236	-2.688	-1.925	-2.339	-0.688	-0.062	-0.202	-0.225	-0.086	-0.08	-0.103	-0.098	0.01	-0.063	-0.092	-0.11	-0.096	-0.017	-0.011	0.012
localization within membrane	GO:0051668	-0.195	-0.864	-1.924	-1.853	-0.42	-0.689	-1.919	-2.361	-0.113	-0.395	-0.819	-0.665	-0.017	-0.035	-0.219	-0.206	-0.012	-0.019	-0.118	-0.138	-0.005	-0.015	-0.101	-0.068
regulation of protein serine/threonine kinase activity	GO:0071900	-0.531	-1.006	-1.409	-1.403	-0.071	-1.236	-1.919	-1.401	-0.976	-0.394	-0.393	-0.494	-0.042	-0.035	-0.128	-0.114	0.022	-0.024	-0.094	-0.077	-0.064	-0.011	-0.034	-0.037
maturation of LSU-rRNA	GO:0000470	-0.06	-1.725	-1.007	-1.602	-1.233	-3.246	-1.914	-2.907	-0.013	-0.127	-0.173	-0.219	0.014	-0.048	-0.093	-0.133	-0.031	-0.055	-0.082	-0.123	0.046	0.007	-0.011	-0.01
post-Golgi vesicle-mediated transport	GO:0006892	-0.01	-0.917	-0.53	-0.796	-0.094	-2.29	-1.91	-2.05	-0.093	-0.106	-0.041	-0.071	-0.007	-0.019	0.007	-0.008	0.03	-0.037	-0.006	-0.016	-0.037	0.017	0.012	0.008
chromatin silencing at rDNA	GO:0000183	-0.097	-0.646	-0.272	-0.501	-0.486	-2.033	-1.902	-2.035	-0.133	-0.057	-0.018	-0.071	-0.007	-0.019	-0.022	-0.053	-0.006	-0.047	-0.095	-0.098	-0.001	0.028	0.073	0.045
positive regulation of protein metabolic process	GO:0051247	-0.334	-0.318	-0.845	-0.739	-0.162	-1.129	-1.892	-1.781	-0.423	-0.133	-0.204	-0.173	-0.02	-0.008	-0.07	-0.058	0.012	-0.014	-0.061	-0.053	-0.032	0.005	-0.009	-0.005
ribosomal large subunit export from nucleus	GO:0000055	-0.325	-1.375	-0.783	-1.079	-1.347	-1.976	-1.892	-2.252	-0.035	-0.254	-0.143	-0.171	-0.017	-0.049	-0.093	-0.118	-0.035	-0.043	-0.093	-0.113	0.018	-0.006	-0.001	-0.006
anatomical structure homeostasis	GO:0060249	-0.108	-1.356	-0.322	-1.107	-0.372	-2.169	-1.887	-0.978	-0.127	-0.226	-0.052	-0.296	0.011	-0.062	0.065	-0.067	0.034	-0.038	-0.078	-0.037	-0.022	-0.047	0.133	-0.043
telomere maintenance	GO:0000723	-0.108	-1.356	-0.322	-1.107	-0.372	-2.169	-1.887	-0.978	-0.127	-0.226	-0.052	-0.296	0.011	-0.062	0.065	-0.067	0.034	-0.038	-0.078	-0.037	-0.022	-0.047	0.133	-0.043
regulation of GTPase activity	GO:0043087	-0.049	-0.964	-0.657	-0.658	-0.158	-2.718	-1.871	-1.579	-0.104	-0.104	-0.061	-0.101	0.016	-0.001	0.026	0.041	0.012	-0.045	-0.036	-0.019	0.004	0.044	0.062	0.061
regulation of GTP catabolic process	GO:0033124	-0.049	-0.964	-0.657	-0.658	-0.158	-2.718	-1.871	-1.579	-0.104	-0.104	-0.061	-0.101	0.016	-0.001	0.026	0.041	0.012	-0.045	-0.036	-0.019	0.004	0.044	0.062	0.061
positive regulation of molecular function	GO:0044093	-0.137	-0.223	-0.317	-0.389	-0.063	-1.862	-1.87	-1.499	-0.329	-0.024	-0.024	-0.1	-0.002	0.018	0.056	0.05	0.024	-0.024	-0.013	0.008	-0.026	0.041	0.069	0.042
establishment of protein localization to mitochondrion	GO:0072655	-0.296	-0.169	-2.629	-2.457	-0.084	-0.179	-1.848	-2.384	-0.592	-0.219	-1.327	-0.89	-0.015	-0.003	-0.13	-0.115	0.038	0.004	-0.029	-0.045	-0.053	-0.007	-0.101	-0.07
protein localization to mitochondrion	GO:0070585	-0.296	-0.169	-2.629	-2.457	-0.084	-0.179	-1.848	-2.384	-0.592	-0.219	-1.327	-0.89	-0.015	-0.003	-0.13	-0.115	0.038	0.004	-0.029	-0.045	-0.053	-0.007	-0.101	-0.07
regulation of vesicle-mediated transport	GO:0060627	-0.222	-0.991	-0.58	-0.608	-0.134	-0.683	-1.841	-1.774	-0.274	-0.36	-0.107	-0.105	-0.001	-0.038	-0.056	-0.052	0.039	-0.022	-0.068	-0.07	-0.039	-0.016	0.011	0.018
tRNA metabolic process	GO:0006399	-1.074	-2.06	-0.91	-1.356	-0.583	-0.674	-1.82	-2.337	-0.437	-1.41	-0.211	-0.335	-0.035	-0.029	-0.046	-0.055	0.002	-0.011	-0.025	-0.035	-0.036	-0.018	-0.02	-0.02
multi-organism cellular process	GO:0044764	-0.141	-0.783	-0.246	-0.211	-0.117	-2.827	-1.818	-1.413	-0.291	-0.096	-0.04	-0.025	-0.026	-0.036	0.03	0.05	0.056	-0.055	0.01	0.032	-0.056	0.02	0.02	0.024
protein import into mitochondrial matrix	GO:0030150	-0.335	-0.206	-1.224	-1.257	-0.01	-0.074	-1.817	-2.083	-1.337	-0.552	-0.404	-0.304	-0.009	0.006	-0.126	-0.109	0.095	0.018	-0.079	-0.099	-0.104	-0.012	-0.047	-0.01
regulation of response to stress	GO:0080134	-0.251	-0.4	-0.557	-0.624	-0.208	-1.087	-1.808	-1.311	-0.339	-0.097	-0.061	-0.159	-0.012	-0.017	-0.048	-0.045	0.021	-0.021	-0.057	-0.036	-0.033	0.004	0.009	-0.01
Golgi vesicle transport	GO:0048193	-0.004	-0.959	-1.656	-1.843	-0.011	-0.734	-1.802	-2.522	-0.256	-0.561	-0.448	-0.339	-0.001	-0.02	-0.048	-0.044	0.031	-0.014	-0.004	-0.016	-0.032	-0.006	-0.044	-0.028
transcription from RNA polymerase I promoter	GO:0006360	-0.171	-1.14	-0.895	-1.456	-2.301	-0.943	-1.79	-1.707	-0.008	-0.333	-0.163	-0.383	0.001	-0.038	-0.086	-0.123	-0.055	-0.024	-0.08	-0.082	0.057	-0.014	-0.006	-0.041
Golgi to plasma membrane transport	GO:0006893	-0.11	-2.078	-0.889	-1.378	-0.52	-2.723	-1.779	-2.2	-0.091	-0.297	-0.188	-0.34	0.004	-0.068	-0.099	-0.135	-0.001	-0.049	-0.069	-0.088	0.005	-0.019	-0.031	-0.047
regulation of cellular component biogenesis	GO:0044087	-0.201	-1.016	-0.195	-0.243	-0.041	-0.767	-1.777	-1.59	-0.921	-0.271	-0.013	-0.01	-0.019	-0.037	-0.001	-0.013	0.025	-0.018	-0.03	-0.028	-0.044	-0.019	0.029	0.015
regulation of cellular response to stress	GO:0080135	-0.277	-0.406	-0.459	-0.57	-0.437	-1.285	-1.754	-1.432	-0.174	-0.069	-0.041	-0.105	-0.013	-0.017	-0.039	-0.041	0.008	-0.025	-0.059	-0.043	-0.021	0.007	0.02	0.002
protein targeting to membrane	GO:0006612	-0.274	-0.575	-1.21	-1.367	-0.556	-1.081	-1.734	-2.014	-0.242	-0.117	-0.349	-0.341	-0.013	-0.012	-0.014	-0.003	-0.008	-0.025	-0.042	-0.046	-0.005	0.013	0.028	0.043
mating type switching	GO:0007533	-0.011	-0.305	-0.282	-0.276	-0.456	-2.909	-1.731	-1.769	-0.009	-0.011	-0.016	-0.013	0.043	-0.012	-0.034	-0.033	-0.01	-0.071	-0.112	-0.116	0.053	0.059	0.078	0.083
protein localization to endoplasmic reticulum	GO:0070972	-0.03	-0.76	-3.233	-3.207	-0.18	-0.512	-1.726	-2.147	-0.167	-0.504	-1.939	-1.654	0.024	-0.022	-0.097	-0.077	0.015	-0.013	-0.049	-0.058	0.009	-0.009	-0.048	-0.018
sister chromatid cohesion	GO:0007062	-0.02	-3.484	-0.565	-0.594	-1.255	-1.426	-1.724	-2.254	-0.001	-1.014	-0.089	-0.016	0.058	-0.083	0.035	0.039	-0.015	-0.006	0.055	-0.009	0.085	-0.05	-0.021	0.048
nucleotide metabolic process	GO:0009117	-1.207	-0.301	-0.128	-0.177	-0.451	-0.061	-1.719	-1.804	-0.963	-0.615	-0.001	-0.002	-0.028	0.01	0.081	0.087	0.01	0.009	0.028	0.032	-0.038	0.002	0.053	0.055
DNA integrity checkpoint	GO:0031570	-0.227	-0.899	-0.573	-0.628	-0.243	-1.655	-1.717	-1.776	-0.227	-0.091	-0.16	-0.146	-0.009	-0.033	-0.068	-0.068	0.009	-0.041	-0.078	-0.09	-0.018	0.009	0.01	0.022
telomere organization	GO:0032200	-0.086	-1.2	-0.302	-1.127	-0.323	-1.918	-1.707	-0.855	-0.124	-0.253	-0.065	-0.368	0.013	-0.059	0.066	-0.068	0.035	-0.034	-0.071	-0.03	-0.022	-0.048	0.126	-0.051
regulation of DNA-dependent transcription in response to stress	GO:0043620	-1.011	-0.134	-0.783	-0.528	-0.214	-1.737	-1.702	-1.117	-0.99	-0.013	-0.248	-0.257	-0.056	0.01	-0.054	-0.028	0.015	-0.03	-0.048	-0.013	-0.072	0.04	-0.007	-0.014
regulation of transcription from RNA polymerase II promoter in response to stress	GO:0043618	-1.011	-0.134	-0.783	-0.528	-0.214	-1.737	-1.702	-1.117	-0.99	-0.013	-0.248	-0.257	-0.056	0.01	-0.054	-0.028	0.015	-0.03	-0.048	-0.013	-0.072	0.04	-0.007	-0.014
nuclear cell cycle DNA replication	GO:0033260	-0.055	-1.922	-0.467	-0.671	-0.231	-0.496	-1.696	-1.639	-0.172	-1.449	-0.068	-0.142	0.015	-0.067	-0.052	-0.067	0.019	-0.019	-0.091	-0.091	-0.004	-0.048	0.039	0.023
cell cycle DNA replication	GO:0044786	-0.055	-1.922	-0.467	-0.671	-0.231	-0.496	-1.696	-1.639	-0.172	-1.449	-0.068	-0.142	0.015	-0.067	-0.052	-0.067	0.019	-0.019	-0.091	-0.091	-0.004	-0.048	0.039	0.023
response to temperature stimulus	GO:0009266	-0.111	-0.229	-0.389	-0.191	-0.1	-0.812	-1.688	-1.341	-0.34	-0.079	-0.08	-0.026	-0.007	0.019	0.054	0.104	0.004	-0.023	0.039	0.048	-0.011	0.042	0.015	0.056
positive regulation of cellular component organization	GO:0051130	-0.193	-0.456	-0.352	-0.266	-0.094	-1.579	-1.678	-1.554	-0.369	-0.054	-0.029	-0.024	0.001	-0.018	-0.03	-0.013	0.021	-0.038	-0.035	-0.044	-0.013	0.019	0.005	0.032
small GTPase mediated signal transduction	GO:0007264	-0.084	-0.234	-1.227	-1.442	-0.537	-0.854	-1.668	-1.565	-0.028	-0.081	-0.314	-0.511	0.003	0.018	0.021	0.02	0.001	-0.025	0.024	0.031	0.002	0.043	-0.003	-0.011
regulation of translational initiation	GO:0006446	-0.799	-1.738	-0.697	-1.12	-0.173	-0.861	-1.665	-1.522	-0.71	-0.892	-0.121	-0.348	-0.034	-0.059	-0.097	-0.128	0.02	-0.024	-0.089	-0.085	-0.054	-0.035	-0.008	-0.043
mRNA 3'-end processing	GO:0031124	-0.096	-0.125	-0.206	-0.249	-0.018	-0.313	-1.665	-1.346	-0.849	-0.176	-0.014	-0.039	-0.004	-0.004	-0.012	-0.01	0.042	-0.004	-0.057	-0.043	-0.045	0.001	0.044	0.033
regulation of signal transduction	GO:0009966	-0.077	-0.778	-0.912	-0.725	-0.171	-1.173	-1.66	-1.493	-0.217	-0.127	-0.16	-0.123	-0.023	-0.03	-0.034	-0.003	0.007	-0.02	-0.005	-0.001	-0.031	-0.01	-0.029	-0.002
intracellular signal transduction	GO:0035556	-0.018	-0.036	-1.022	-1.01	-0.493	-0.624	-1.656	-1.465	-0.025	-0.013	-0.207	-0.25	-0.005	0.017	0.002	0.01	-0.006	-0.014	0.016	0.021	0.001	0.029	-0.015	-0.011
positive regulation of GTPase activity	GO:0043547	-0.114	-0.982	-0.619	-0.731	-0.336	-2.361	-1.646	-1.367	-0.092	-0.126	-0.067	-0.154	0.009	0.002	0.041	0.049	-0.002	-0.044	-0.031	-0.011	0.012	0.047	0.072	0.06
aging	GO:0007568	-0.923	-0.074	-0.813	-0.636	-0.485	-0.168	-1.638	-1.675	-0.558	-0.201	-0.226	-0.169	-0.05	0.019	-0.006	0.014	-0.008	0	-0.034	-0.033	-0.042	0.019	0.028	0.047
response to heat	GO:0009408	-0.091	-0.269	-0.391	-0.181	-0.059	-0.71	-1.635	-1.318	-0.393	-0.113	-0.086	-0.024	-0.004	0.018	0.058	0.11	0.012	-0.021	0.044	0.051	-0.016	0.04	0.014	0.059
regulation of generation of precursor metabolites and energy	GO:0043467	-0.403	-0.013	-0.431	-0.327	-0.01	-0.303	-1.627	-0.953	-1.546	-0.009	-0.016	-0.023	-0.013	0.042	-0.006	0.042	0.08	-0.002	-0.09	-0.037	-0.093	0.044	0.085	0.079
maintenance of protein location in cell	GO:0032507	-0.006	-0.485	-1.415	-1.302	-0.761	-0.228	-1.626	-1.195	-0.013	-0.213	-0.419	-0.601	0.038	-0.003	-0.086	-0.062	-0.02	-0.006	-0.045	-0.014	0.059	0.002	-0.041	-0.048
establishment of protein localization to endoplasmic reticulum	GO:0072599	-0.05	-0.905	-2.39	-2.551	-0.275	-0.726	-1.621	-2.213	-0.149	-0.468	-1.314	-1.068	0.024	-0.027	-0.057	-0.045	0.009	-0.018	-0.048	-0.066	0.015	-0.009	-0.009	0.02
protein targeting to ER	GO:0045047	-0.05	-0.905	-2.39	-2.551	-0.275	-0.726	-1.621	-2.213	-0.149	-0.468	-1.314	-1.068	0.024	-0.027	-0.057	-0.045	0.009	-0.018	-0.048	-0.066	0.015	-0.009	-0.009	0.02
cellular response to heat	GO:0034605	-0.355	-0.697	-0.177	-0.114	-0.042	-0.979	-1.62	-1.321	-0.885	-0.311	-0.046	-0.017	-0.028	-0.027	0.074	0.114	0.032	-0.032	0.033	0.042	-0.059	0.005	0.042	0.072
regulation of intracellular transport	GO:0032386	-0.19	-0.358	-0.234	-0.219	-1.238	-0.406	-1.612	-1.2	-0.016	-0.18	-0.024	-0.041	-0.01	-0.001	-0.007	-0.006	-0.04	-0.013	-0.076	-0.058	0.03	0.012	0.07	0.053
nucleoside phosphate metabolic process	GO:0006753	-1.214	-0.347	-0.141	-0.174	-0.444	-0.06	-1.61	-1.658	-0.961	-0.695	-0.002	-0.002	-0.023	0.012	0.082	0.089	0.015	0.012	0.037	0.04	-0.038	-0.001	0.045	0.049
invasive filamentous growth	GO:0036267	-0.052	-0.168	-0.47	-0.328	-0.071	-1.115	-1.608	-1.91	-0.234	-0.035	-0.161	-0.042	0.014	-0.008	-0.14	-0.115	0.026	-0.017	0.025	-0.134	-0.012	0.009	-0.165	0.019
cell communication	GO:0007154	-0.038	-0.001	-0.578	-0.314	-0.277	-0.173	-1.607	-1.178	-0.14	-0.003	-0.155	-0.101	-0.007	0.019	0.007	0.035	0.012	-0.003	0.048	0.038	-0.013	0.021	-0.04	-0.003
mitochondrial membrane organization	GO:0007006	-0.522	-0.148	-2.587	-2.237	-0.815	-0.418	-1.603	-1.492	-0.302	-0.075	-1.473	-1.447	-0.056	-0.004	-0.181	-0.164	-0.015	-0.014	-0.063	-0.056	-0.04	0.01	-0.117	-0.108
protein localization to chromosome	GO:0034502	-0.234	-1.268	-0.448	-0.734	-0.82	-2.972	-1.596	-1.894	-0.079	-0.153	-0.015	-0.049	-0.028	-0.067	0.078	0.014	-0.011	-0.06	0.069	-0.002	0.009	-0.007	0.009	0.016
protein phosphorylation	GO:0006468	-0.029	-1.023	-1.46	-1.474	-0.293	-2.347	-1.583	-1.301	-0.068	-0.189	-0.52	-0.584	-0.006	-0.026	-0.024	-0.022	-0.009	-0.03	-0.007	0.005	0.002	0.003	-0.018	-0.011
karyogamy	GO:0000741	-0.175	-0.801	-0.226	-0.633	-0.383	-2.299	-1.571	-1.318	-0.09	-0.145	-0.053	-0.26	-0.014	-0.056	0.072	-0.025	0.079	-0.07	-0.005	0.016	-0.092	0.014	0.078	-0.041
replicative cell aging	GO:0001302	-0.642	-0.163	-1.242	-1.049	-0.443	-0.055	-1.546	-1.706	-0.299	-0.438	-0.334	-0.234	-0.022	0.002	-0.059	-0.027	-0.003	0.011	-0.042	-0.037	-0.019	-0.008	-0.017	0.01
regulation of cellular catabolic process	GO:0031329	-0.036	-0.173	-0.333	-0.316	-0.111	-2.57	-1.546	-0.86	-0.151	-0.006	-0.02	-0.06	0.015	0.011	0.05	0.069	0.023	-0.028	0.001	0.029	-0.007	0.04	0.049	0.04
hydrogen transport	GO:0006818	-3.27	-0.486	-2.374	-2.519	-1.145	-0.017	-1.509	-1.656	-1.031	-1.366	-1.431	-1.704	-0.101	-0.014	-0.17	-0.176	-0.036	0.013	-0.064	-0.069	-0.066	-0.027	-0.106	-0.106
regulation of cellular localization	GO:0060341	-0.072	-0.492	-0.296	-0.342	-0.373	-0.238	-1.499	-1.077	-0.049	-0.368	-0.07	-0.175	0.009	-0.011	-0.023	-0.029	-0.001	-0.006	-0.051	-0.035	0.01	-0.005	0.028	0.006
response to abiotic stimulus	GO:0009628	-0.205	-0.216	-0.346	-0.166	-0.125	-1.915	-1.493	-1.173	-0.448	-0.025	-0.046	-0.027	-0.018	0.013	0.043	0.071	0.009	-0.024	0.032	0.045	-0.027	0.037	0.015	0.026
budding cell bud growth	GO:0007117	-0.057	-1.249	-1.692	-1.548	-0.531	-0.945	-1.475	-1.176	-0.058	-0.363	-0.852	-0.757	0.012	-0.038	-0.144	-0.123	-0.007	-0.033	-0.064	-0.058	0.019	-0.005	-0.081	-0.065
signal transduction	GO:0007165	-0.013	-0.006	-0.987	-0.779	-0.366	-0.321	-1.472	-1.268	-0.038	-0.009	-0.325	-0.252	-0.002	0.011	-0.038	-0.016	0.016	-0.01	0.026	0.002	-0.007	0.02	-0.065	-0.018
single organism signaling	GO:0044700	-0.013	-0.006	-0.987	-0.779	-0.366	-0.321	-1.472	-1.268	-0.038	-0.009	-0.325	-0.252	-0.002	0.011	-0.038	-0.016	0.016	-0.01	0.026	0.002	-0.007	0.02	-0.065	-0.018
signaling	GO:0023052	-0.013	-0.006	-0.987	-0.779	-0.366	-0.321	-1.472	-1.268	-0.038	-0.009	-0.325	-0.252	-0.002	0.011	-0.038	-0.016	0.016	-0.01	0.026	0.002	-0.007	0.02	-0.065	-0.018
nuclear-transcribed mRNA catabolic process, deadenylation-dependent decay	GO:0000288	-0.258	-0.65	-0.338	-0.336	-0.382	-0.46	-1.467	-1.336	-0.273	-0.413	-0.02	-0.023	-0.024	0.001	0.125	0.129	0.009	-0.006	-0.037	-0.028	-0.033	0.007	0.162	0.157
vesicle-mediated transport	GO:0016192	-0.001	-0.72	-1.242	-1.418	-0.001	-0.538	-1.464	-1.737	-0.428	-0.475	-0.274	-0.313	0	-0.017	-0.014	-0.01	0.03	-0.012	0.014	0.013	-0.036	-0.006	-0.027	-0.018
cell aging	GO:0007569	-0.787	-0.101	-0.96	-0.758	-0.398	-0.127	-1.455	-1.486	-0.46	-0.258	-0.289	-0.22	-0.028	0.005	-0.039	-0.011	0	0.004	-0.026	-0.022	-0.028	0.001	-0.013	0.011
lipid transport	GO:0006869	-0.219	-0.118	-0.136	-0.055	-0.304	-0.409	-1.446	-0.885	-0.462	-0.144	-0.008	-0.005	-0.013	0.046	0.054	0.109	0.037	-0.004	-0.027	-0.034	-0.05	0.05	0.081	0.143
methionine metabolic process	GO:0006555	-1.748	-0.008	-1.918	-1.861	-0.16	0	-1.438	-1.43	-1.751	-0.851	-0.427	-0.301	-0.057	0.045	-0.116	-0.108	0.03	0.072	-0.081	-0.082	-0.087	-0.027	-0.035	-0.026
cellular protein complex disassembly	GO:0043624	-1.289	-1.223	-1.074	-1.239	-1.424	-0.282	-1.423	-1.973	-0.253	-0.953	-0.192	-0.123	-0.058	-0.03	-0.066	-0.069	-0.042	0.003	-0.065	-0.096	-0.016	-0.033	-0.001	0.027
maintenance of location in cell	GO:0051651	-0.006	-0.472	-1.378	-1.199	-0.509	-0.175	-1.421	-1.023	-0.027	-0.273	-0.505	-0.692	0.037	-0.004	-0.083	-0.057	-0.009	-0.002	-0.034	-0.003	0.046	-0.002	-0.049	-0.054
G-protein coupled receptor signaling pathway	GO:0007186	-0.054	-0.167	-0.503	-0.273	-0.201	-0.569	-1.418	-1.125	-0.143	-0.09	-0.211	-0.075	0.029	-0.043	-0.296	-0.227	0.117	-0.05	-0.063	-0.25	-0.022	0.008	-0.237	0.034
DNA damage checkpoint	GO:0000077	-0.407	-0.88	-0.935	-1.005	-0.175	-1.872	-1.408	-1.398	-0.445	-0.054	-0.405	-0.415	-0.019	-0.035	-0.119	-0.121	0.016	-0.053	-0.084	-0.095	-0.035	0.018	-0.035	-0.027
proton transport	GO:0015992	-2.966	-0.522	-2.168	-2.322	-0.961	-0.012	-1.393	-1.54	-1.118	-1.536	-1.312	-1.593	-0.096	-0.015	-0.163	-0.17	-0.027	0.016	-0.061	-0.066	-0.069	-0.03	-0.102	-0.103
retrograde vesicle-mediated transport, Golgi to ER	GO:0006890	-0.117	-0.599	-1.493	-1.185	-0.175	-0.323	-1.393	-1.912	-0.162	-0.664	-0.642	-0.263	0.006	-0.026	-0.147	-0.114	0.018	-0.005	-0.072	-0.096	-0.012	-0.021	-0.075	-0.018
branched-chain amino acid metabolic process	GO:0009081	-3.72	-0.127	-0.677	-0.868	-0.275	-0.003	-1.39	-1.843	-2.607	-1.5	-0.341	-0.266	-0.145	-0.008	-0.05	-0.068	-0.01	-0.005	-0.031	-0.071	-0.135	-0.004	-0.019	0.003
conjugation with cellular fusion	GO:0000747	-0.171	-0.85	-0.173	-0.171	-0.195	-2.284	-1.384	-1.176	-0.234	-0.163	-0.046	-0.035	-0.029	-0.038	0.045	0.061	0.05	-0.051	0.024	0.04	-0.056	0.014	0.018	0.021
protein targeting to mitochondrion	GO:0006626	-0.361	-0.179	-1.935	-1.701	-0.109	-0.101	-1.382	-1.802	-0.598	-0.387	-1.037	-0.594	-0.015	-0.004	-0.105	-0.086	0.039	0.011	-0.014	-0.031	-0.054	-0.015	-0.091	-0.054
positive regulation of hydrolase activity	GO:0051345	-0.036	-0.563	-0.366	-0.52	-0.077	-2.181	-1.379	-1.214	-0.133	-0.057	-0.05	-0.154	0.023	0.008	0.066	0.066	0.028	-0.038	0.001	0.017	-0.004	0.046	0.065	0.049
mRNA processing	GO:0006397	-0.088	-0.385	-0.358	-0.719	-0.342	-1.145	-1.377	-1.867	-0.116	-0.134	-0.059	-0.166	-0.017	-0.014	-0.019	-0.035	-0.001	-0.016	-0.007	-0.015	-0.016	0.002	-0.012	-0.02
regulation of catabolic process	GO:0009894	-0.022	-0.16	-0.192	-0.195	-0.09	-2.518	-1.357	-0.769	-0.114	-0.009	-0.014	-0.038	0.017	0.011	0.069	0.084	0.016	-0.024	0.021	0.045	0.001	0.035	0.048	0.039
regulation of growth	GO:0040008	-0.384	-0.075	-0.574	-0.406	-1.204	-0.857	-1.352	-0.75	-0.078	-0.023	-0.253	-0.113	-0.02	-0.02	-0.017	0.026	-0.097	-0.018	-0.031	0.023	0.078	-0.019	-0.03	0.003
regulation of Ras GTPase activity	GO:0032318	-0.145	-0.702	-0.744	-0.611	-0.045	-1.446	-1.348	-1.23	-0.385	-0.185	-0.18	-0.159	-0.036	-0.017	-0.037	0.001	0.039	-0.04	-0.05	-0.043	-0.075	0.023	0.013	0.044
regulation of cell communication	GO:0010646	-0.081	-0.782	-0.66	-0.522	-0.206	-1.293	-1.347	-1.197	-0.181	-0.116	-0.137	-0.116	-0.023	-0.028	-0.019	0.009	0.009	-0.019	0.005	0.01	-0.032	-0.01	-0.025	-0.001
cell surface receptor signaling pathway	GO:0007166	-0.065	-0.196	-0.532	-0.302	-0.208	-0.459	-1.346	-1.048	-0.154	-0.132	-0.247	-0.1	0.026	-0.044	-0.291	-0.225	0.114	-0.046	-0.059	-0.24	-0.023	0.002	-0.236	0.026
regulation of developmental process	GO:0050793	-0.062	-0.797	-0.298	-0.177	-0.484	-1.331	-1.343	-1.503	-0.051	-0.142	-0.032	-0.018	0.022	-0.015	0.056	0.098	-0.015	-0.037	-0.022	-0.013	0.037	0.014	0.078	0.112
aspartate family amino acid biosynthetic process	GO:0009067	-2.972	-0.001	-1.976	-1.841	-0.239	0	-1.341	-1.221	-2.554	-1.222	-0.612	-0.424	-0.075	0.058	-0.126	-0.111	0.023	0.087	-0.056	-0.052	-0.098	-0.029	-0.07	-0.059
invasive growth in response to glucose limitation	GO:0001403	-0.055	-0.188	-0.522	-0.364	-0.046	-0.86	-1.326	-1.632	-0.3	-0.061	-0.256	-0.078	0.015	-0.009	-0.15	-0.124	0.032	-0.012	0.038	-0.129	-0.017	0.003	-0.187	0.005
response to salt stress	GO:0009651	-1.148	-0.136	-0.75	-0.428	-0.097	-1.459	-1.317	-1.017	-1.122	-0.015	-0.181	-0.149	-0.076	0.003	-0.105	-0.042	0.038	-0.043	-0.098	-0.046	-0.114	0.047	-0.007	0.004
sulfur amino acid biosynthetic process	GO:0000097	-1.322	-0.005	-1.931	-1.767	-0.139	0	-1.304	-1.153	-1.472	-0.714	-0.577	-0.391	-0.05	0.058	-0.157	-0.141	0.036	0.082	-0.081	-0.076	-0.086	-0.024	-0.076	-0.065
conjugation	GO:0000746	-0.192	-0.795	-0.159	-0.154	-0.175	-2.167	-1.301	-1.106	-0.269	-0.162	-0.047	-0.033	-0.03	-0.037	0.046	0.062	0.05	-0.05	0.026	0.041	-0.057	0.014	0.017	0.021
regulation of signaling	GO:0023051	-0.084	-0.791	-0.835	-0.628	-0.238	-1.02	-1.291	-1.188	-0.154	-0.147	-0.203	-0.167	-0.022	-0.03	-0.029	0.002	0.003	-0.019	0.005	0.009	-0.026	-0.011	-0.034	-0.007
sulfur amino acid metabolic process	GO:0000096	-1.717	-0.005	-1.362	-1.348	-0.118	0	-1.29	-1.284	-1.918	-0.999	-0.215	-0.151	-0.054	0.046	-0.083	-0.076	0.034	0.074	-0.072	-0.072	-0.089	-0.029	-0.011	-0.004
non-recombinational repair	GO:0000726	-0.163	-0.755	-0.361	-0.474	-0.057	-3.416	-1.288	-1.831	-0.919	-0.037	-0.076	-0.08	-0.048	-0.066	-0.027	-0.032	0.041	-0.062	-0.049	-0.073	-0.089	-0.004	0.023	0.041
methionine biosynthetic process	GO:0009086	-1.305	-0.004	-2.372	-2.125	-0.145	0	-1.276	-1.119	-1.455	-0.631	-0.878	-0.585	-0.051	0.063	-0.182	-0.162	0.036	0.086	-0.081	-0.076	-0.087	-0.023	-0.1	-0.086
aspartate family amino acid metabolic process	GO:0009066	-4.069	-0.002	-1.225	-1.203	-0.37	0	-1.257	-1.284	-2.634	-1.565	-0.209	-0.134	-0.08	0.039	-0.044	-0.038	0.013	0.075	-0.039	-0.043	-0.093	-0.037	-0.005	0.005
homeostatic process	GO:0042592	-0.056	-0.236	-2.233	-2.785	-0.001	-0.064	-1.25	-0.727	-1.176	-0.761	-1.991	-3.203	0.009	-0.009	-0.092	-0.119	0.046	-0.003	-0.014	-0.026	-0.033	-0.014	-0.082	-0.096
membrane docking	GO:0022406	-0.022	-0.338	-0.036	-0.061	-0.749	-1.209	-1.247	-1.234	-0.013	-0.052	-0.002	-0.004	0.032	-0.036	0.169	0.12	-0.032	-0.015	0.048	0.039	0.064	-0.021	0.121	0.082
regulation of intracellular protein kinase cascade	GO:0010627	-0.506	-1.005	-0.956	-0.95	-0.569	-0.324	-1.23	-0.992	-0.315	-0.686	-0.345	-0.388	-0.066	-0.043	-0.109	-0.1	-0.039	-0.003	-0.051	-0.042	-0.027	-0.04	-0.058	-0.058
nucleobase-containing small molecule metabolic process	GO:0055086	-1.475	-0.284	-0.128	-0.142	-0.342	-0.023	-1.225	-1.105	-1.157	-0.81	-0.004	-0.009	-0.028	0.011	0.077	0.084	0.016	0.015	0.041	0.048	-0.044	-0.004	0.035	0.036
pheromone-dependent signal transduction involved in conjugation with cellular fusion	GO:0000750	-0.052	-0.334	-0.232	-0.126	-0.094	-1.182	-1.215	-0.863	-0.164	-0.044	-0.097	-0.042	0.041	-0.029	0.007	0.072	0.153	-0.1	-0.047	-0.022	-0.027	0.075	0.049	0.1
RNA polyadenylation	GO:0043631	-0.151	-0.466	-0.461	-0.644	-0.03	-0.579	-1.215	-1.229	-0.729	-0.24	-0.107	-0.149	-0.003	-0.022	-0.049	-0.063	0.054	-0.017	-0.067	-0.064	-0.056	-0.004	0.019	0.001
signal transduction involved in conjugation with cellular fusion	GO:0032005	-0.052	-0.334	-0.232	-0.126	-0.094	-1.182	-1.215	-0.863	-0.164	-0.044	-0.097	-0.042	0.041	-0.029	0.007	0.072	0.153	-0.1	-0.047	-0.022	-0.027	0.075	0.049	0.1
regulation of nucleotide metabolic process	GO:0006140	-0.037	-0.747	-0.42	-0.411	-0.071	-2.816	-1.201	-1.024	-0.144	-0.074	-0.124	-0.137	0.023	0.004	0.06	0.082	0.027	-0.041	0.012	0.028	-0.003	0.045	0.048	0.054
regulation of purine nucleotide metabolic process	GO:1900542	-0.037	-0.747	-0.42	-0.411	-0.071	-2.816	-1.201	-1.024	-0.144	-0.074	-0.124	-0.137	0.023	0.004	0.06	0.082	0.027	-0.041	0.012	0.028	-0.003	0.045	0.048	0.054
vesicle docking	GO:0048278	-0.02	-0.276	-0.031	-0.056	-0.688	-1.23	-1.197	-1.172	-0.015	-0.037	-0.002	-0.004	0.034	-0.034	0.181	0.128	-0.031	-0.015	0.054	0.045	0.066	-0.019	0.127	0.083
lipid localization	GO:0010876	-0.261	-0.14	-0.085	-0.032	-0.272	-0.41	-1.194	-0.685	-0.552	-0.166	-0.005	-0.004	-0.015	0.042	0.068	0.12	0.038	-0.004	-0.017	-0.021	-0.053	0.046	0.084	0.141
cellular macromolecule catabolic process	GO:0044265	0	-0.122	-0.067	-0.057	0	-0.538	-1.189	-1.25	-0.247	-0.118	-0.005	-0.004	0.017	0.002	0.026	0.032	0.037	-0.005	0.007	0.007	-0.02	0.007	0.019	0.025
regulation of MAPK cascade	GO:0043408	-0.455	-0.898	-0.803	-0.799	-0.588	-0.335	-1.175	-0.945	-0.281	-0.598	-0.266	-0.3	-0.066	-0.041	-0.095	-0.087	-0.042	-0.003	-0.049	-0.04	-0.024	-0.038	-0.046	-0.047
regulation of cell growth	GO:0001558	-0.591	-0.193	-0.748	-0.671	-1.014	-0.941	-1.172	-0.725	-0.182	-0.064	-0.429	-0.283	-0.03	-0.055	-0.069	-0.043	-0.114	-0.029	-0.067	-0.01	0.084	-0.05	-0.067	-0.034
spliceosomal complex assembly	GO:0000245	-0.395	-0.038	-0.235	-0.5	-0.238	-1.664	-1.171	-1.063	-0.323	-0.008	-0.046	-0.173	-0.027	0.018	0.021	-0.022	0.004	-0.038	-0.045	-0.048	-0.031	0.057	0.067	0.026
regulation of nucleoside metabolic process	GO:0009118	-0.03	-0.752	-0.397	-0.389	-0.058	-2.669	-1.163	-0.943	-0.146	-0.086	-0.121	-0.146	0.025	0.005	0.064	0.086	0.029	-0.04	0.014	0.031	-0.003	0.045	0.05	0.054
regulation of nucleotide catabolic process	GO:0030811	-0.03	-0.752	-0.397	-0.389	-0.058	-2.669	-1.163	-0.943	-0.146	-0.086	-0.121	-0.146	0.025	0.005	0.064	0.086	0.029	-0.04	0.014	0.031	-0.003	0.045	0.05	0.054
regulation of purine nucleotide catabolic process	GO:0033121	-0.03	-0.752	-0.397	-0.389	-0.058	-2.669	-1.163	-0.943	-0.146	-0.086	-0.121	-0.146	0.025	0.005	0.064	0.086	0.029	-0.04	0.014	0.031	-0.003	0.045	0.05	0.054
membrane organization	GO:0061024	-0.016	-0.648	-1.33	-1.428	-0.278	-0.488	-1.155	-1.311	-0.065	-0.491	-0.878	-1.225	-0.007	-0.019	-0.02	-0.016	0.009	-0.008	0.014	0.013	-0.016	-0.005	-0.033	-0.032
single-organism membrane organization	GO:0044802	-0.016	-0.648	-1.33	-1.428	-0.278	-0.488	-1.155	-1.311	-0.065	-0.491	-0.878	-1.225	-0.007	-0.019	-0.02	-0.016	0.009	-0.008	0.014	0.013	-0.016	-0.005	-0.033	-0.032
nuclear-transcribed mRNA catabolic process, nonsense-mediated decay	GO:0000184	-0.089	-0.957	-0.183	-0.267	-0.428	-0.684	-1.13	-1.272	-0.091	-0.386	-0.028	-0.035	-0.009	-0.007	0.162	0.14	0	-0.016	-0.028	-0.036	-0.009	0.009	0.19	0.175
nucleoside biosynthetic process	GO:0009163	-2.605	-0.302	-1.716	-1.979	-0.771	-0.096	-1.126	-1.434	-1.462	-0.605	-0.681	-0.701	-0.074	0.006	-0.097	-0.104	-0.012	0.007	-0.04	-0.053	-0.063	-0.001	-0.058	-0.051
maintenance of protein location	GO:0045185	-0.02	-0.403	-1.093	-0.992	-0.757	-0.095	-1.117	-0.76	-0.035	-0.356	-0.43	-0.619	0.023	-0.001	-0.048	-0.023	-0.02	0.007	-0.006	0.027	0.043	-0.008	-0.043	-0.05
regulation of protein complex assembly	GO:0043254	-0.338	-0.307	-0.077	-0.061	-0.014	-0.591	-1.113	-1.02	-1.302	-0.114	-0.003	-0.002	-0.017	-0.014	0.029	0.043	0.05	-0.017	-0.036	-0.03	-0.067	0.004	0.065	0.073
RNA splicing, via transesterification reactions	GO:0000375	-0.294	-0.463	-0.501	-1.004	-0.314	-2.271	-1.105	-1.769	-0.321	-0.052	-0.164	-0.309	-0.027	-0.016	-0.03	-0.059	-0.002	-0.031	-0.008	-0.026	-0.025	0.015	-0.022	-0.032
rRNA 3'-end processing	GO:0031125	-0.568	-2.048	-1.406	-1.518	-0.472	-0.526	-1.091	-1.539	-0.299	-1.263	-0.926	-0.787	-0.049	-0.064	-0.152	-0.171	-0.005	-0.023	-0.053	-0.093	-0.044	-0.041	-0.1	-0.078
purine ribonucleoside monophosphate catabolic process	GO:0009169	-0.391	-0.433	-0.091	-0.15	-1.048	-1.96	-1.075	-1.161	-0.239	-0.153	-0.003	-0.01	-0.065	-0.034	0.057	0.043	-0.025	-0.043	-0.027	-0.033	-0.04	0.009	0.084	0.076
ribonucleoside monophosphate catabolic process	GO:0009158	-0.391	-0.433	-0.091	-0.15	-1.048	-1.96	-1.075	-1.161	-0.239	-0.153	-0.003	-0.01	-0.065	-0.034	0.057	0.043	-0.025	-0.043	-0.027	-0.033	-0.04	0.009	0.084	0.076
ATP catabolic process	GO:0006200	-0.391	-0.433	-0.091	-0.15	-1.048	-1.96	-1.075	-1.161	-0.239	-0.153	-0.003	-0.01	-0.065	-0.034	0.057	0.043	-0.025	-0.043	-0.027	-0.033	-0.04	0.009	0.084	0.076
nucleoside monophosphate catabolic process	GO:0009125	-0.391	-0.433	-0.091	-0.15	-1.048	-1.96	-1.075	-1.161	-0.239	-0.153	-0.003	-0.01	-0.065	-0.034	0.057	0.043	-0.025	-0.043	-0.027	-0.033	-0.04	0.009	0.084	0.076
purine nucleoside monophosphate catabolic process	GO:0009128	-0.391	-0.433	-0.091	-0.15	-1.048	-1.96	-1.075	-1.161	-0.239	-0.153	-0.003	-0.01	-0.065	-0.034	0.057	0.043	-0.025	-0.043	-0.027	-0.033	-0.04	0.009	0.084	0.076
snRNA metabolic process	GO:0016073	-0.428	-2.146	-1.575	-1.838	-0.119	-0.6	-1.066	-1.464	-0.703	-1.489	-1.086	-1.08	-0.034	-0.065	-0.159	-0.178	0.024	-0.014	-0.053	-0.079	-0.058	-0.051	-0.106	-0.1
mitochondrial transport	GO:0006839	-0.925	-0.296	-2.211	-2.012	-0.065	-0.037	-1.05	-1.215	-1.379	-0.774	-1.684	-1.432	-0.036	-0.018	-0.1	-0.082	0.032	0.015	0.004	0	-0.068	-0.033	-0.103	-0.082
protein transmembrane transport	GO:0071806	-0.093	-0.323	-2.563	-1.978	-0.161	-0.343	-1.05	-1.5	-0.315	-0.274	-1.355	-0.786	0.007	-0.012	-0.055	-0.03	0.014	-0.004	0.004	-0.01	-0.022	-0.011	-0.048	-0.019
intracellular protein transmembrane transport	GO:0065002	-0.093	-0.323	-2.563	-1.978	-0.161	-0.343	-1.05	-1.5	-0.315	-0.274	-1.355	-0.786	0.007	-0.012	-0.055	-0.03	0.014	-0.004	0.004	-0.01	-0.022	-0.011	-0.048	-0.019
nucleoside monophosphate metabolic process	GO:0009123	-1.216	-0.247	-0.553	-0.773	-1.29	-0.128	-1.044	-1.148	-0.489	-0.558	-0.079	-0.158	-0.055	0.012	0.003	-0.001	-0.019	0.007	-0.014	-0.014	-0.036	0.005	0.017	0.012
cotranslational protein targeting to membrane	GO:0006613	-0.017	-0.621	-1.389	-1.443	-0.179	-0.766	-1.043	-1.28	-0.102	-0.25	-0.49	-0.43	0.087	-0.021	0.109	0.12	0.026	-0.024	-0.01	-0.026	0.06	0.003	0.119	0.147
peptidyl-lysine modification	GO:0018205	-0.005	-1.736	-0.127	-0.272	-0.455	-1.628	-1.035	-1.002	-0.023	-0.303	-0.014	-0.047	0.016	-0.039	-0.014	-0.037	-0.007	-0.034	-0.05	-0.043	0.023	-0.005	0.036	0.006
endocytosis	GO:0006897	-0.637	-0.648	-0.41	-0.371	-0.004	-0.254	-1.034	-0.763	-1.604	-0.704	-0.051	-0.073	-0.053	-0.022	0.039	0.057	0.05	-0.021	0.018	0.026	-0.103	-0.001	0.02	0.03
organelle fusion	GO:0048284	-0.096	-0.751	-0.23	-0.537	-0.165	-1.325	-1.033	-1.01	-0.114	-0.296	-0.091	-0.303	-0.001	-0.029	0.025	-0.017	0.044	-0.03	0.011	0.014	-0.044	0.001	0.014	-0.031
RNA splicing	GO:0008380	-0.164	-0.464	-0.562	-1.061	-0.41	-1.511	-1.029	-1.67	-0.149	-0.118	-0.223	-0.353	-0.02	-0.015	-0.032	-0.055	-0.006	-0.022	-0.002	-0.019	-0.013	0.007	-0.03	-0.036
organophosphate ester transport	GO:0015748	-0.029	-0.545	-1.046	-0.47	-0.586	-0.277	-1.018	-0.713	-0.049	-0.518	-0.505	-0.238	0.004	-0.025	-0.082	-0.03	0.006	0.008	-0.029	-0.026	-0.002	-0.033	-0.053	-0.005
actin filament-based process	GO:0030029	-0.536	-0.284	-0.209	-0.223	-0.042	-0.781	-1.017	-0.84	-0.965	-0.068	-0.018	-0.023	-0.019	-0.014	0.004	0.011	0.025	-0.014	-0.011	-0.007	-0.044	0	0.015	0.018
ribonucleoside biosynthetic process	GO:0042455	-2.679	-0.306	-1.553	-1.803	-0.739	-0.067	-1.001	-1.275	-1.544	-0.716	-0.627	-0.662	-0.076	0.006	-0.09	-0.097	-0.011	0.011	-0.035	-0.047	-0.065	-0.005	-0.055	-0.049
ribonucleoside monophosphate metabolic process	GO:0009161	-1.118	-0.214	-0.494	-0.688	-1.343	-0.172	-0.998	-1.129	-0.425	-0.444	-0.066	-0.123	-0.053	0.014	0.008	0.005	-0.02	0.006	-0.013	-0.014	-0.033	0.008	0.021	0.019
regulation of hydrolase activity	GO:0051336	-0.011	-0.467	-0.287	-0.359	-0.016	-2.07	-0.996	-0.875	-0.213	-0.057	-0.091	-0.137	0.028	0.009	0.08	0.091	0.04	-0.023	0.04	0.052	-0.012	0.032	0.04	0.039
glycolysis	GO:0006096	-1.883	-0.338	-0.097	-0.083	-0.333	-0.039	-0.992	-0.938	-1.76	-0.693	0	0	-0.074	0.034	0.335	0.368	0.036	0.045	0.139	0.17	-0.1	-0.011	0.254	0.25
intracellular protein kinase cascade	GO:0007243	-0.13	-0.566	-1.214	-1.015	-0.53	-0.818	-0.988	-1.188	-0.232	-0.21	-0.633	-0.449	-0.046	-0.034	-0.137	-0.11	-0.05	-0.029	-0.035	-0.051	0.004	-0.018	-0.101	-0.059
glycosyl compound biosynthetic process	GO:1901659	-2.332	-0.274	-1.217	-1.419	-0.705	-0.086	-0.984	-1.295	-1.417	-0.633	-0.466	-0.469	-0.069	0.005	-0.068	-0.076	-0.009	0.008	-0.033	-0.046	-0.06	-0.003	-0.036	-0.03
regulation of cytoskeleton organization	GO:0051493	-0.384	-0.564	-0.698	-0.899	-0.029	-0.604	-0.971	-0.659	-1.009	-0.238	-0.215	-0.483	-0.015	-0.022	-0.057	-0.06	0.046	-0.022	-0.038	-0.027	-0.061	0	-0.018	-0.033
carbohydrate derivative biosynthetic process	GO:1901137	-0.754	-0.063	-3.981	-2.803	-0.121	-0.004	-0.964	-0.993	-0.832	-0.531	-3.163	-1.978	-0.027	0.015	-0.075	-0.053	0.01	0.016	-0.003	0.003	-0.037	0	-0.073	-0.056
positive regulation of translation	GO:0045727	-0.302	-0.867	-2.231	-1.849	-0.715	-0.584	-0.961	-1.232	-0.122	-0.568	-1.555	-0.947	-0.01	-0.036	-0.222	-0.199	-0.015	-0.019	-0.099	-0.105	0.005	-0.016	-0.123	-0.094
sphingolipid biosynthetic process	GO:0030148	-0.34	-0.661	-2.138	-1.109	-0.153	-0.002	-0.957	-0.565	-0.492	-2.003	-1.739	-0.917	-0.018	-0.066	-0.196	-0.11	0.021	0.034	-0.04	-0.008	-0.039	-0.1	-0.156	-0.102
regulation of protein localization	GO:0032880	-0.054	-0.228	-0.46	-0.519	-0.324	-0.287	-0.949	-0.692	-0.094	-0.19	-0.139	-0.303	0.006	0.001	-0.039	-0.044	0.003	-0.009	-0.024	-0.008	0.004	0.01	-0.015	-0.036
response to nutrient levels	GO:0031667	-0.355	-0.06	-0.239	-0.132	-0.346	-0.087	-0.949	-0.631	-0.492	-0.134	-0.082	-0.051	-0.016	0.013	0.068	0.1	-0.001	0.012	0.065	0.079	-0.015	0.001	0.003	0.021
maintenance of location	GO:0051235	-0.017	-0.481	-0.986	-0.832	-0.602	-0.087	-0.942	-0.577	-0.039	-0.499	-0.457	-0.668	0.025	-0.005	-0.041	-0.016	-0.012	0.008	0.003	0.036	0.037	-0.013	-0.044	-0.052
intra-Golgi vesicle-mediated transport	GO:0006891	-0.015	-0.944	-0.683	-0.664	-0.01	-2.164	-0.937	-1.554	-0.338	-0.123	-0.28	-0.138	0.036	-0.037	-0.062	-0.059	0.057	-0.051	-0.024	-0.062	-0.021	0.014	-0.037	0.003
intracellular protein transmembrane import	GO:0044743	-0.321	-0.245	-2.275	-1.64	-0.267	-0.279	-0.934	-1.17	-0.481	-0.281	-1.425	-0.903	-0.021	-0.011	-0.12	-0.092	0.005	-0.001	-0.005	-0.015	-0.043	-0.014	-0.102	-0.078
response to oxygen-containing compound	GO:1901700	-0.527	0	-0.324	-0.223	-0.117	-0.019	-0.927	-0.704	-1.336	-0.023	-0.202	-0.228	-0.048	0.113	-0.043	-0.044	0.001	0.028	0.045	-0.089	-0.05	0.085	-0.078	0.045
establishment of protein localization to mitochondrial membrane	GO:0090151	-0.969	-0.859	-2.918	-2.159	-0.739	-0.181	-0.926	-1.078	-0.535	-0.785	-2.563	-1.625	-0.091	-0.043	-0.273	-0.228	-0.006	-0.004	-0.059	-0.075	-0.085	-0.04	-0.214	-0.153
regulation of anatomical structure size	GO:0090066	-1.794	-0.622	-0.744	-0.644	-0.134	-0.145	-0.915	-0.588	-1.848	-0.899	-0.369	-0.401	-0.056	-0.024	-0.075	-0.058	0.026	0.002	-0.036	-0.021	-0.082	-0.026	-0.039	-0.038
regulation of cellular component size	GO:0032535	-1.794	-0.622	-0.744	-0.644	-0.134	-0.145	-0.915	-0.588	-1.848	-0.899	-0.369	-0.401	-0.056	-0.024	-0.075	-0.058	0.026	0.002	-0.036	-0.021	-0.082	-0.026	-0.039	-0.038
RNA modification	GO:0009451	-0.483	-3.066	-0.267	-0.589	-0.268	-1.09	-0.915	-0.848	-0.295	-1.5	-0.16	-0.424	-0.023	-0.054	0.001	-0.021	-0.013	-0.021	-0.017	-0.008	-0.01	-0.041	0	-0.013
chronological cell aging	GO:0001300	-0.889	-0.098	-0.596	-0.394	-0.55	-0.067	-0.903	-0.732	-0.564	-0.585	-0.507	-0.451	-0.049	0.007	-0.063	-0.029	-0.018	0.019	-0.026	-0.014	-0.031	-0.012	-0.038	-0.015
pH reduction	GO:0045851	-0.991	-0.579	-1.643	-1.733	-0.284	-0.117	-0.9	-1.1	-0.701	-1.049	-1.369	-1.257	-0.038	-0.026	-0.166	-0.168	0.009	0	-0.038	-0.05	-0.047	-0.026	-0.128	-0.118
intracellular pH reduction	GO:0051452	-0.991	-0.579	-1.643	-1.733	-0.284	-0.117	-0.9	-1.1	-0.701	-1.049	-1.369	-1.257	-0.038	-0.026	-0.166	-0.168	0.009	0	-0.038	-0.05	-0.047	-0.026	-0.128	-0.118
vacuolar acidification	GO:0007035	-0.991	-0.579	-1.643	-1.733	-0.284	-0.117	-0.9	-1.1	-0.701	-1.049	-1.369	-1.257	-0.038	-0.026	-0.166	-0.168	0.009	0	-0.038	-0.05	-0.047	-0.026	-0.128	-0.118
cellular chemical homeostasis	GO:0055082	-0.069	-0.176	-3.252	-2.612	-0.001	0	-0.892	-0.747	-1.032	-1.393	-3.726	-3.441	0.007	0.009	-0.193	-0.179	0.06	0.02	-0.014	-0.062	-0.045	-0.017	-0.18	-0.115
cellular response to starvation	GO:0009267	-0.124	-0.083	-0.196	-0.185	-0.264	-0.217	-0.89	-0.768	-0.305	-0.099	-0.044	-0.055	-0.009	0.008	0.043	0.06	0.018	0.002	0.013	0.024	-0.027	0.005	0.03	0.036
macromolecule glycosylation	GO:0043413	-0.274	-0.135	-3.34	-2.376	-0.007	-0.075	-0.883	-0.975	-1.063	-0.296	-3.119	-1.872	-0.013	0.002	-0.172	-0.136	0.038	0.007	-0.025	-0.023	-0.051	-0.005	-0.147	-0.113
protein glycosylation	GO:0006486	-0.274	-0.135	-3.34	-2.376	-0.007	-0.075	-0.883	-0.975	-1.063	-0.296	-3.119	-1.872	-0.013	0.002	-0.172	-0.136	0.038	0.007	-0.025	-0.023	-0.051	-0.005	-0.147	-0.113
cellular response to osmotic stress	GO:0071470	-0.641	-0.383	-0.499	-0.258	-0.117	-1.725	-0.883	-0.609	-0.998	-0.054	-0.377	-0.256	-0.076	-0.023	0.018	0.077	0.018	-0.054	0.035	0.079	-0.094	0.03	-0.018	-0.002
macromolecule catabolic process	GO:0009057	0	-0.091	-0.033	-0.025	0	-0.564	-0.882	-0.865	-0.302	-0.064	-0.003	-0.002	0.011	0.003	0.049	0.054	0.035	-0.007	0.025	0.026	-0.024	0.01	0.024	0.028
phosphatidylinositol metabolic process	GO:0046488	-0.077	-0.074	-1.529	-0.854	-0.104	-0.144	-0.881	-0.657	-0.208	-0.146	-0.962	-0.627	-0.005	0.007	-0.104	-0.071	0.025	-0.001	-0.025	-0.012	-0.03	0.008	-0.08	-0.058
response to starvation	GO:0042594	-0.102	-0.096	-0.176	-0.158	-0.196	-0.159	-0.869	-0.703	-0.34	-0.144	-0.034	-0.046	-0.007	0.005	0.047	0.064	0.021	0.004	0.013	0.025	-0.029	0.001	0.034	0.039
regulation of filamentous growth of a population of unicellular organisms	GO:1900428	-0.457	-0.382	-0.537	-0.454	-0.616	-0.437	-0.858	-0.302	-0.231	-0.285	-0.691	-0.509	-0.021	-0.06	-0.03	0.02	-0.12	-0.003	-0.019	0.075	0.099	-0.085	-0.086	-0.055
ATP metabolic process	GO:0046034	-0.688	-0.424	-0.226	-0.321	-1.296	-0.969	-0.848	-1.011	-0.28	-0.343	-0.054	-0.088	-0.064	-0.029	0.01	0.001	-0.028	-0.031	-0.011	-0.021	-0.037	0.002	0.022	0.021
serine family amino acid biosynthetic process	GO:0009070	-1.224	-0.111	-0.801	-0.807	-0.124	0	-0.842	-0.805	-1.376	-1.066	-0.384	-0.52	-0.059	0.006	-0.114	-0.124	0.032	0.07	-0.05	-0.037	-0.091	-0.064	-0.064	-0.087
ncRNA 3'-end processing	GO:0043628	-0.422	-2.369	-0.75	-1.082	-0.118	-0.52	-0.838	-1.192	-0.707	-1.487	-0.588	-0.729	-0.03	-0.055	-0.079	-0.105	0.02	-0.015	-0.018	-0.044	-0.05	-0.039	-0.06	-0.061
cellular response to nutrient levels	GO:0031669	-0.379	-0.042	-0.242	-0.141	-0.504	-0.101	-0.826	-0.555	-0.387	-0.094	-0.118	-0.077	-0.017	0.016	0.07	0.101	-0.006	0.012	0.071	0.086	-0.011	0.004	-0.002	0.016
endosomal transport	GO:0016197	0	-0.09	-0.364	-0.213	-0.008	-1.132	-0.825	-0.709	-0.102	-0.023	-0.075	-0.038	0.034	0.02	0.039	0.055	0.046	-0.023	0.028	0.028	-0.012	0.043	0.011	0.028
double-strand break repair via break-induced replication	GO:0000727	-0.14	-1.165	-0.084	-0.109	-0.031	-0.336	-0.825	-1.283	-0.521	-1.093	-0.008	-0.006	0.002	-0.054	0.053	0.04	0.054	-0.011	-0.039	-0.067	-0.052	-0.042	0.092	0.107
RNA splicing, via transesterification reactions with bulged adenosine as nucleophile	GO:0000377	-0.214	-0.467	-0.395	-0.815	-0.445	-1.93	-0.82	-1.337	-0.191	-0.079	-0.142	-0.298	-0.023	-0.016	-0.02	-0.049	-0.007	-0.028	0.001	-0.017	-0.016	0.012	-0.021	-0.032
regulation of mitochondrion organization	GO:0010821	-0.041	-0.237	-1.624	-1.142	-0.242	-0.658	-0.819	-1.147	-0.112	-0.211	-1.415	-0.607	0.041	-0.01	-0.159	-0.126	0.02	-0.015	-0.016	-0.04	0.022	0.005	-0.143	-0.085
transcription from RNA polymerase III promoter	GO:0006383	-0.017	-1.505	-0.717	-0.884	-0.725	-1.031	-0.819	-1.235	-0.022	-0.517	-0.539	-0.455	0.022	-0.053	-0.075	-0.09	-0.012	-0.032	-0.024	-0.052	0.034	-0.021	-0.05	-0.038
regulation of filamentous growth	GO:0010570	-0.467	-0.286	-0.475	-0.41	-0.887	-0.37	-0.817	-0.302	-0.14	-0.244	-0.549	-0.401	-0.022	-0.052	-0.01	0.033	-0.13	-0.001	-0.014	0.073	0.108	-0.077	-0.065	-0.04
RNA polymerase II transcriptional preinitiation complex assembly	GO:0051123	-0.257	-0.054	-0.18	-0.22	-0.131	-0.383	-0.81	-0.918	-0.33	-0.061	-0.059	-0.075	-0.016	0.011	-0.004	-0.007	0.017	-0.006	-0.027	-0.036	-0.032	0.016	0.023	0.029
regulation of cellular pH	GO:0030641	-1.014	-0.749	-1.92	-1.898	-0.314	-0.088	-0.805	-0.996	-0.674	-1.285	-1.645	-1.482	-0.038	-0.035	-0.184	-0.174	0.007	0.003	-0.031	-0.044	-0.045	-0.038	-0.152	-0.13
regulation of intracellular pH	GO:0051453	-1.014	-0.749	-1.92	-1.898	-0.314	-0.088	-0.805	-0.996	-0.674	-1.285	-1.645	-1.482	-0.038	-0.035	-0.184	-0.174	0.007	0.003	-0.031	-0.044	-0.045	-0.038	-0.152	-0.13
DNA-dependent transcription, termination	GO:0006353	-0.282	-0.323	-0.448	-0.742	-0.523	-0.648	-0.802	-0.907	-0.198	-0.151	-0.196	-0.341	-0.019	-0.013	-0.054	-0.085	-0.005	-0.021	-0.03	-0.038	-0.013	0.009	-0.024	-0.047
endoplasmic reticulum organization	GO:0007029	-0.054	-0.664	-0.264	-0.222	-0.183	-1.032	-0.802	-0.883	-0.103	-0.222	-0.109	-0.061	0.057	-0.037	-0.014	0.032	0.007	-0.03	-0.037	-0.039	0.05	-0.007	0.023	0.071
regulation of lipid biosynthetic process	GO:0046890	-0.319	-0.282	-0.743	-0.603	-0.591	-0.492	-0.794	-0.538	-0.206	-0.112	-0.208	-0.256	-0.015	-0.015	-0.053	-0.05	-0.022	-0.02	-0.048	-0.026	0.006	0.005	-0.005	-0.024
regulation of pH	GO:0006885	-1.222	-0.719	-1.728	-1.892	-0.347	-0.079	-0.792	-0.976	-0.834	-1.476	-1.33	-1.546	-0.041	-0.033	-0.165	-0.173	0.004	0.008	-0.039	-0.047	-0.045	-0.041	-0.126	-0.126
retrograde transport, endosome to Golgi	GO:0042147	-0.002	-0.103	-0.232	-0.196	-0.024	-0.533	-0.787	-0.93	-0.168	-0.06	-0.043	-0.028	0.059	0.003	0.026	0.029	0.046	-0.018	-0.01	-0.022	0.014	0.021	0.035	0.051
positive regulation of transport	GO:0051050	-0.527	-0.112	-0.907	-0.9	-1.042	-0.112	-0.786	-0.683	-0.128	-0.348	-0.627	-0.656	-0.025	0.005	-0.101	-0.097	-0.038	0.016	-0.028	-0.03	0.013	-0.011	-0.073	-0.068
DNA-dependent transcriptional preinitiation complex assembly	GO:0070897	-0.251	-0.061	-0.155	-0.199	-0.092	-0.587	-0.786	-0.916	-0.424	-0.039	-0.043	-0.056	-0.015	0.007	0.004	-0.001	0.022	-0.014	-0.025	-0.034	-0.037	0.021	0.029	0.033
chemical homeostasis	GO:0048878	-0.039	-0.157	-3.057	-2.514	-0.001	-0.001	-0.784	-0.647	-0.994	-1.582	-3.475	-3.491	0.015	0.002	-0.175	-0.166	0.046	0.014	-0.004	-0.046	-0.024	-0.016	-0.172	-0.118
rRNA catabolic process	GO:0016075	-0.022	-1.256	-0.469	-0.501	-0.134	-0.496	-0.783	-0.969	-0.128	-0.84	-0.251	-0.215	0.011	-0.046	-0.052	-0.06	0.024	-0.015	-0.029	-0.053	-0.013	-0.031	-0.023	-0.008
glycosylation	GO:0070085	-0.213	-0.111	-3.538	-2.495	-0.004	-0.048	-0.782	-0.909	-1.08	-0.337	-3.543	-2.144	-0.01	0.003	-0.175	-0.139	0.042	0.012	-0.02	-0.02	-0.051	-0.009	-0.155	-0.119
cell wall macromolecule metabolic process	GO:0044036	-0.916	-1.01	-1.109	-0.982	-1.089	-0.316	-0.781	-0.838	-0.249	-0.811	-0.847	-0.644	-0.038	-0.037	-0.129	-0.113	-0.025	-0.005	-0.042	-0.051	-0.012	-0.032	-0.087	-0.062
macroautophagy	GO:0016236	-0.023	-0.44	-0.361	-0.376	-0.169	-0.458	-0.779	-0.914	-0.173	-0.321	-0.091	-0.069	0.012	-0.022	0.001	0.013	0.02	-0.01	-0.013	-0.024	-0.008	-0.012	0.014	0.037
mismatch repair	GO:0006298	-0.45	-0.872	-0.372	-0.148	-0.026	-0.269	-0.774	-0.969	-0.767	-0.531	-0.274	-0.022	-0.081	-0.01	-0.013	0.061	0.062	-0.002	-0.012	-0.023	-0.142	-0.008	-0.001	0.083
cellular protein complex assembly	GO:0043623	-0.012	-0.383	-1.371	-1.434	-0.054	-1.095	-0.77	-0.896	-0.261	-0.149	-1.274	-1.168	-0.001	-0.016	-0.073	-0.07	0.024	-0.02	0.001	-0.004	-0.025	0.004	-0.074	-0.066
response to osmotic stress	GO:0006970	-0.441	-0.209	-0.157	-0.096	-0.101	-2.221	-0.77	-0.592	-0.731	-0.012	-0.017	-0.01	-0.031	-0.011	0.071	0.097	0.021	-0.041	0.024	0.043	-0.052	0.03	0.047	0.054
cellular ion homeostasis	GO:0006873	-0.092	-0.204	-3.469	-3.046	-0.001	-0.002	-0.769	-0.641	-1.187	-1.153	-4.048	-4.105	0.004	0.007	-0.149	-0.13	0.06	0.014	-0.008	-0.001	-0.049	-0.013	-0.142	-0.128
glycoprotein metabolic process	GO:0009100	-0.372	-0.164	-3.236	-2.346	-0.006	-0.041	-0.766	-0.842	-1.202	-0.438	-3.333	-2.13	-0.017	-0.001	-0.166	-0.133	0.037	0.012	-0.019	-0.017	-0.053	-0.013	-0.147	-0.116
glycoprotein biosynthetic process	GO:0009101	-0.372	-0.164	-3.236	-2.346	-0.006	-0.041	-0.766	-0.842	-1.202	-0.438	-3.333	-2.13	-0.017	-0.001	-0.166	-0.133	0.037	0.012	-0.019	-0.017	-0.053	-0.013	-0.147	-0.116
macromolecule methylation	GO:0043414	-0.192	-2.305	-0.208	-0.42	-0.237	-0.937	-0.761	-0.427	-0.25	-1.167	-0.083	-0.398	-0.017	-0.059	0.002	-0.02	-0.018	-0.029	-0.021	0.007	0.001	-0.039	-0.001	-0.027
Golgi to vacuole transport	GO:0006896	-0.002	-0.23	-0.195	-0.195	-0.168	-0.548	-0.757	-0.487	-0.018	-0.126	-0.07	-0.092	0.07	-0.005	0.016	0.027	0.02	-0.019	-0.018	0.003	0.051	0.014	0.034	0.024
regulation of cellular amine metabolic process	GO:0033238	-0.495	-0.191	-1.574	-1.431	-0.155	-0.216	-0.745	-0.435	-0.815	-0.296	-0.897	-1.006	-0.059	0.005	-0.175	-0.184	0.015	-0.001	-0.046	-0.008	-0.074	0.005	-0.128	-0.176
mRNA splicing, via spliceosome	GO:0000398	-0.224	-0.448	-0.355	-0.745	-0.414	-1.787	-0.738	-1.218	-0.211	-0.091	-0.141	-0.298	-0.024	-0.016	-0.016	-0.045	-0.006	-0.027	0.004	-0.013	-0.017	0.011	-0.021	-0.032
negative regulation of response to stimulus	GO:0048585	-0.227	-0.582	-0.555	-0.418	-0.402	-0.373	-0.736	-0.487	-0.29	-0.474	-0.256	-0.28	-0.04	-0.067	-0.077	-0.021	-0.005	-0.002	-0.003	0.023	-0.035	-0.066	-0.075	-0.043
positive regulation of transcription from RNA polymerase II promoter in response to stress	GO:0036003	-0.512	-0.019	-0.391	-0.344	-0.426	-1.215	-0.733	-0.423	-0.269	-0.005	-0.218	-0.301	-0.032	0.04	-0.006	0.004	-0.004	-0.035	-0.024	0.01	-0.027	0.075	0.018	-0.005
nuclear RNA surveillance	GO:0071027	-0.057	-0.692	-0.264	-0.278	-0.142	-0.619	-0.727	-0.944	-0.23	-0.398	-0.101	-0.068	0.001	-0.028	-0.011	-0.019	0.03	-0.018	-0.024	-0.048	-0.029	-0.009	0.014	0.03
RNA surveillance	GO:0071025	-0.057	-0.692	-0.264	-0.278	-0.142	-0.619	-0.727	-0.944	-0.23	-0.398	-0.101	-0.068	0.001	-0.028	-0.011	-0.019	0.03	-0.018	-0.024	-0.048	-0.029	-0.009	0.014	0.03
response to extracellular stimulus	GO:0009991	-0.403	-0.034	-0.221	-0.101	-0.299	-0.058	-0.722	-0.464	-0.638	-0.12	-0.139	-0.099	-0.02	0.025	0.077	0.111	-0.001	0.013	0.086	0.101	-0.019	0.012	-0.006	0.011
response to external stimulus	GO:0009605	-0.403	-0.034	-0.221	-0.101	-0.299	-0.058	-0.722	-0.464	-0.638	-0.12	-0.139	-0.099	-0.02	0.025	0.077	0.111	-0.001	0.013	0.086	0.101	-0.019	0.012	-0.006	0.011
actin cytoskeleton organization	GO:0030036	-0.542	-0.37	-0.166	-0.188	-0.063	-0.672	-0.721	-0.624	-0.811	-0.11	-0.027	-0.032	-0.02	-0.017	0.012	0.017	0.022	-0.013	-0.001	0.001	-0.042	-0.004	0.012	0.016
response to organic substance	GO:0010033	-0.025	-0.124	-0.491	-0.3	-0.032	-0.086	-0.719	-0.566	-0.355	-0.353	-0.793	-0.471	0	0.006	-0.048	-0.024	0.033	-0.003	0.04	0.006	-0.019	0.009	-0.089	-0.03
cellular component macromolecule biosynthetic process	GO:0070589	-0.418	-1.007	-1.307	-1.262	-0.9	-0.317	-0.715	-0.773	-0.139	-0.81	-1.145	-1.02	-0.019	-0.039	-0.159	-0.152	-0.022	-0.004	-0.045	-0.057	0.003	-0.035	-0.113	-0.095
cell wall macromolecule biosynthetic process	GO:0044038	-0.418	-1.007	-1.307	-1.262	-0.9	-0.317	-0.715	-0.773	-0.139	-0.81	-1.145	-1.02	-0.019	-0.039	-0.159	-0.152	-0.022	-0.004	-0.045	-0.057	0.003	-0.035	-0.113	-0.095
protein modification by small protein conjugation	GO:0032446	-0.011	-0.166	-0.081	-0.078	-0.124	-0.492	-0.711	-0.733	-0.139	-0.087	-0.033	-0.04	0.003	0.008	0.034	0.036	0.018	0.001	0.015	0.018	-0.015	0.008	0.018	0.018
protein maturation	GO:0051604	-0.079	-0.018	-0.466	-0.374	-0.736	-0.228	-0.71	-0.741	-0.016	-0.057	-0.163	-0.09	0.006	0.017	-0.023	-0.005	-0.022	-0.001	-0.026	-0.031	0.028	0.019	0.004	0.026
regulation of lipid metabolic process	GO:0019216	-0.384	-0.562	-0.663	-0.545	-1.294	-0.548	-0.709	-0.471	-0.056	-0.136	-0.133	-0.159	-0.021	-0.029	0.035	0.036	-0.066	-0.016	0.01	0.023	0.044	-0.014	0.025	0.013
purine ribonucleoside monophosphate metabolic process	GO:0009167	-0.773	-0.145	-0.166	-0.256	-0.986	-0.146	-0.709	-0.77	-0.394	-0.426	-0.026	-0.056	-0.05	0.012	0.045	0.04	-0.017	0.005	0.003	0.004	-0.033	0.007	0.042	0.036
purine nucleoside monophosphate metabolic process	GO:0009126	-0.773	-0.145	-0.166	-0.256	-0.986	-0.146	-0.709	-0.77	-0.394	-0.426	-0.026	-0.056	-0.05	0.012	0.045	0.04	-0.017	0.005	0.003	0.004	-0.033	0.007	0.042	0.036
ER to Golgi vesicle-mediated transport	GO:0006888	-0.2	-0.662	-2.221	-2.225	-0.028	-0.046	-0.706	-0.931	-1.049	-1.375	-1.578	-1.429	-0.011	-0.022	-0.107	-0.092	0.033	0.007	-0.003	-0.01	-0.044	-0.029	-0.104	-0.082
postreplication repair	GO:0006301	-0.091	-0.376	-0.215	-0.287	-0.123	-0.46	-0.699	-0.615	-0.471	-0.179	-0.074	-0.139	0.023	-0.015	0.021	0.012	0.039	-0.017	-0.018	-0.004	-0.017	0.002	0.039	0.016
protein modification by small protein conjugation or removal	GO:0070647	-0.004	-0.203	-0.068	-0.052	-0.046	-1.13	-0.694	-0.691	-0.193	-0.026	-0.017	-0.018	0.007	0.007	0.031	0.039	0.029	-0.01	0.014	0.018	-0.022	0.017	0.017	0.021
ion homeostasis	GO:0050801	-0.057	-0.25	-3.201	-2.835	-0.001	-0.001	-0.686	-0.539	-1.156	-1.701	-3.734	-4.145	0.013	-0.004	-0.141	-0.127	0.047	0.013	0	0.006	-0.027	-0.021	-0.142	-0.133
cellular cation homeostasis	GO:0030003	-0.192	-0.208	-3.783	-3.297	-0.002	0	-0.679	-0.709	-1.494	-1.32	-4.535	-4.353	-0.001	0.008	-0.161	-0.142	0.054	0.023	-0.006	-0.004	-0.054	-0.015	-0.155	-0.137
cellular iron ion homeostasis	GO:0006879	-0.136	-0.225	-2.743	-2.765	-0.001	-0.001	-0.679	-0.797	-1.351	-0.983	-2.25	-2.692	0.002	0.03	-0.268	-0.258	0.11	0.04	-0.063	-0.065	-0.108	-0.01	-0.205	-0.193
iron ion homeostasis	GO:0055072	-0.03	-0.541	-3.158	-3.053	0	-0.001	-0.67	-0.734	-0.94	-2.13	-2.876	-3.44	0.036	-0.013	-0.272	-0.266	0.067	0.026	-0.032	-0.035	-0.031	-0.039	-0.24	-0.231
purine ribonucleoside biosynthetic process	GO:0046129	-1.841	-0.271	-1.02	-1.199	-0.396	-0.02	-0.651	-0.787	-1.423	-1.2	-0.772	-0.862	-0.066	-0.01	-0.088	-0.097	0	0.014	-0.015	-0.025	-0.066	-0.023	-0.073	-0.072
purine nucleoside biosynthetic process	GO:0042451	-1.841	-0.271	-1.02	-1.199	-0.396	-0.02	-0.651	-0.787	-1.423	-1.2	-0.772	-0.862	-0.066	-0.01	-0.088	-0.097	0	0.014	-0.015	-0.025	-0.066	-0.023	-0.073	-0.072
nucleoside phosphate biosynthetic process	GO:1901293	-1.817	-0.144	-0.768	-1.069	-0.631	-0.005	-0.65	-0.68	-0.889	-0.824	-0.363	-0.553	-0.044	0.032	0.024	0.014	-0.01	0.028	0.019	0.02	-0.034	0.004	0.005	-0.005
RNA methylation	GO:0001510	-0.499	-2.081	-0.191	-0.495	-0.378	-0.287	-0.65	-0.322	-0.254	-1.712	-0.132	-0.586	-0.027	-0.096	0.025	-0.017	-0.06	-0.017	-0.029	0.023	0.033	-0.098	0.003	-0.04
ncRNA catabolic process	GO:0034661	-0.031	-1.085	-0.415	-0.431	-0.083	-0.432	-0.647	-0.831	-0.224	-0.81	-0.272	-0.22	0.007	-0.042	-0.045	-0.051	0.033	-0.013	-0.019	-0.042	-0.026	-0.029	-0.027	-0.01
tRNA processing	GO:0008033	-0.701	-1.306	-0.633	-0.996	-0.658	-0.548	-0.643	-0.864	-0.258	-0.773	-0.415	-0.751	-0.032	-0.02	-0.032	-0.045	-0.002	-0.008	-0.004	-0.01	-0.03	-0.012	-0.029	-0.035
membrane lipid biosynthetic process	GO:0046467	-0.113	-0.123	-3.511	-1.547	-0.039	-0.002	-0.635	-0.351	-0.467	-0.895	-4.117	-2.107	-0.003	-0.016	-0.191	-0.11	0.037	0.024	-0.007	0.014	-0.039	-0.04	-0.185	-0.124
methylation	GO:0032259	-0.272	-1.612	-0.188	-0.457	-0.141	-0.974	-0.632	-0.347	-0.436	-0.707	-0.074	-0.468	-0.041	-0.045	0.015	-0.024	-0.002	-0.041	0.003	0.024	-0.034	-0.01	-0.007	-0.048
termination of RNA polymerase II transcription	GO:0006369	-0.224	-0.216	-0.197	-0.324	-0.2	-0.637	-0.625	-0.596	-0.385	-0.096	-0.083	-0.166	-0.014	-0.006	-0.009	-0.034	0.017	-0.022	-0.019	-0.019	-0.031	0.016	0.01	-0.014
regulation of anatomical structure morphogenesis	GO:0022603	-0.051	-0.447	-0.054	-0.031	-0.389	-0.751	-0.623	-0.782	-0.078	-0.1	-0.008	-0.005	0.04	0.002	0.185	0.223	-0.026	-0.034	0.033	0.031	0.066	0.024	0.152	0.192
cellular response to external stimulus	GO:0071496	-0.429	-0.023	-0.224	-0.107	-0.438	-0.068	-0.617	-0.401	-0.517	-0.084	-0.191	-0.142	-0.021	0.029	0.079	0.114	-0.005	0.013	0.093	0.108	-0.015	0.015	-0.011	0.006
cellular response to extracellular stimulus	GO:0031668	-0.429	-0.023	-0.224	-0.107	-0.438	-0.068	-0.617	-0.401	-0.517	-0.084	-0.191	-0.142	-0.021	0.029	0.079	0.114	-0.005	0.013	0.093	0.108	-0.015	0.015	-0.011	0.006
carbon catabolite regulation of transcription	GO:0045990	-0.481	-0.221	-0.341	-0.188	-0.898	-0.458	-0.615	-0.387	-0.203	-0.173	-0.195	-0.1	-0.014	0.02	0.134	0.195	-0.044	0.011	0.129	0.154	0.03	0.009	0.004	0.04
cation homeostasis	GO:0055080	-0.114	-0.297	-3.597	-3.197	-0.001	0	-0.615	-0.617	-1.489	-2.054	-4.316	-4.557	0.01	-0.005	-0.154	-0.14	0.041	0.02	0.002	0.003	-0.031	-0.026	-0.156	-0.144
organophosphate metabolic process	GO:0019637	-1.09	-0.045	-0.081	-0.03	-0.298	-0.002	-0.614	-0.445	-1.313	-0.585	-0.008	-0.002	-0.028	0.018	0.076	0.098	0.016	0.02	0.052	0.059	-0.044	-0.002	0.024	0.039
alpha-amino acid biosynthetic process	GO:1901607	-6.621	0	-0.313	-0.348	-0.099	0	-0.611	-0.604	-5.621	-2.796	-0.021	-0.012	-0.092	0.059	0.012	0.02	0.009	0.094	-0.001	-0.002	-0.1	-0.036	0.013	0.022
regulation of carbohydrate metabolic process	GO:0006109	-0.094	-0.01	-0.209	-0.182	-0.016	-0.33	-0.61	-0.288	-0.871	-0.014	-0.093	-0.099	0.008	0.042	0.104	0.132	0.058	0.008	0.069	0.103	-0.05	0.034	0.035	0.028
transcription initiation from RNA polymerase II promoter	GO:0006367	-0.215	-0.03	-0.088	-0.134	-0.118	-0.779	-0.601	-0.764	-0.35	-0.02	-0.036	-0.053	-0.012	0.013	0.015	0.007	0.017	-0.018	-0.011	-0.023	-0.029	0.031	0.026	0.029
cellular homeostasis	GO:0019725	-0.156	-0.052	-2.693	-2.31	0	-0.001	-0.598	-0.471	-1.751	-0.713	-3.446	-3.853	0	0.015	-0.151	-0.141	0.06	0.013	0.001	-0.031	-0.054	-0.002	-0.153	-0.109
protein ubiquitination	GO:0016567	-0.003	-0.053	-0.071	-0.055	-0.051	-0.272	-0.592	-0.512	-0.162	-0.034	-0.04	-0.031	0.014	0.022	0.045	0.053	0.023	0.009	0.022	0.029	-0.009	0.012	0.023	0.024
histone acetylation	GO:0016573	-0.002	-0.788	-0.045	-0.095	-0.277	-1.17	-0.582	-0.531	-0.036	-0.137	-0.014	-0.036	0.032	-0.021	0.071	0.048	0.008	-0.026	0.018	0.027	0.024	0.005	0.053	0.02
regulation of cellular carbohydrate metabolic process	GO:0010675	-0.144	-0.006	-0.168	-0.145	-0.011	-0.243	-0.582	-0.243	-1.146	-0.016	-0.073	-0.089	0.003	0.047	0.118	0.147	0.063	0.012	0.075	0.113	-0.06	0.035	0.043	0.033
ribonucleotide biosynthetic process	GO:0009260	-1.233	-0.045	-0.843	-1.083	-0.52	-0.023	-0.575	-0.72	-0.883	-0.211	-0.319	-0.384	-0.042	0.055	0.003	-0.002	-0.003	0.03	0.007	0.004	-0.039	0.025	-0.005	-0.006
tRNA modification	GO:0006400	-0.405	-1.64	-0.136	-0.27	-0.18	-0.706	-0.573	-0.699	-0.437	-1.154	-0.068	-0.17	-0.026	-0.029	0.023	0.004	0.016	-0.012	-0.004	-0.01	-0.041	-0.018	0.027	0.014
actin filament organization	GO:0007015	-0.507	-0.688	-0.308	-0.319	-0.108	-1.407	-0.57	-0.5	-0.58	-0.113	-0.19	-0.217	-0.022	-0.029	-0.021	-0.014	0.022	-0.03	-0.002	0	-0.044	0.002	-0.019	-0.014
response to nutrient	GO:0007584	-0.833	-0.17	-0.396	-0.186	-0.538	-0.145	-0.564	-0.33	-0.58	-0.238	-0.401	-0.197	-0.026	0.02	0.096	0.15	-0.03	0.021	0.138	0.157	0.004	-0.001	-0.042	-0.007
peptidyl-amino acid modification	GO:0018193	-0.002	-1.356	-0.373	-0.729	-0.278	-0.301	-0.562	-0.51	-0.029	-1.08	-0.303	-0.688	0.014	-0.032	-0.046	-0.069	0.006	-0.005	-0.012	-0.006	0.008	-0.027	-0.034	-0.063
ER-associated protein catabolic process	GO:0030433	-0.082	-0.116	-0.379	-0.253	-0.006	-0.025	-0.56	-0.79	-0.866	-0.683	-0.274	-0.095	-0.003	0.004	-0.033	-0.015	0.046	0.016	-0.01	-0.024	-0.049	-0.013	-0.024	0.009
protein processing	GO:0016485	-0.099	-0.03	-0.331	-0.355	-0.604	-0.315	-0.558	-0.59	-0.03	-0.09	-0.137	-0.117	0.003	0.018	-0.006	0.001	-0.022	-0.004	-0.02	-0.026	0.026	0.022	0.014	0.027
cellular alcohol metabolic process	GO:0044107	-2.083	-0.703	-0.68	-0.377	-1.325	-0.317	-0.555	-0.438	-0.597	-0.691	-0.304	-0.173	-0.078	-0.031	-0.06	-0.003	-0.039	-0.012	-0.033	-0.01	-0.039	-0.019	-0.027	0.007
snoRNA 3'-end processing	GO:0031126	-0.298	-2.004	-0.417	-0.624	-0.065	-0.546	-0.553	-0.736	-0.685	-1.27	-0.381	-0.493	-0.024	-0.06	-0.054	-0.079	0.036	-0.017	-0.013	-0.035	-0.06	-0.043	-0.041	-0.044
positive regulation of organelle organization	GO:0010638	-0.198	-0.344	-0.171	-0.149	-0.066	-1.709	-0.553	-0.566	-0.503	-0.049	-0.101	-0.108	0.011	-0.014	0.048	0.063	0.037	-0.042	0.057	0.039	-0.015	0.028	-0.009	0.024
cellular response to oxygen-containing compound	GO:1901701	-0.606	-0.001	-0.093	-0.043	-0.095	-0.008	-0.545	-0.47	-1.065	-0.087	-0.071	-0.076	-0.054	0.14	-0.007	-0.009	0.015	0.034	0.07	-0.141	-0.068	0.106	-0.062	0.133
positive regulation of response to stimulus	GO:0048584	-0.207	-0.378	-0.805	-0.677	-0.221	-0.182	-0.536	-0.365	-0.4	-0.429	-0.597	-0.721	-0.006	-0.019	-0.085	-0.066	0.022	-0.007	-0.016	0.007	-0.028	-0.013	-0.069	-0.074
response to pheromone	GO:0019236	-0.015	-0.481	-0.268	-0.163	-0.237	-1.088	-0.528	-0.354	-0.07	-0.183	-0.406	-0.295	0.005	-0.015	0.011	0.05	0.038	-0.042	0.041	0.059	-0.007	0.028	-0.032	-0.008
transition metal ion homeostasis	GO:0055076	-0.066	-0.22	-2.773	-2.338	0	0	-0.519	-0.468	-1.742	-1.836	-3.678	-4.063	0.016	0.002	-0.202	-0.185	0.066	0.033	0	0.007	-0.05	-0.032	-0.202	-0.192
inner mitochondrial membrane organization	GO:0007007	-0.128	-0.268	-1.041	-1.15	-0.976	-0.819	-0.518	-0.607	-0.035	-0.084	-0.891	-0.946	-0.004	-0.01	-0.11	-0.125	-0.035	-0.025	-0.012	-0.018	0.031	0.015	-0.099	-0.107
negative regulation of signal transduction	GO:0009968	-0.441	-0.649	-0.653	-0.453	-0.506	-0.188	-0.517	-0.343	-0.398	-0.688	-0.379	-0.347	-0.059	-0.081	-0.108	-0.035	-0.027	0.002	0.005	0.028	-0.032	-0.083	-0.113	-0.063
negative regulation of signaling	GO:0023057	-0.441	-0.649	-0.653	-0.453	-0.506	-0.188	-0.517	-0.343	-0.398	-0.688	-0.379	-0.347	-0.059	-0.081	-0.108	-0.035	-0.027	0.002	0.005	0.028	-0.032	-0.083	-0.113	-0.063
cellular transition metal ion homeostasis	GO:0046916	-0.204	-0.08	-2.365	-2.025	0	0	-0.507	-0.477	-2.245	-0.936	-3.08	-3.354	-0.009	0.03	-0.188	-0.167	0.092	0.043	-0.014	-0.005	-0.101	-0.013	-0.175	-0.162
carbon catabolite regulation of transcription from RNA polymerase II promoter	GO:0000429	-0.672	-0.173	-0.189	-0.101	-0.613	-0.381	-0.501	-0.251	-0.354	-0.146	-0.167	-0.125	-0.047	0.04	0.193	0.246	-0.032	0.021	0.167	0.196	-0.015	0.019	0.026	0.05
DNA-dependent transcription, initiation	GO:0006352	-0.093	-0.127	-0.107	-0.217	-0.093	-0.83	-0.5	-0.54	-0.257	-0.057	-0.066	-0.146	0.002	-0.005	0.006	-0.013	0.019	-0.018	0	-0.005	-0.017	0.013	0.006	-0.009
protein methylation	GO:0006479	-0.115	-0.995	-0.295	-0.304	-0.197	-1.258	-0.499	-0.414	-0.326	-0.365	-0.153	-0.258	-0.014	-0.026	-0.022	-0.025	0.019	-0.038	-0.01	-0.005	-0.033	0.012	-0.012	-0.021
protein alkylation	GO:0008213	-0.115	-0.995	-0.295	-0.304	-0.197	-1.258	-0.499	-0.414	-0.326	-0.365	-0.153	-0.258	-0.014	-0.026	-0.022	-0.025	0.019	-0.038	-0.01	-0.005	-0.033	0.012	-0.012	-0.021
DNA catabolic process	GO:0006308	-0.006	-0.407	-0.021	-0.039	-0.025	-1.43	-0.496	-0.753	-0.101	-0.063	-0.002	-0.002	0.057	-0.003	0.128	0.099	0.055	-0.047	-0.012	-0.038	0.002	0.044	0.14	0.137
cellular metabolic compound salvage	GO:0043094	-0.387	-0.215	-0.838	-0.761	-0.729	-0.012	-0.494	-0.428	-0.215	-1.299	-0.542	-0.517	-0.014	0.016	-0.06	-0.04	-0.025	0.033	-0.021	-0.011	0.011	-0.017	-0.039	-0.029
cellular monovalent inorganic cation homeostasis	GO:0030004	-0.599	-0.465	-1.368	-1.213	-0.217	-0.118	-0.492	-0.588	-0.502	-0.776	-1.512	-1.094	-0.007	-0.017	-0.118	-0.1	0.011	-0.001	0.009	-0.007	-0.018	-0.016	-0.127	-0.094
internal protein amino acid acetylation	GO:0006475	-0.001	-0.666	-0.041	-0.103	-0.232	-0.979	-0.491	-0.44	-0.036	-0.159	-0.02	-0.056	0.034	-0.017	0.071	0.044	0.01	-0.021	0.025	0.036	0.024	0.004	0.047	0.008
internal peptidyl-lysine acetylation	GO:0018393	-0.001	-0.666	-0.041	-0.103	-0.232	-0.979	-0.491	-0.44	-0.036	-0.159	-0.02	-0.056	0.034	-0.017	0.071	0.044	0.01	-0.021	0.025	0.036	0.024	0.004	0.047	0.008
peptidyl-lysine acetylation	GO:0018394	-0.001	-0.666	-0.041	-0.103	-0.232	-0.979	-0.491	-0.44	-0.036	-0.159	-0.02	-0.056	0.034	-0.017	0.071	0.044	0.01	-0.021	0.025	0.036	0.024	0.004	0.047	0.008
nucleotide biosynthetic process	GO:0009165	-1.632	-0.106	-0.592	-0.847	-0.606	-0.003	-0.489	-0.511	-0.834	-0.815	-0.294	-0.456	-0.042	0.035	0.041	0.032	-0.009	0.03	0.03	0.032	-0.033	0.005	0.011	0
aminoglycan metabolic process	GO:0006022	-0.754	-0.835	-0.28	-0.217	-0.752	-0.872	-0.482	-0.316	-0.264	-0.21	-0.17	-0.222	-0.075	-0.044	0.112	0.119	-0.012	-0.069	0.097	0.124	-0.063	0.011	0.015	-0.005
chitin metabolic process	GO:0006030	-0.754	-0.835	-0.28	-0.217	-0.752	-0.872	-0.482	-0.316	-0.264	-0.21	-0.17	-0.222	-0.075	-0.044	0.112	0.119	-0.012	-0.069	0.097	0.124	-0.063	0.011	0.015	-0.005
glucosamine-containing compound metabolic process	GO:1901071	-0.754	-0.835	-0.28	-0.217	-0.752	-0.872	-0.482	-0.316	-0.264	-0.21	-0.17	-0.222	-0.075	-0.044	0.112	0.119	-0.012	-0.069	0.097	0.124	-0.063	0.011	0.015	-0.005
glucose catabolic process	GO:0006007	-1.928	-0.255	-0.04	-0.027	-0.169	-0.001	-0.475	-0.433	-2.071	-0.916	0	0	-0.02	0.048	0.373	0.414	0.066	0.056	0.23	0.265	-0.081	-0.008	0.172	0.174
monovalent inorganic cation transport	GO:0015672	-2.147	-0.561	-1.579	-1.325	-0.718	-0.002	-0.475	-0.592	-0.957	-1.743	-2.276	-1.974	-0.031	-0.023	-0.108	-0.086	-0.041	0.033	0.031	0.032	-0.014	-0.057	-0.139	-0.119
glycolipid biosynthetic process	GO:0009247	-0.042	-0.062	-2.834	-1.333	-0.065	-0.045	-0.463	-0.28	-0.228	-0.256	-3.463	-1.939	0.014	0.015	-0.213	-0.134	0.04	0.014	-0.003	0.018	-0.026	0.001	-0.21	-0.152
phosphatidylinositol biosynthetic process	GO:0006661	-0.074	-0.063	-2.212	-1.2	-0.084	-0.056	-0.463	-0.309	-0.306	-0.191	-2.623	-1.684	0.001	0.013	-0.186	-0.126	0.035	0.009	-0.006	0.011	-0.034	0.004	-0.18	-0.137
protein acetylation	GO:0006473	-0.007	-0.429	-0.035	-0.1	-0.37	-0.789	-0.457	-0.365	-0.04	-0.152	-0.016	-0.068	0.021	-0.011	0.067	0.039	0.004	-0.01	0.025	0.039	0.018	-0.002	0.042	0
glucose metabolic process	GO:0006006	-1.705	-0.487	-0.152	-0.103	-0.547	-0.004	-0.456	-0.398	-0.991	-1.156	-0.001	-0.001	-0.012	0.06	0.246	0.27	0.024	0.037	0.154	0.185	-0.031	0.024	0.113	0.103
ribose phosphate biosynthetic process	GO:0046390	-1.292	-0.064	-0.846	-1.12	-0.598	-0.014	-0.447	-0.575	-0.811	-0.331	-0.435	-0.563	-0.042	0.046	-0.003	-0.009	-0.005	0.029	0.014	0.011	-0.037	0.017	-0.017	-0.02
glycolipid metabolic process	GO:0006664	-0.008	-0.1	-2.526	-1.167	-0.083	-0.034	-0.441	-0.264	-0.09	-0.372	-3.125	-1.864	0.03	0.008	-0.185	-0.113	0.035	0.014	0.004	0.026	-0.005	-0.006	-0.189	-0.138
sphingolipid metabolic process	GO:0006665	-0.369	-0.375	-1.138	-0.475	-0.095	-0.001	-0.439	-0.255	-0.706	-1.848	-1.321	-0.683	-0.015	-0.039	-0.108	-0.036	0.03	0.033	0.01	0.032	-0.044	-0.072	-0.118	-0.068
organic hydroxy compound transport	GO:0015850	-0.711	-0.628	-0.636	-0.179	-0.172	-0.03	-0.438	-0.227	-0.955	-0.943	-0.773	-0.282	-0.029	0	-0.024	0.113	0.041	0.045	0.148	0.134	-0.07	-0.044	-0.172	-0.021
monovalent inorganic cation homeostasis	GO:0055067	-0.765	-0.397	-1.082	-1.067	-0.206	-0.098	-0.422	-0.514	-0.699	-0.844	-1.096	-1.001	-0.013	-0.015	-0.094	-0.09	0.011	0.004	0.006	-0.006	-0.024	-0.019	-0.1	-0.084
cellular response to nutrient	GO:0031670	-0.79	-0.131	-0.362	-0.17	-0.694	-0.121	-0.417	-0.22	-0.453	-0.219	-0.49	-0.27	-0.025	0.023	0.106	0.16	-0.037	0.024	0.154	0.175	0.012	0	-0.048	-0.015
negative regulation of cell communication	GO:0010648	-0.489	-0.527	-0.562	-0.41	-0.49	-0.195	-0.408	-0.27	-0.399	-0.694	-0.482	-0.452	-0.06	-0.072	-0.092	-0.026	-0.014	0.01	0.025	0.046	-0.046	-0.082	-0.118	-0.072
nucleoside monophosphate biosynthetic process	GO:0009124	-1.59	-0.134	-1.029	-1.295	-0.726	-0.001	-0.401	-0.433	-0.835	-0.952	-0.655	-0.947	-0.051	0.048	-0.021	-0.026	-0.013	0.046	0.008	0.013	-0.038	0.002	-0.029	-0.039
regulation of chromosome organization	GO:0033044	-0.011	-1.496	-0.211	-0.448	-0.285	-2.673	-0.395	-0.524	-0.052	-0.342	-0.107	-0.188	0.053	-0.068	0.055	-0.013	0.018	-0.065	0.084	0.042	0.052	-0.004	-0.029	-0.054
mitochondrion localization	GO:0051646	-0.7	-0.31	-0.196	-0.108	-0.243	-0.272	-0.394	-0.51	-0.655	-0.246	-0.156	-0.035	-0.043	-0.011	-0.008	0.023	0.009	-0.007	0.011	-0.002	-0.052	-0.005	-0.018	0.026
late endosome to vacuole transport via multivesicular body sorting pathway	GO:0032511	-0.029	-0.101	-0.318	-0.187	-0.07	-0.438	-0.382	-0.393	-0.229	-0.097	-0.252	-0.089	0.07	0.041	0.002	0.033	0.039	-0.011	0.01	0.001	0.032	0.052	-0.007	0.032
mitochondrial respiratory chain complex IV biogenesis	GO:0097034	-0.594	-0.143	-1.452	-1.456	-0.312	-0.3	-0.381	-0.855	-0.796	-0.472	-2.376	-1.926	-0.029	-0.013	-0.164	-0.176	-0.009	-0.003	0.021	-0.027	-0.02	-0.01	-0.185	-0.149
protein N-linked glycosylation	GO:0006487	-0.222	-0.077	-2.075	-1.478	-0.005	-0.175	-0.38	-0.461	-0.997	-0.204	-2.652	-1.612	-0.009	0.011	-0.158	-0.123	0.08	0.003	0.01	0	-0.089	0.008	-0.168	-0.123
programmed cell death	GO:0012501	-0.811	-0.082	-0.165	-0.11	-0.025	-0.434	-0.378	-0.261	-1.551	-0.08	-0.107	-0.067	-0.043	0.027	0.01	0.051	0.044	-0.014	0.008	0.03	-0.087	0.041	0.002	0.021
apoptotic process	GO:0006915	-0.811	-0.082	-0.165	-0.11	-0.025	-0.434	-0.378	-0.261	-1.551	-0.08	-0.107	-0.067	-0.043	0.027	0.01	0.051	0.044	-0.014	0.008	0.03	-0.087	0.041	0.002	0.021
death	GO:0016265	-0.811	-0.082	-0.165	-0.11	-0.025	-0.434	-0.378	-0.261	-1.551	-0.08	-0.107	-0.067	-0.043	0.027	0.01	0.051	0.044	-0.014	0.008	0.03	-0.087	0.041	0.002	0.021
cell death	GO:0008219	-0.811	-0.082	-0.165	-0.11	-0.025	-0.434	-0.378	-0.261	-1.551	-0.08	-0.107	-0.067	-0.043	0.027	0.01	0.051	0.044	-0.014	0.008	0.03	-0.087	0.041	0.002	0.021
ribonucleoside monophosphate biosynthetic process	GO:0009156	-1.457	-0.104	-0.929	-1.159	-0.77	-0.002	-0.359	-0.409	-0.728	-0.752	-0.599	-0.811	-0.048	0.054	-0.014	-0.017	-0.014	0.046	0.011	0.014	-0.034	0.008	-0.025	-0.031
sterol biosynthetic process	GO:0016126	-2.357	-0.753	-0.564	-0.38	-0.531	-0.13	-0.354	-0.313	-1.449	-1.101	-0.623	-0.458	-0.11	-0.03	-0.037	0.03	-0.005	-0.009	0.007	0.022	-0.105	-0.021	-0.044	0.009
steroid biosynthetic process	GO:0006694	-2.357	-0.753	-0.564	-0.38	-0.531	-0.13	-0.354	-0.313	-1.449	-1.101	-0.623	-0.458	-0.11	-0.03	-0.037	0.03	-0.005	-0.009	0.007	0.022	-0.105	-0.021	-0.044	0.009
monocarboxylic acid biosynthetic process	GO:0072330	-1.135	-0.017	-0.406	-0.202	-0.083	-0.057	-0.352	-0.335	-1.61	-0.273	-0.311	-0.17	-0.027	0.013	-0.011	0.061	0.033	0.023	0.016	0.018	-0.06	-0.01	-0.027	0.043
serine family amino acid metabolic process	GO:0009069	-0.618	-0.009	-0.174	-0.175	-0.012	0	-0.35	-0.292	-1.371	-0.626	-0.181	-0.144	-0.014	0.112	0.106	0.115	0.083	0.134	0.069	0.07	-0.097	-0.023	0.038	0.045
regulation of cellular ketone metabolic process	GO:0010565	-0.409	-0.098	-0.663	-0.63	-0.226	-0.099	-0.343	-0.156	-0.503	-0.258	-0.665	-0.753	-0.034	0.018	0.081	0.08	-0.015	0.031	0.125	0.146	-0.019	-0.013	-0.044	-0.066
cellular response to abiotic stimulus	GO:0071214	-0.585	-0.223	-0.415	-0.168	-0.107	-0.76	-0.339	-0.222	-1.107	-0.159	-0.951	-0.817	-0.073	0.017	0.032	0.089	0.014	-0.024	0.13	0.168	-0.087	0.041	-0.087	-0.079
meiosis I	GO:0007127	-0.794	-1.127	-0.003	-0.006	-0.35	-2.728	-0.338	-0.431	-0.358	-0.152	-0.001	0	-0.045	-0.012	0.286	0.228	-0.008	0.015	0.189	0.155	-0.054	0.008	0.088	0.086
membrane lipid metabolic process	GO:0006643	-0.085	-0.101	-2.34	-0.871	-0.043	-0.001	-0.333	-0.175	-0.45	-1.104	-3.389	-1.768	0.002	-0.011	-0.135	-0.063	0.035	0.026	0.02	0.038	-0.033	-0.037	-0.155	-0.101
late endosome to vacuole transport	GO:0045324	-0.001	-0.154	-0.264	-0.195	-0.075	-0.716	-0.333	-0.316	-0.066	-0.054	-0.187	-0.128	0.073	0.017	0.004	0.021	0.027	-0.018	0.014	0.012	0.046	0.036	-0.01	0.009
purine-containing compound biosynthetic process	GO:0072522	-1.122	-0.018	-0.208	-0.291	-0.245	-0.001	-0.328	-0.341	-1.004	-0.466	-0.106	-0.173	-0.036	0.049	0.053	0.047	0.006	0.038	0.028	0.032	-0.043	0.011	0.025	0.015
GPI anchor metabolic process	GO:0006505	-0.036	-0.044	-2.196	-1.073	-0.11	-0.027	-0.325	-0.214	-0.2	-0.252	-3.031	-1.892	0.012	0.018	-0.18	-0.113	0.033	0.018	0.016	0.034	-0.021	0	-0.197	-0.147
cellular metal ion homeostasis	GO:0006875	-0.108	-0.102	-2.405	-1.923	0	0	-0.32	-0.283	-1.674	-1.157	-3.716	-3.577	0.007	0.021	-0.15	-0.124	0.072	0.037	0.011	0.018	-0.065	-0.016	-0.161	-0.142
meiotic cell cycle	GO:0051321	-0.286	-1.217	-0.017	-0.017	-0.633	-3.645	-0.319	-0.387	-0.029	-0.106	-0.012	-0.001	0.009	-0.029	0.199	0.182	-0.037	-0.005	0.154	0.149	0.043	-0.011	0.032	0.05
phytosteroid metabolic process	GO:0016128	-2.303	-0.658	-0.464	-0.244	-0.857	-0.149	-0.315	-0.263	-1.054	-0.942	-0.337	-0.189	-0.086	-0.03	-0.036	0.022	-0.024	-0.002	-0.006	0.015	-0.063	-0.028	-0.031	0.007
ergosterol metabolic process	GO:0008204	-2.303	-0.658	-0.464	-0.244	-0.857	-0.149	-0.315	-0.263	-1.054	-0.942	-0.337	-0.189	-0.086	-0.03	-0.036	0.022	-0.024	-0.002	-0.006	0.015	-0.063	-0.028	-0.031	0.007
amino sugar metabolic process	GO:0006040	-0.663	-0.508	-0.21	-0.161	-0.949	-1.068	-0.307	-0.194	-0.207	-0.106	-0.165	-0.196	-0.068	-0.012	0.201	0.202	-0.022	-0.069	0.115	0.139	-0.047	0.044	0.086	0.063
negative regulation of protein modification process	GO:0031400	-0.341	-0.342	-0.402	-0.362	-0.784	-0.297	-0.306	-0.192	-0.227	-0.331	-0.469	-0.619	0.009	-0.014	0.029	0.021	-0.075	-0.006	0.094	0.099	0.084	-0.008	-0.065	-0.078
purine nucleotide biosynthetic process	GO:0006164	-0.687	-0.01	-0.304	-0.415	-0.273	-0.004	-0.306	-0.343	-0.659	-0.21	-0.194	-0.26	-0.025	0.063	0.059	0.054	0.007	0.037	0.041	0.043	-0.032	0.025	0.018	0.011
positive regulation of catabolic process	GO:0009896	-0.262	-0.04	-0.032	-0.021	-0.573	-0.856	-0.304	-0.102	-0.138	-0.014	-0.006	-0.012	0.003	0.038	0.173	0.202	-0.021	-0.017	0.061	0.099	0.023	0.056	0.112	0.104
cellular amino acid biosynthetic process	GO:0008652	-7.515	0	-0.102	-0.122	-0.056	0	-0.302	-0.316	-6.813	-3.242	-0.007	-0.005	-0.092	0.056	0.052	0.058	0.012	0.09	0.026	0.024	-0.104	-0.034	0.027	0.033
mitochondrial respiratory chain complex assembly	GO:0033108	-0.949	-0.535	-2.825	-3.187	-0.307	-0.512	-0.302	-0.386	-0.94	-0.632	-4.915	-5.28	-0.048	-0.029	-0.219	-0.242	0.025	-0.011	0.027	0.011	-0.072	-0.018	-0.246	-0.253
response to topologically incorrect protein	GO:0035966	-0.032	-0.284	-0.368	-0.318	-0.004	-0.011	-0.3	-0.421	-0.647	-1.342	-0.46	-0.237	0.015	-0.006	-0.038	-0.02	0.061	0.037	0.029	0.01	-0.046	-0.043	-0.067	-0.03
hexose catabolic process	GO:0019320	-0.878	-0.32	-0.035	-0.007	-0.126	-0.001	-0.298	-0.184	-1.521	-1.122	0	0	0.071	0.014	0.364	0.451	0.078	0.041	0.223	0.278	-0.003	-0.027	0.167	0.195
fatty acid biosynthetic process	GO:0006633	-1.742	-0.084	-0.579	-0.517	-0.152	-0.05	-0.296	-0.291	-1.751	-0.443	-0.765	-0.667	-0.067	0.019	-0.04	-0.018	0.025	0.023	0.037	0.037	-0.092	-0.004	-0.078	-0.055
sterol metabolic process	GO:0016125	-2.152	-0.5	-0.6	-0.402	-0.519	-0.223	-0.295	-0.279	-1.226	-0.75	-0.802	-0.637	-0.089	-0.022	-0.047	0.013	-0.006	-0.012	0.003	0.021	-0.083	-0.01	-0.05	-0.007
steroid metabolic process	GO:0008202	-2.152	-0.5	-0.6	-0.402	-0.519	-0.223	-0.295	-0.279	-1.226	-0.75	-0.802	-0.637	-0.089	-0.022	-0.047	0.013	-0.006	-0.012	0.003	0.021	-0.083	-0.01	-0.05	-0.007
vacuole organization	GO:0007033	-0.001	-0.472	-0.16	-0.174	-0.005	-0.044	-0.293	-0.323	-0.113	-0.845	-0.197	-0.303	0.034	-0.023	0.033	0.041	0.062	0.029	0.047	0.037	-0.026	-0.032	-0.013	-0.007
metal ion transport	GO:0030001	-0.003	-0.471	-3.792	-3.068	-0.037	-0.053	-0.292	-0.449	-0.286	-1.709	-5.714	-4.256	0.045	-0.017	-0.17	-0.13	0.004	0	0.07	0.055	0.02	-0.017	-0.24	-0.185
phosphorylation	GO:0016310	-0.136	-0.321	-0.286	-0.287	-0.204	-0.356	-0.292	-0.282	-0.289	-0.471	-0.197	-0.172	-0.015	-0.011	0.044	0.048	-0.002	-0.005	0.048	0.054	-0.014	-0.007	-0.004	0.002
glutamine metabolic process	GO:0006541	-1.422	-0.017	-0.064	-0.069	-0.141	-0.039	-0.291	-0.243	-2.163	-0.138	-0.01	-0.005	-0.138	0.149	0.286	0.331	0.071	0.088	0.133	0.134	-0.209	0.061	0.154	0.197
protein dephosphorylation	GO:0006470	-0.02	-0.664	-0.639	-0.468	-0.153	-0.207	-0.29	-0.233	-0.154	-0.476	-0.828	-0.654	0.009	-0.014	-0.047	-0.018	0.01	0.005	0.032	0.037	-0.001	-0.018	-0.079	-0.055
purine ribonucleotide biosynthetic process	GO:0009152	-0.74	-0.029	-0.416	-0.567	-0.319	-0.007	-0.289	-0.345	-0.678	-0.328	-0.358	-0.456	-0.028	0.054	0.032	0.024	0.005	0.036	0.038	0.038	-0.033	0.018	-0.007	-0.014
metal ion homeostasis	GO:0055065	-0.038	-0.171	-2.373	-1.852	0	0	-0.283	-0.235	-1.502	-1.809	-3.784	-3.731	0.024	0.003	-0.146	-0.123	0.056	0.031	0.024	0.029	-0.032	-0.028	-0.17	-0.152
endosome transport via multivesicular body sorting pathway	GO:0032509	-0.046	-0.069	-0.279	-0.144	-0.08	-0.316	-0.283	-0.29	-0.267	-0.117	-0.331	-0.113	0.062	0.045	0.007	0.045	0.036	-0.002	0.028	0.021	0.026	0.048	-0.02	0.023
response to inorganic substance	GO:0010035	-0.433	-0.034	-0.769	-0.618	-0.178	-0.068	-0.28	-0.169	-0.813	-0.252	-1.092	-1.704	-0.109	0.062	0.01	0.022	0.016	-0.001	0.058	0.082	-0.125	0.063	-0.036	-0.06
GPI anchor biosynthetic process	GO:0006506	-0.101	-0.037	-2.416	-1.236	-0.06	-0.043	-0.274	-0.178	-0.416	-0.198	-3.605	-2.206	0	0.022	-0.205	-0.135	0.043	0.016	0.02	0.035	-0.044	0.006	-0.225	-0.17
cation transport	GO:0006812	-0.162	-0.209	-3.118	-2.002	-0.112	0	-0.272	-0.433	-0.772	-1.907	-5.389	-3.654	0.005	0.005	-0.1	-0.059	0.001	0.018	0.058	0.047	-0.006	-0.02	-0.161	-0.113
snoRNA metabolic process	GO:0016074	-0.223	-0.735	-0.362	-0.679	-0.306	-0.28	-0.272	-0.321	-0.257	-0.622	-0.513	-0.997	-0.019	-0.022	-0.041	-0.068	0.003	-0.003	0.015	0.006	-0.023	-0.019	-0.056	-0.074
carbon catabolite activation of transcription	GO:0045991	-0.286	-0.076	-0.131	-0.082	-1.327	-0.238	-0.269	-0.193	-0.047	-0.086	-0.127	-0.047	0.006	0.056	0.261	0.334	-0.082	0.025	0.227	0.238	0.088	0.031	0.034	0.097
meiotic chromosome segregation	GO:0045132	-0.538	-1.093	-0.105	-0.137	-0.393	-1.032	-0.268	-0.47	-0.278	-0.202	-0.091	-0.011	-0.022	-0.029	0.208	0.232	0.045	0.018	0.252	0.163	-0.049	-0.003	-0.044	0.063
meiosis	GO:0007126	-0.397	-1.201	-0.01	-0.01	-0.757	-3.392	-0.268	-0.35	-0.03	-0.128	-0.008	0	0.007	-0.029	0.212	0.194	-0.041	-0.004	0.161	0.155	0.045	-0.012	0.036	0.057
cellular response to organic substance	GO:0071310	-0.065	-0.236	-0.169	-0.088	-0.014	-0.086	-0.26	-0.174	-0.645	-0.593	-0.562	-0.385	-0.001	0.001	-0.028	-0.002	0.046	-0.006	0.063	0.022	-0.03	0.007	-0.093	-0.023
reproduction	GO:0000003	-0.084	-1.26	-0.003	-0.008	-0.554	-4.03	-0.259	-0.274	-0.022	-0.057	-0.001	-0.001	-0.014	-0.024	0.188	0.162	-0.014	-0.024	0.149	0.148	0.003	0.004	0.039	0.019
positive regulation of cellular catabolic process	GO:0031331	-0.374	-0.175	-0.045	-0.035	-0.732	-0.793	-0.259	-0.082	-0.124	-0.045	-0.008	-0.031	0.004	0.013	0.169	0.198	-0.028	-0.027	0.029	0.079	0.031	0.04	0.14	0.119
regulation of meiosis	GO:0040020	-0.351	-0.197	-0.794	-0.691	-0.004	-1.52	-0.258	-0.281	-1.496	-0.101	-0.578	-0.372	-0.097	0.056	0.165	0.129	0.113	-0.053	0.148	0.161	-0.175	0.109	0.016	0.028
reciprocal meiotic recombination	GO:0007131	-0.627	-1.926	-0.029	-0.024	-0.212	-2.191	-0.258	-0.243	-0.471	-0.526	-0.026	-0.011	-0.083	-0.05	0.285	0.201	0	0.019	0.201	0.192	-0.11	-0.04	0.068	0.033
reciprocal DNA recombination	GO:0035825	-0.627	-1.926	-0.029	-0.024	-0.212	-2.191	-0.258	-0.243	-0.471	-0.526	-0.026	-0.011	-0.083	-0.05	0.285	0.201	0	0.019	0.201	0.192	-0.11	-0.04	0.068	0.033
protein modification by small protein removal	GO:0070646	-0.019	-0.285	-0.109	-0.065	-0.018	-1.771	-0.256	-0.232	-0.358	-0.011	-0.037	-0.03	0.038	0.009	0.07	0.101	0.08	-0.053	0.03	0.037	-0.042	0.063	0.04	0.064
regulation of glucose metabolic process	GO:0010906	-0.087	-0.003	-0.055	-0.044	-0.022	-0.077	-0.255	-0.108	-0.746	-0.031	-0.05	-0.054	0.015	0.061	0.194	0.228	0.06	0.039	0.128	0.164	-0.045	0.022	0.066	0.064
response to pheromone involved in conjugation with cellular fusion	GO:0000749	-0.036	-0.535	-0.118	-0.043	-0.199	-0.862	-0.252	-0.169	-0.151	-0.226	-0.329	-0.177	-0.012	-0.034	0.052	0.113	0.058	-0.048	0.07	0.093	-0.034	0.014	-0.021	0.02
snoRNA processing	GO:0043144	-0.346	-0.994	-0.358	-0.559	-0.371	-0.221	-0.251	-0.332	-0.271	-0.839	-0.567	-0.823	-0.026	-0.028	-0.041	-0.062	-0.004	-0.001	0.019	0.006	-0.022	-0.027	-0.061	-0.067
peroxisome degradation	GO:0030242	-0.009	-0.354	-0.467	-0.202	-0.121	-0.138	-0.251	-0.194	-0.078	-0.53	-0.282	-0.173	0.085	-0.021	-0.028	0.033	-0.007	0.002	0.041	0.049	0.092	-0.022	-0.069	-0.016
ergosterol biosynthetic process	GO:0006696	-2.347	-0.805	-0.452	-0.235	-1.079	-0.085	-0.243	-0.188	-0.904	-1.353	-0.48	-0.279	-0.091	-0.035	-0.035	0.019	-0.033	0.01	0.025	0.042	-0.058	-0.045	-0.061	-0.023
phytosteroid biosynthetic process	GO:0016129	-2.347	-0.805	-0.452	-0.235	-1.079	-0.085	-0.243	-0.188	-0.904	-1.353	-0.48	-0.279	-0.091	-0.035	-0.035	0.019	-0.033	0.01	0.025	0.042	-0.058	-0.045	-0.061	-0.023
cellular alcohol biosynthetic process	GO:0044108	-2.347	-0.805	-0.452	-0.235	-1.079	-0.085	-0.243	-0.188	-0.904	-1.353	-0.48	-0.279	-0.091	-0.035	-0.035	0.019	-0.033	0.01	0.025	0.042	-0.058	-0.045	-0.061	-0.023
membrane fusion	GO:0061025	-0.017	-0.487	-0.107	-0.199	-0.004	-0.331	-0.238	-0.432	-0.219	-0.528	-0.273	-0.418	0.014	-0.024	0.043	0.02	0.071	0.012	0.054	0.029	-0.055	-0.016	-0.01	-0.019
single-organism membrane fusion	GO:0044801	-0.017	-0.487	-0.107	-0.199	-0.004	-0.331	-0.238	-0.432	-0.219	-0.528	-0.273	-0.418	0.014	-0.024	0.043	0.02	0.071	0.012	0.054	0.029	-0.055	-0.016	-0.01	-0.019
cellular response to pheromone	GO:0071444	-0.038	-0.66	-0.115	-0.081	-0.199	-0.93	-0.235	-0.134	-0.173	-0.297	-0.375	-0.376	0.002	-0.017	0.042	0.079	0.046	-0.045	0.066	0.088	-0.014	0.028	-0.027	-0.01
mitochondrion distribution	GO:0048311	-0.631	-0.229	-0.13	-0.078	-0.275	-0.52	-0.23	-0.329	-0.663	-0.102	-0.168	-0.044	-0.044	-0.008	0.013	0.04	0.005	-0.017	0.033	0.016	-0.049	0.009	-0.02	0.024
carboxylic acid biosynthetic process	GO:0046394	-7.337	0	-0.102	-0.077	-0.032	0	-0.223	-0.241	-7.215	-2.853	-0.015	-0.005	-0.077	0.047	0.048	0.066	0.016	0.078	0.033	0.031	-0.093	-0.03	0.014	0.035
cell morphogenesis	GO:0000902	-0.281	-0.208	-0.138	-0.101	-0.884	-0.856	-0.223	-0.208	-0.079	-0.161	-0.204	-0.092	-0.044	-0.042	0.082	0.14	-0.042	-0.045	0.12	0.151	-0.002	0.003	-0.038	-0.011
organic acid biosynthetic process	GO:0016053	-7.337	0	-0.102	-0.077	-0.032	0	-0.223	-0.241	-7.215	-2.853	-0.015	-0.005	-0.077	0.047	0.048	0.066	0.016	0.078	0.033	0.031	-0.093	-0.03	0.014	0.035
mRNA cleavage	GO:0006379	-0.175	-0.042	-0.086	-0.17	-0.347	-0.164	-0.218	-0.154	-0.175	-0.053	-0.116	-0.337	-0.012	0.026	0.04	0.018	0.006	-0.001	0.033	0.05	-0.018	0.027	0.007	-0.032
cellular response to topologically incorrect protein	GO:0035967	-0.07	-0.369	-0.253	-0.233	-0.009	-0.016	-0.215	-0.33	-0.652	-1.399	-0.351	-0.196	0.009	-0.006	-0.022	-0.005	0.058	0.041	0.047	0.024	-0.049	-0.047	-0.068	-0.029
regulation of carbohydrate biosynthetic process	GO:0043255	-0.102	-0.011	-0.082	-0.087	-0.016	-0.048	-0.214	-0.072	-0.741	-0.111	-0.238	-0.312	0.014	0.05	0.168	0.187	0.061	0.039	0.159	0.19	-0.046	0.011	0.009	-0.003
regulation of meiotic cell cycle	GO:0051445	-0.368	-0.17	-0.638	-0.549	-0.006	-1.474	-0.209	-0.224	-1.404	-0.088	-0.453	-0.288	-0.096	0.056	0.181	0.145	0.107	-0.051	0.152	0.166	-0.169	0.107	0.029	0.038
glycerolipid metabolic process	GO:0046486	-0.158	-0.002	-0.309	-0.109	-0.113	-0.012	-0.205	-0.114	-0.359	-0.08	-0.3	-0.189	-0.017	0.028	0.017	0.042	0.02	0.017	0.034	0.046	-0.037	0.011	-0.017	-0.004
protein acylation	GO:0043543	-0.01	-0.25	-0.019	-0.069	-0.314	-0.52	-0.198	-0.175	-0.046	-0.106	-0.024	-0.094	0.011	-0.004	0.063	0.036	0.005	-0.005	0.047	0.054	0.006	0.001	0.017	-0.018
glycerophospholipid metabolic process	GO:0006650	-0.179	-0.001	-0.487	-0.214	-0.105	-0.012	-0.198	-0.121	-0.387	-0.071	-0.535	-0.346	-0.018	0.031	0.004	0.028	0.022	0.018	0.038	0.047	-0.039	0.012	-0.034	-0.019
transition metal ion transport	GO:0000041	0	-0.309	-3.317	-2.885	-0.007	-0.001	-0.188	-0.359	-0.241	-2.47	-4.925	-4.141	0.087	-0.038	-0.165	-0.149	0.043	0.029	0.109	0.088	0.044	-0.067	-0.275	-0.237
response to metal ion	GO:0010038	-0.114	-0.29	-1.145	-1.181	-0.339	-0.284	-0.184	-0.101	-0.169	-0.442	-1.336	-2.025	-0.086	-0.027	-0.127	-0.116	0.023	-0.014	0.023	0.054	-0.109	-0.014	-0.149	-0.17
vesicle organization	GO:0016050	-0.154	-0.729	-0.515	-0.701	-0.073	-0.245	-0.181	-0.188	-0.424	-0.982	-0.925	-1.396	0	-0.024	-0.031	-0.042	-0.002	-0.002	0.047	0.067	-0.03	-0.022	-0.071	-0.079
protein localization to vacuole	GO:0072665	-0.005	-0.286	-0.092	-0.064	-0.171	-1.425	-0.178	-0.157	-0.046	-0.042	-0.103	-0.073	0.021	0.008	0.103	0.108	0.008	-0.03	0.1	0.097	0.012	0.038	0.002	0.011
pigment metabolic process	GO:0042440	-1.949	-0.168	-0.234	-0.184	-0.277	-0.002	-0.177	-0.19	-0.819	-1.133	-0.177	-0.153	-0.083	-0.004	0.032	0.047	0.001	0.058	0.044	0.05	-0.085	-0.062	-0.012	-0.003
nucleoside triphosphate biosynthetic process	GO:0009142	-1.908	-0.151	-0.582	-0.789	-0.738	-0.188	-0.172	-0.266	-0.81	-0.271	-0.983	-1.253	-0.081	0.003	-0.045	-0.075	-0.024	-0.011	0.045	0.023	-0.057	0.014	-0.09	-0.098
protein ubiquitination involved in ubiquitin-dependent protein catabolic process	GO:0042787	-0.088	-0.215	-0.175	-0.158	-0.499	-0.421	-0.167	-0.14	-0.108	-0.155	-0.34	-0.366	0.006	0.01	0.016	0.015	-0.007	-0.012	0.055	0.062	0.013	0.022	-0.039	-0.048
proteolysis involved in cellular protein catabolic process	GO:0051603	0	-0.073	-0.024	-0.012	0	-0.151	-0.167	-0.128	-0.255	-0.295	-0.041	-0.034	0.038	0.002	0.023	0.034	0.051	0	0.029	0.034	-0.013	0.003	-0.006	0
NADP metabolic process	GO:0006739	-0.594	-0.229	-0.053	-0.039	-0.245	-0.023	-0.164	-0.133	-0.659	-0.488	-0.015	-0.021	0.049	-0.002	0.297	0.353	0.075	-0.008	0.194	0.258	-0.026	0.006	0.103	0.095
modification-dependent macromolecule catabolic process	GO:0043632	0	-0.189	-0.034	-0.022	0	-0.26	-0.16	-0.151	-0.258	-0.337	-0.054	-0.039	0.033	0	0.024	0.033	0.051	-0.003	0.033	0.034	-0.018	0.003	-0.009	-0.001
response to drug	GO:0042493	-0.752	-0.072	-0.399	-0.46	-2.074	-0.048	-0.159	-0.129	-0.099	-0.117	-0.931	-0.897	-0.059	0.067	-0.04	-0.048	-0.087	0.03	0.063	0.085	0.013	0.042	-0.095	-0.122
sulfur compound biosynthetic process	GO:0044272	-1.707	0	-0.275	-0.173	-0.137	0	-0.158	-0.159	-1.908	-0.494	-0.177	-0.113	-0.017	0.103	0.131	0.151	0.046	0.108	0.117	0.129	-0.059	-0.006	0.014	0.023
mitochondrion inheritance	GO:0000001	-0.73	-0.172	-0.116	-0.07	-0.23	-0.458	-0.158	-0.238	-0.8	-0.086	-0.217	-0.062	-0.048	-0.004	0.018	0.045	0.008	-0.015	0.047	0.03	-0.056	0.011	-0.029	0.015
negative regulation of phosphorus metabolic process	GO:0010563	-0.212	-0.203	-0.27	-0.161	-0.699	-0.204	-0.157	-0.089	-0.193	-0.233	-0.325	-0.266	0.023	-0.007	0.066	0.085	-0.057	0.001	0.113	0.119	0.08	-0.008	-0.047	-0.034
negative regulation of phosphate metabolic process	GO:0045936	-0.212	-0.203	-0.27	-0.161	-0.699	-0.204	-0.157	-0.089	-0.193	-0.233	-0.325	-0.266	0.023	-0.007	0.066	0.085	-0.057	0.001	0.113	0.119	0.08	-0.008	-0.047	-0.034
ribonucleoside triphosphate biosynthetic process	GO:0009201	-1.666	-0.175	-0.543	-0.705	-0.83	-0.133	-0.156	-0.287	-0.694	-0.411	-0.955	-1.025	-0.08	0.002	-0.037	-0.063	-0.028	-0.006	0.055	0.024	-0.052	0.008	-0.091	-0.087
protein targeting to vacuole	GO:0006623	-0.004	-0.284	-0.077	-0.052	-0.141	-1.511	-0.154	-0.135	-0.052	-0.036	-0.095	-0.067	0.022	0.009	0.107	0.113	0.01	-0.031	0.104	0.1	0.012	0.039	0.004	0.013
establishment of protein localization to vacuole	GO:0072666	-0.004	-0.284	-0.077	-0.052	-0.141	-1.511	-0.154	-0.135	-0.052	-0.036	-0.095	-0.067	0.022	0.009	0.107	0.113	0.01	-0.031	0.104	0.1	0.012	0.039	0.004	0.013
pigment biosynthetic process	GO:0046148	-2.315	-0.207	-0.255	-0.208	-0.301	-0.002	-0.152	-0.173	-0.969	-1.268	-0.221	-0.192	-0.093	-0.006	0.03	0.044	0	0.06	0.05	0.054	-0.093	-0.066	-0.02	-0.011
alcohol biosynthetic process	GO:0046165	-2.072	-0.33	-0.076	-0.05	-0.766	-0.108	-0.146	-0.177	-1.005	-0.566	-0.221	-0.201	-0.071	0.031	0.093	0.145	-0.021	-0.012	0.065	0.06	-0.05	0.043	0.028	0.085
modification-dependent protein catabolic process	GO:0019941	0	-0.087	-0.025	-0.013	0	-0.227	-0.145	-0.117	-0.238	-0.241	-0.046	-0.036	0.038	0.003	0.025	0.036	0.051	-0.002	0.031	0.036	-0.012	0.005	-0.005	0
vesicle fusion	GO:0006906	-0.208	-0.617	-0.213	-0.34	-0.079	-0.279	-0.142	-0.16	-0.43	-0.704	-0.412	-0.691	0.002	-0.027	0.015	-0.006	0.04	-0.002	0.056	0.051	-0.038	-0.025	-0.041	-0.056
cellular amino acid metabolic process	GO:0006520	-6.505	0	-0.002	-0.002	-0.035	0	-0.142	-0.188	-6.555	-1.553	0	0	-0.069	0.064	0.14	0.147	0.017	0.062	0.077	0.076	-0.091	0.002	0.063	0.071
cellular modified amino acid biosynthetic process	GO:0042398	-1.193	-0.198	-0.067	-0.131	-0.089	-0.028	-0.141	-0.17	-1.319	-0.483	-0.037	-0.112	-0.069	0.015	0.097	0.069	0.011	0.015	0.024	0.017	-0.08	0	0.074	0.052
cellular protein catabolic process	GO:0044257	0	-0.038	-0.015	-0.006	0	-0.117	-0.14	-0.108	-0.232	-0.235	-0.038	-0.024	0.034	0.005	0.034	0.048	0.046	0.003	0.038	0.042	-0.012	0.002	-0.004	0.006
lipid biosynthetic process	GO:0008610	-2.124	-0.047	-1.146	-0.371	-0.454	-0.001	-0.139	-0.055	-1.563	-0.683	-2.097	-0.948	-0.061	0.003	-0.03	0.027	-0.001	0.016	0.045	0.058	-0.06	-0.013	-0.075	-0.031
purine ribonucleoside monophosphate biosynthetic process	GO:0009168	-0.992	-0.042	-0.292	-0.395	-0.409	0	-0.139	-0.144	-0.738	-0.794	-0.383	-0.564	-0.038	0.066	0.056	0.049	-0.004	0.06	0.055	0.063	-0.034	0.006	0	-0.014
purine nucleoside monophosphate biosynthetic process	GO:0009127	-0.992	-0.042	-0.292	-0.395	-0.409	0	-0.139	-0.144	-0.738	-0.794	-0.383	-0.564	-0.038	0.066	0.056	0.049	-0.004	0.06	0.055	0.063	-0.034	0.006	0	-0.014
peroxisome organization	GO:0007031	-0.027	-0.111	-0.363	-0.089	-0.355	-0.882	-0.136	-0.115	-0.082	-0.074	-0.304	-0.132	0.03	-0.002	0.024	0.081	-0.018	-0.018	0.073	0.078	0.031	0.013	-0.037	0.003
ubiquitin-dependent protein catabolic process	GO:0006511	0	-0.082	-0.021	-0.011	0	-0.211	-0.124	-0.099	-0.222	-0.246	-0.045	-0.036	0.038	0.003	0.028	0.038	0.05	-0.002	0.033	0.038	-0.012	0.005	-0.005	0
protein catabolic process	GO:0030163	0	-0.023	-0.011	-0.004	0	-0.12	-0.123	-0.1	-0.224	-0.166	-0.031	-0.015	0.032	0.008	0.044	0.057	0.045	0.004	0.045	0.047	-0.012	0.004	-0.001	0.01
hexose metabolic process	GO:0019318	-0.991	-0.958	-0.208	-0.058	-0.3	-0.032	-0.121	-0.081	-1.048	-1.61	-0.031	-0.011	0.021	-0.003	0.215	0.278	0.033	0.021	0.201	0.239	-0.009	-0.024	0.03	0.053
glycerophospholipid biosynthetic process	GO:0046474	-0.254	-0.005	-1.322	-0.667	-0.095	-0.008	-0.12	-0.073	-0.461	-0.152	-2.829	-1.791	-0.021	0.029	-0.084	-0.04	0.023	0.021	0.046	0.056	-0.044	0.007	-0.13	-0.097
adaptation of signaling pathway by response to pheromone involved in conjugation with cellular fusion	GO:0000754	-0.038	-0.581	-0.234	-0.155	-0.694	-0.952	-0.117	-0.113	-0.039	-0.191	-0.521	-0.48	-0.016	-0.023	0.005	0.022	-0.039	-0.028	0.081	0.077	0.024	0.005	-0.076	-0.055
adaptation of signaling pathway	GO:0023058	-0.038	-0.581	-0.234	-0.155	-0.694	-0.952	-0.117	-0.113	-0.039	-0.191	-0.521	-0.48	-0.016	-0.023	0.005	0.022	-0.039	-0.028	0.081	0.077	0.024	0.005	-0.076	-0.055
tRNA wobble base modification	GO:0002097	-0.307	-0.921	-0.085	-0.12	-0.429	-0.371	-0.117	-0.141	-0.266	-1.152	-0.229	-0.337	-0.032	-0.038	0.041	0.031	0.002	-0.004	0.067	0.06	-0.033	-0.034	-0.026	-0.029
tRNA wobble uridine modification	GO:0002098	-0.307	-0.921	-0.085	-0.12	-0.429	-0.371	-0.117	-0.141	-0.266	-1.152	-0.229	-0.337	-0.032	-0.038	0.041	0.031	0.002	-0.004	0.067	0.06	-0.033	-0.034	-0.026	-0.029
CVT pathway	GO:0032258	-0.087	-0.743	-0.111	-0.127	-0.154	-0.664	-0.115	-0.159	-0.2	-0.42	-0.136	-0.138	-0.007	-0.031	0.046	0.048	0.017	-0.019	0.055	0.047	-0.024	-0.012	-0.01	0.001
proteasome assembly	GO:0043248	0	-0.126	-0.023	-0.01	0	-0.081	-0.111	-0.09	-0.374	-0.378	-0.046	-0.02	0.089	-0.001	0.115	0.148	0.124	0.011	0.088	0.096	-0.035	-0.011	0.027	0.053
ubiquitin-dependent protein catabolic process via the multivesicular body sorting pathway	GO:0043162	-0.053	-0.13	-0.087	-0.069	-0.158	-0.587	-0.109	-0.05	-0.147	-0.108	-0.251	-0.363	0.074	0.045	0.072	0.085	0.016	-0.018	0.081	0.112	0.059	0.063	-0.01	-0.027
dephosphorylation	GO:0016311	-0.029	-1.568	-0.221	-0.192	-0.25	-0.053	-0.109	-0.056	-0.046	-1.756	-0.422	-0.42	0.008	-0.058	0.019	0.036	0.026	0.066	0.124	0.138	0.018	-0.064	-0.042	-0.038
response to unfolded protein	GO:0006986	-0.088	-0.151	-0.412	-0.339	-0.021	-0.004	-0.106	-0.18	-0.686	-1.231	-0.85	-0.438	-0.001	0.008	-0.054	-0.03	0.054	0.057	0.07	0.044	-0.055	-0.049	-0.124	-0.074
organophosphate biosynthetic process	GO:0090407	-1.958	-0.011	-0.575	-0.4	-0.526	0	-0.104	-0.075	-1.328	-0.451	-0.912	-0.618	-0.048	0.034	0.033	0.055	0	0.03	0.059	0.063	-0.048	0.003	-0.026	-0.008
organonitrogen compound biosynthetic process	GO:1901566	-6.978	0	-0.138	-0.095	-0.181	0	-0.1	-0.085	-5.167	-4.736	-0.075	-0.046	-0.058	0.042	0.06	0.073	0.011	0.072	0.062	0.067	-0.068	-0.03	-0.001	0.007
organonitrogen compound catabolic process	GO:1901565	-0.759	-0.136	0	0	-0.21	-0.091	-0.099	-0.088	-0.794	-0.274	0	0	-0.048	0.018	0.203	0.217	0.012	0.007	0.111	0.106	-0.06	0.008	0.092	0.111
phospholipid metabolic process	GO:0006644	-0.468	-0.002	-0.3	-0.064	-0.501	-0.008	-0.094	-0.047	-0.441	-0.08	-0.551	-0.155	-0.039	0.029	0.025	0.07	-0.002	0.021	0.06	0.07	-0.037	0.008	-0.035	0
ion transport	GO:0006811	-0.072	-0.084	-2.787	-1.277	-0.033	0	-0.09	-0.072	-0.54	-1.691	-5.677	-3.826	0.008	0.032	-0.046	-0.001	0.018	0.029	0.095	0.099	-0.016	-0.003	-0.131	-0.097
glycerolipid biosynthetic process	GO:0045017	-0.296	-0.007	-1.046	-0.506	-0.085	-0.009	-0.085	-0.047	-0.546	-0.172	-2.444	-1.605	-0.022	0.026	-0.067	-0.026	0.024	0.02	0.052	0.064	-0.047	0.006	-0.119	-0.09
monosaccharide catabolic process	GO:0046365	-0.666	-0.195	-0.003	-0.001	-0.083	0	-0.084	-0.044	-1.567	-1.288	0	0	0.064	0.032	0.433	0.51	0.075	0.055	0.248	0.302	-0.008	-0.022	0.208	0.227
proteolysis	GO:0006508	0	-0.002	-0.001	0	0	-0.078	-0.074	-0.064	-0.16	-0.071	-0.004	-0.001	0.031	0.015	0.066	0.081	0.041	0	0.053	0.053	-0.007	0.016	0.018	0.033
proteasomal ubiquitin-dependent protein catabolic process	GO:0043161	0	-0.055	-0.045	-0.023	0	-0.016	-0.073	-0.09	-0.46	-0.627	-0.216	-0.117	0.025	0.002	0.026	0.04	0.052	0.014	0.043	0.043	-0.027	-0.012	-0.017	-0.003
iron-sulfur cluster assembly	GO:0016226	-0.826	-0.35	-0.405	-0.388	-0.054	-0.02	-0.073	-0.059	-1.25	-1.549	-0.977	-0.995	-0.052	-0.014	-0.047	-0.043	0.045	0.042	0.086	0.091	-0.097	-0.057	-0.133	-0.133
metallo-sulfur cluster assembly	GO:0031163	-0.826	-0.35	-0.405	-0.388	-0.054	-0.02	-0.073	-0.059	-1.25	-1.549	-0.977	-0.995	-0.052	-0.014	-0.047	-0.043	0.045	0.042	0.086	0.091	-0.097	-0.057	-0.133	-0.133
proteasomal protein catabolic process	GO:0010498	0	-0.055	-0.045	-0.023	0	-0.016	-0.073	-0.09	-0.46	-0.627	-0.216	-0.117	0.025	0.002	0.026	0.04	0.052	0.014	0.043	0.043	-0.027	-0.012	-0.017	-0.003
organic hydroxy compound biosynthetic process	GO:1901617	-1.755	-0.192	-0.04	-0.026	-0.635	-0.044	-0.071	-0.103	-1.002	-0.437	-0.182	-0.151	-0.041	0.074	0.155	0.204	0.012	0.028	0.122	0.113	-0.053	0.047	0.034	0.091
alpha-amino acid metabolic process	GO:1901605	-4.772	0	-0.006	-0.008	-0.031	0	-0.067	-0.082	-5.041	-1.687	-0.001	0	-0.065	0.075	0.152	0.155	0.019	0.085	0.09	0.085	-0.084	-0.01	0.062	0.071
small molecule biosynthetic process	GO:0044283	-9.683	0	-0.02	-0.011	-0.167	0	-0.066	-0.05	-7.499	-3.124	-0.015	-0.013	-0.071	0.056	0.089	0.111	0.01	0.066	0.066	0.071	-0.08	-0.01	0.024	0.041
regulation of actin cytoskeleton organization	GO:0032956	-0.609	-0.089	-0.051	-0.056	-0.006	-0.069	-0.063	-0.053	-1.935	-0.2	-0.131	-0.147	-0.031	0.008	0.1	0.112	0.073	0.012	0.085	0.09	-0.104	-0.004	0.015	0.021
regulation of actin filament-based process	GO:0032970	-0.609	-0.089	-0.051	-0.056	-0.006	-0.069	-0.063	-0.053	-1.935	-0.2	-0.131	-0.147	-0.031	0.008	0.1	0.112	0.073	0.012	0.085	0.09	-0.104	-0.004	0.015	0.021
vacuolar transport	GO:0007034	0	-0.058	-0.034	-0.021	-0.014	-0.854	-0.062	-0.041	-0.055	-0.013	-0.107	-0.118	0.035	0.017	0.091	0.102	0.028	-0.013	0.1	0.102	0.007	0.03	-0.009	0
protein targeting to peroxisome	GO:0006625	-0.107	-0.094	-0.384	-0.213	-0.581	-0.587	-0.061	-0.076	-0.084	-0.085	-0.496	-0.447	0.02	0	-0.004	0.027	-0.049	-0.013	0.103	0.105	0.02	0.002	-0.072	-0.079
peroxisomal transport	GO:0043574	-0.107	-0.094	-0.384	-0.213	-0.581	-0.587	-0.061	-0.076	-0.084	-0.085	-0.496	-0.447	0.02	0	-0.004	0.027	-0.049	-0.013	0.103	0.105	0.02	0.002	-0.072	-0.079
lipoprotein metabolic process	GO:0042157	-0.094	-0.083	-1.038	-0.654	-0.152	-0.04	-0.061	-0.054	-0.224	-0.294	-2.169	-1.533	-0.02	0.002	-0.099	-0.068	0.015	0.013	0.061	0.061	-0.035	-0.011	-0.16	-0.129
lipoprotein biosynthetic process	GO:0042158	-0.094	-0.083	-1.038	-0.654	-0.152	-0.04	-0.061	-0.054	-0.224	-0.294	-2.169	-1.533	-0.02	0.002	-0.099	-0.068	0.015	0.013	0.061	0.061	-0.035	-0.011	-0.16	-0.129
establishment of protein localization to peroxisome	GO:0072663	-0.107	-0.094	-0.384	-0.213	-0.581	-0.587	-0.061	-0.076	-0.084	-0.085	-0.496	-0.447	0.02	0	-0.004	0.027	-0.049	-0.013	0.103	0.105	0.02	0.002	-0.072	-0.079
protein localization to peroxisome	GO:0072662	-0.107	-0.094	-0.384	-0.213	-0.581	-0.587	-0.061	-0.076	-0.084	-0.085	-0.496	-0.447	0.02	0	-0.004	0.027	-0.049	-0.013	0.103	0.105	0.02	0.002	-0.072	-0.079
protein lipidation	GO:0006497	-0.094	-0.083	-1.038	-0.654	-0.152	-0.04	-0.061	-0.054	-0.224	-0.294	-2.169	-1.533	-0.02	0.002	-0.099	-0.068	0.015	0.013	0.061	0.061	-0.035	-0.011	-0.16	-0.129
lipid modification	GO:0030258	-0.181	-0.879	-0.006	-0.006	-0.187	-0.055	-0.058	-0.033	-0.132	-1.321	-0.029	-0.037	0.018	-0.041	0.348	0.348	0.015	0.087	0.292	0.308	0.003	-0.128	0.056	0.04
protein import into peroxisome matrix	GO:0016558	-0.143	-0.162	-0.436	-0.247	-0.647	-0.429	-0.053	-0.055	-0.084	-0.18	-0.582	-0.587	0.018	-0.008	-0.011	0.022	-0.057	-0.007	0.113	0.121	0.022	-0.013	-0.088	-0.099
single-organism biosynthetic process	GO:0044711	-9.497	0	-0.015	-0.008	-0.154	0	-0.05	-0.038	-7.415	-3.168	-0.016	-0.012	-0.07	0.056	0.092	0.115	0.01	0.066	0.069	0.074	-0.08	-0.01	0.023	0.041
piecemeal microautophagy of nucleus	GO:0034727	-0.04	-0.611	-0.019	-0.039	-0.205	-0.058	-0.05	-0.048	-0.126	-1.325	-0.028	-0.075	0.01	-0.038	0.155	0.147	0.027	0.011	0.102	0.099	-0.018	-0.049	0.053	0.048
nucleophagy	GO:0044804	-0.04	-0.611	-0.019	-0.039	-0.205	-0.058	-0.05	-0.048	-0.126	-1.325	-0.028	-0.075	0.01	-0.038	0.155	0.147	0.027	0.011	0.102	0.099	-0.018	-0.049	0.053	0.048
cellular process involved in reproduction	GO:0048610	-0.075	-1.122	0	-0.002	-0.617	-3.522	-0.048	-0.066	-0.018	-0.058	-0.002	-0.003	-0.014	-0.025	0.225	0.191	-0.017	-0.024	0.184	0.18	0.007	0.005	0.042	0.016
chromosome organization involved in meiosis	GO:0070192	-0.758	-1.203	-0.174	-0.088	-0.402	-1.866	-0.048	-0.069	-0.357	-0.127	-0.368	-0.077	-0.089	-0.045	0.311	0.351	0.062	-0.018	0.397	0.307	-0.133	0.021	-0.086	0.033
response to chemical stimulus	GO:0042221	-0.398	-0.005	-0.229	-0.083	-0.041	-0.007	-0.047	-0.021	-1.213	-0.107	-1.121	-0.846	-0.025	0.028	0.038	0.063	0.012	0.009	0.096	0.086	-0.032	0.02	-0.057	-0.023
nucleobase metabolic process	GO:0009112	-1.297	-0.029	-0.173	-0.101	-0.497	-0.001	-0.046	-0.034	-0.786	-0.291	-0.15	-0.216	-0.097	0.081	0.1	0.122	0.001	0.083	0.095	0.115	-0.098	-0.002	0.005	0.007
vacuole fusion, non-autophagic	GO:0042144	-0.003	-0.325	-0.032	-0.044	-0.017	-0.134	-0.044	-0.141	-0.063	-0.446	-0.384	-0.393	0.05	-0.021	0.107	0.101	0.062	0.043	0.127	0.081	-0.007	-0.023	-0.021	-0.003
divalent inorganic cation homeostasis	GO:0072507	-0.313	-0.183	-0.284	-0.215	-0.1	-0.001	-0.044	-0.023	-0.874	-1.532	-1.571	-1.605	-0.004	-0.002	0.031	0.059	0.031	0.066	0.129	0.161	-0.035	-0.068	-0.099	-0.102
cellular divalent inorganic cation homeostasis	GO:0072503	-0.313	-0.183	-0.284	-0.215	-0.1	-0.001	-0.044	-0.023	-0.874	-1.532	-1.571	-1.605	-0.004	-0.002	0.031	0.059	0.031	0.066	0.129	0.161	-0.035	-0.068	-0.099	-0.102
autophagy	GO:0006914	-0.004	-0.202	-0.018	-0.009	-0.134	-0.041	-0.043	-0.044	-0.062	-0.544	-0.055	-0.062	0.02	-0.012	0.092	0.108	0	0.015	0.102	0.094	0.02	-0.027	-0.01	0.015
cofactor metabolic process	GO:0051186	-2.207	-0.023	-0.007	-0.002	-0.008	0	-0.042	-0.028	-3.338	-1.46	-0.005	-0.005	-0.028	0.022	0.157	0.185	0.043	0.041	0.107	0.121	-0.071	-0.018	0.05	0.064
monosaccharide metabolic process	GO:0005996	-0.811	-0.713	-0.06	-0.013	-0.224	-0.006	-0.037	-0.022	-1.106	-1.764	-0.008	-0.003	0.02	0.01	0.268	0.327	0.034	0.031	0.218	0.256	-0.011	-0.021	0.065	0.083
coenzyme metabolic process	GO:0006732	-1.674	-0.02	-0.001	-0.001	-0.006	0	-0.036	-0.019	-3.499	-1.198	-0.001	-0.003	-0.031	0.033	0.202	0.215	0.047	0.042	0.119	0.136	-0.077	-0.01	0.083	0.078
organic anion transport	GO:0015711	-0.017	-0.057	-0.796	-0.185	-0.073	-0.001	-0.033	-0.013	-0.174	-1.063	-2.749	-1.547	0.056	0.015	-0.018	0.041	0.019	0.043	0.121	0.129	0.036	-0.037	-0.134	-0.098
dicarboxylic acid metabolic process	GO:0043648	-2.225	-0.001	-0.001	-0.002	-0.511	0	-0.031	-0.039	-1.113	-0.669	-0.001	0	-0.097	0.06	0.239	0.258	-0.022	0.061	0.108	0.095	-0.075	-0.002	0.131	0.163
phospholipid biosynthetic process	GO:0008654	-0.862	-0.004	-0.543	-0.152	-0.6	-0.011	-0.031	-0.018	-0.709	-0.059	-1.603	-0.604	-0.058	0.03	-0.002	0.056	-0.01	0.019	0.081	0.087	-0.048	0.011	-0.082	-0.031
mitochondrion degradation	GO:0000422	-0.017	-0.105	-0.015	-0.005	-0.101	-0.013	-0.03	-0.024	-0.198	-0.568	-0.099	-0.05	-0.014	-0.029	0.184	0.235	0.04	0.058	0.183	0.15	-0.054	-0.087	0.001	0.085
pyrimidine-containing compound biosynthetic process	GO:0072528	-1.895	-0.089	-0.097	-0.175	-0.854	-0.035	-0.028	-0.022	-1.016	-0.126	-0.125	-0.346	-0.03	0.203	0.361	0.312	0.028	0.141	0.282	0.319	-0.05	0.057	0.074	-0.007
sulfur compound metabolic process	GO:0006790	-1.511	0	-0.1	-0.043	-0.049	0	-0.027	-0.04	-2.212	-0.418	-0.151	-0.038	-0.015	0.113	0.182	0.209	0.057	0.098	0.152	0.152	-0.069	0.014	0.03	0.057
cell wall organization or biogenesis	GO:0071554	-3.21	-0.036	-0.105	-0.188	-2.019	-0.11	-0.027	-0.026	-0.9	-0.062	-0.336	-0.478	-0.074	0.022	0.189	0.159	-0.051	-0.011	0.153	0.159	-0.032	0.024	0.036	-0.005
amide biosynthetic process	GO:0043604	-0.292	-0.034	-0.027	-0.009	-0.057	-0.005	-0.026	-0.042	-0.66	-0.851	-0.105	-0.045	0	0.02	0.218	0.28	0.038	0.056	0.176	0.156	-0.038	-0.036	0.042	0.124
protein folding	GO:0006457	-0.003	-0.209	-0.143	-0.272	-0.071	-0.023	-0.025	-0.049	-0.041	-0.786	-0.692	-0.681	0.042	-0.014	0.109	0.101	0.024	0.01	0.117	0.106	0.019	-0.024	-0.007	-0.004
reproduction of a single-celled organism	GO:0032505	-0.014	-0.244	-0.002	-0.008	-1.223	-1.073	-0.023	-0.046	-0.005	-0.066	-0.002	-0.026	-0.016	-0.003	0.275	0.233	-0.049	-0.028	0.203	0.198	0.023	0.023	0.088	0.027
fungal-type cell wall organization or biogenesis	GO:0071852	-2.365	-0.022	-0.058	-0.121	-2.045	-0.083	-0.023	-0.037	-0.569	-0.056	-0.193	-0.277	-0.068	0.029	0.227	0.191	-0.055	-0.008	0.176	0.168	-0.024	0.033	0.06	0.013
cell redox homeostasis	GO:0045454	-0.533	-0.048	-0.364	-0.517	-0.007	-0.148	-0.023	-0.027	-1.898	-0.106	-1.024	-1.802	-0.024	0.027	-0.001	-0.016	0.071	-0.003	0.116	0.137	-0.095	0.03	-0.117	-0.153
peptide metabolic process	GO:0006518	-0.425	-0.01	-0.025	-0.016	-0.038	-0.082	-0.022	-0.045	-0.857	-0.028	-0.276	-0.06	-0.055	0.093	0.145	0.197	0.068	0.017	0.168	0.161	-0.124	0.075	-0.023	0.036
alcohol metabolic process	GO:0006066	-1.251	-0.067	-0.043	-0.015	-0.641	-0.071	-0.022	-0.026	-0.767	-0.157	-0.114	-0.099	-0.047	0.053	0.126	0.172	-0.013	0.003	0.092	0.098	-0.03	0.052	0.041	0.075
polyol metabolic process	GO:0019751	-0.332	-0.041	-0.01	-0.008	-0.031	-0.158	-0.022	-0.043	-1.018	-0.037	-0.014	-0.023	0.024	0.139	0.297	0.352	0.052	0.018	0.156	0.121	-0.016	0.127	0.172	0.231
cellular modified amino acid metabolic process	GO:0006575	-1.324	-0.002	-0.002	-0.004	-0.08	0	-0.021	-0.032	-1.968	-0.218	-0.007	-0.004	-0.067	0.093	0.221	0.228	0.035	0.06	0.127	0.118	-0.102	0.033	0.094	0.11
cofactor biosynthetic process	GO:0051188	-2.332	-0.163	-0.047	-0.049	-0.005	0	-0.019	-0.019	-3.795	-2.122	-0.103	-0.113	-0.053	0.01	0.121	0.122	0.049	0.044	0.109	0.108	-0.102	-0.034	0.012	0.015
oxidoreduction coenzyme metabolic process	GO:0006733	-0.56	-0.08	-0.004	-0.001	-0.061	0	-0.019	-0.006	-1.249	-1.241	-0.02	-0.032	-0.007	0.029	0.244	0.283	0.044	0.046	0.189	0.23	-0.051	-0.017	0.055	0.053
fungal-type cell wall organization	GO:0031505	-3.738	-0.003	-0.013	-0.042	-1.673	-0.074	-0.017	-0.03	-1.188	-0.011	-0.043	-0.089	-0.085	0.043	0.305	0.258	-0.06	-0.009	0.205	0.197	-0.037	0.047	0.111	0.05
external encapsulating structure organization	GO:0045229	-3.738	-0.003	-0.013	-0.042	-1.673	-0.074	-0.017	-0.03	-1.188	-0.011	-0.043	-0.089	-0.085	0.043	0.305	0.258	-0.06	-0.009	0.205	0.197	-0.037	0.047	0.111	0.05
glutamine family amino acid biosynthetic process	GO:0009084	-1.943	0	-0.007	-0.009	-0.063	0	-0.017	-0.023	-2.137	-1.426	-0.009	-0.003	-0.138	0.089	0.252	0.273	-0.015	0.133	0.178	0.164	-0.122	-0.044	0.074	0.108
carbohydrate biosynthetic process	GO:0016051	-0.951	-0.012	0	0	-2.846	-0.059	-0.017	-0.02	-0.053	-0.063	0	0	-0.011	0.146	0.436	0.481	-0.06	0.015	0.148	0.157	0.048	0.131	0.288	0.323
cell wall organization	GO:0071555	-3.738	-0.003	-0.013	-0.042	-1.673	-0.074	-0.017	-0.03	-1.188	-0.011	-0.043	-0.089	-0.085	0.043	0.305	0.258	-0.06	-0.009	0.205	0.197	-0.037	0.047	0.111	0.05
cellular ketone metabolic process	GO:0042180	-0.611	-0.124	-0.026	-0.011	-0.391	-0.03	-0.015	-0.002	-0.466	-0.752	-0.09	-0.148	-0.026	0.023	0.299	0.326	-0.01	0.03	0.228	0.265	-0.016	-0.007	0.071	0.061
cellular polysaccharide metabolic process	GO:0044264	-0.47	-0.069	-0.002	-0.001	-0.722	-0.017	-0.014	-0.01	-0.197	-0.127	-0.002	-0.001	-0.019	0.058	0.369	0.413	-0.027	0.02	0.203	0.219	0.008	0.038	0.166	0.195
carboxylic acid metabolic process	GO:0019752	-7.738	0	0	0	-0.019	0	-0.014	-0.012	-7.577	-1.854	0	0	-0.068	0.043	0.19	0.207	0.012	0.066	0.124	0.13	-0.084	-0.024	0.065	0.077
cellular response to chemical stimulus	GO:0070887	-0.263	-0.034	-0.043	-0.008	-0.004	-0.016	-0.013	-0.005	-1.836	-0.252	-0.556	-0.425	-0.016	0.022	0.071	0.1	0.026	0.006	0.121	0.104	-0.033	0.016	-0.05	-0.004
NAD metabolic process	GO:0019674	-0.35	-0.049	-0.002	-0.001	-0.045	-0.007	-0.013	-0.015	-1.093	-0.451	-0.026	-0.02	-0.039	0.088	0.329	0.357	0.031	0.09	0.244	0.256	-0.07	-0.002	0.085	0.101
developmental process	GO:0032502	-0.164	-0.244	-0.011	-0.018	-1.316	-0.813	-0.013	-0.027	-0.028	-0.091	-0.045	-0.12	-0.036	0	0.228	0.198	-0.05	-0.018	0.187	0.182	0.009	0.018	0.044	0.008
glutamine family amino acid metabolic process	GO:0009064	-1.259	0	0	-0.001	-0.014	0	-0.013	-0.02	-2.648	-0.441	0	0	-0.065	0.115	0.319	0.328	0.036	0.105	0.165	0.157	-0.101	0.01	0.154	0.171
coenzyme biosynthetic process	GO:0009108	-1.212	-0.067	-0.013	-0.017	-0.002	0	-0.012	-0.009	-3.443	-1.466	-0.054	-0.076	-0.038	0.028	0.161	0.159	0.059	0.047	0.128	0.127	-0.097	-0.019	0.033	0.031
negative regulation of catalytic activity	GO:0043086	-0.061	-0.107	-0.096	-0.076	-0.331	-0.061	-0.012	-0.006	-0.158	-0.27	-0.55	-0.598	0.034	0.02	0.191	0.202	-0.045	0.037	0.227	0.227	0.079	-0.017	-0.035	-0.025
nicotinamide nucleotide metabolic process	GO:0046496	-0.365	-0.054	-0.001	-0.001	-0.082	0	-0.012	-0.01	-0.874	-0.791	-0.009	-0.011	0.007	0.044	0.321	0.359	0.047	0.054	0.239	0.274	-0.04	-0.011	0.082	0.084
pyridine-containing compound metabolic process	GO:0072524	-0.172	-0.036	-0.001	0	-0.062	0	-0.011	-0.008	-0.64	-0.679	-0.007	-0.008	0.044	0.09	0.348	0.386	0.08	0.094	0.27	0.301	-0.036	-0.004	0.078	0.085
polysaccharide metabolic process	GO:0005976	-0.853	-0.115	-0.002	-0.001	-0.71	-0.061	-0.011	-0.004	-0.334	-0.106	-0.004	-0.005	-0.035	0.034	0.334	0.363	-0.021	-0.009	0.197	0.213	-0.014	0.037	0.137	0.15
aerobic respiration	GO:0009060	-2.03	-0.168	-0.004	-0.005	-0.715	-0.012	-0.011	-0.009	-0.764	-1.062	-0.084	-0.125	-0.08	-0.02	0.111	0.123	-0.042	0.01	0.099	0.086	-0.038	-0.03	0.011	0.036
pyridine nucleotide metabolic process	GO:0019362	-0.29	-0.045	-0.001	0	-0.062	0	-0.01	-0.007	-0.819	-0.915	-0.009	-0.013	0.012	0.044	0.318	0.356	0.05	0.058	0.237	0.275	-0.038	-0.014	0.081	0.081
pyrimidine-containing compound metabolic process	GO:0072527	-1.236	-0.065	-0.105	-0.123	-1.102	-0.013	-0.01	-0.011	-0.602	-0.182	-0.2	-0.352	-0.013	0.179	0.328	0.295	0.012	0.134	0.281	0.3	-0.017	0.04	0.043	-0.005
cellular lipid metabolic process	GO:0044255	-0.673	-0.006	-0.036	-0.002	-0.42	0	-0.01	-0.002	-0.522	-0.542	-0.371	-0.11	-0.031	0.017	0.102	0.142	-0.008	0.04	0.12	0.135	-0.023	-0.023	-0.018	0.007
lipid metabolic process	GO:0006629	-1.012	-0.006	-0.048	-0.006	-0.563	0	-0.007	-0.001	-0.642	-0.438	-0.456	-0.209	-0.038	0.014	0.09	0.12	-0.008	0.031	0.107	0.123	-0.03	-0.016	-0.018	-0.003
microautophagy	GO:0016237	-0.011	-0.372	-0.002	-0.004	-0.075	-0.031	-0.007	-0.008	-0.149	-1.091	-0.024	-0.053	0.019	-0.027	0.186	0.178	0.038	0.014	0.144	0.137	-0.02	-0.041	0.042	0.041
membrane invagination	GO:0010324	-0.011	-0.372	-0.002	-0.004	-0.075	-0.031	-0.007	-0.008	-0.149	-1.091	-0.024	-0.053	0.019	-0.027	0.186	0.178	0.038	0.014	0.144	0.137	-0.02	-0.041	0.042	0.041
dicarboxylic acid biosynthetic process	GO:0043650	-1.154	-0.005	-0.001	-0.001	-0.429	-0.001	-0.007	-0.008	-1.063	-0.91	-0.008	-0.005	-0.104	0.048	0.343	0.359	-0.024	0.062	0.227	0.204	-0.081	-0.014	0.117	0.155
oxoacid metabolic process	GO:0043436	-6.506	0	0	0	-0.01	0	-0.006	-0.005	-7.422	-1.697	0	0	-0.063	0.043	0.197	0.213	0.014	0.065	0.139	0.143	-0.08	-0.022	0.058	0.07
anion transport	GO:0006820	-0.009	-0.018	-0.291	-0.034	-0.012	0	-0.006	-0.002	-0.329	-0.604	-1.694	-0.906	0.038	0.057	0.09	0.136	0.041	0.056	0.179	0.187	-0.002	-0.006	-0.085	-0.059
amino acid transport	GO:0006865	-0.033	-0.003	-0.576	-0.084	-0.012	0	-0.006	-0.003	-0.321	-0.887	-2.546	-1.314	0.07	0.072	0.006	0.124	0.039	0.075	0.165	0.159	0.032	-0.023	-0.148	-0.057
cellular polysaccharide biosynthetic process	GO:0033692	-0.446	-0.028	-0.001	0	-1.857	-0.035	-0.005	-0.005	-0.036	-0.065	-0.002	-0.001	-0.019	0.085	0.436	0.488	-0.072	0.016	0.231	0.237	0.053	0.069	0.205	0.251
negative regulation of molecular function	GO:0044092	-0.088	-0.137	-0.063	-0.057	-0.145	-0.038	-0.005	-0.002	-0.326	-0.403	-0.53	-0.701	0.021	0.009	0.169	0.177	-0.017	0.045	0.219	0.223	0.038	-0.035	-0.05	-0.047
ion transmembrane transport	GO:0034220	-0.012	-0.034	-1.311	-0.657	-0.047	0	-0.005	-0.012	-0.225	-1.854	-4.811	-2.822	0.037	0.027	0.008	0.071	0.004	0.059	0.206	0.194	0.018	-0.033	-0.187	-0.123
organic acid metabolic process	GO:0006082	-6.443	0	0	0	-0.01	0	-0.005	-0.004	-7.338	-1.761	0	0	-0.062	0.042	0.197	0.213	0.014	0.065	0.139	0.144	-0.079	-0.023	0.058	0.07
cellular respiration	GO:0045333	-2.104	-0.063	-0.003	-0.004	-0.558	-0.004	-0.005	-0.004	-0.817	-0.94	-0.162	-0.193	-0.045	-0.005	0.112	0.126	-0.026	0.016	0.097	0.086	-0.02	-0.022	0.014	0.039
response to oxidative stress	GO:0006979	-0.767	-0.022	-0.04	-0.019	-0.002	-0.025	-0.004	-0.003	-3.016	-0.074	-0.311	-0.375	-0.036	0.041	0.173	0.197	0.025	0.016	0.162	0.163	-0.062	0.025	0.012	0.033
monocarboxylic acid transport	GO:0015718	-0.074	-0.449	-0.117	-0.1	-0.089	-0.008	-0.004	-0.003	-0.566	-0.914	-1.27	-1.151	0.17	-0.052	0.028	0.041	0.065	0.081	0.282	0.292	0.105	-0.133	-0.254	-0.25
single-organism carbohydrate catabolic process	GO:0044724	-0.493	-0.326	0	0	-0.115	0	-0.004	-0.001	-1.321	-1.268	0	0	0.038	0.021	0.439	0.579	0.059	0.053	0.305	0.359	-0.016	-0.021	0.173	0.237
sexual reproduction	GO:0019953	-0.069	-0.495	0	-0.004	-0.813	-0.813	-0.004	-0.01	-0.048	-0.227	-0.012	-0.088	-0.024	-0.014	0.287	0.244	-0.021	-0.033	0.232	0.227	0.001	0.018	0.068	0.009
inorganic anion transport	GO:0015698	-0.071	-0.048	-0.01	-0.003	-0.006	0	-0.004	-0.006	-0.71	-0.386	-0.17	-0.134	0.123	0.192	0.544	0.545	0.13	0.156	0.474	0.487	-0.007	0.036	0.07	0.058
organic acid transport	GO:0015849	-0.053	-0.01	-0.384	-0.092	-0.049	0	-0.003	-0.002	-0.362	-0.925	-2.54	-1.626	0.081	0.048	0.038	0.112	0.025	0.066	0.188	0.193	0.056	-0.031	-0.144	-0.095
organic hydroxy compound metabolic process	GO:1901615	-0.945	-0.014	-0.007	-0.002	-0.465	-0.018	-0.003	-0.004	-0.739	-0.07	-0.06	-0.048	-0.028	0.083	0.202	0.244	0.008	0.028	0.155	0.158	-0.033	0.056	0.054	0.087
cellular glucan metabolic process	GO:0006073	-0.645	-0.009	0	0	-0.231	-0.001	-0.003	-0.002	-0.634	-0.089	0	0	-0.025	0.094	0.509	0.562	-0.012	0.04	0.272	0.298	-0.013	0.053	0.238	0.264
carbohydrate catabolic process	GO:0016052	-0.753	-0.394	-0.001	0	-0.125	0	-0.003	0	-1.503	-0.962	0	0	0.022	0.01	0.416	0.539	0.056	0.028	0.298	0.351	-0.028	-0.014	0.154	0.204
vitamin metabolic process	GO:0006766	-1.311	-0.028	-0.005	-0.003	-0.312	0	-0.003	-0.002	-1.179	-1.165	-0.038	-0.066	-0.009	0.127	0.358	0.36	0.042	0.136	0.262	0.272	-0.046	-0.012	0.093	0.088
carboxylic acid transport	GO:0046942	-0.07	-0.014	-0.453	-0.117	-0.042	0	-0.003	-0.002	-0.428	-1.03	-2.821	-1.835	0.079	0.046	0.03	0.104	0.026	0.066	0.192	0.195	0.054	-0.034	-0.156	-0.105
glucan metabolic process	GO:0044042	-0.645	-0.009	0	0	-0.231	-0.001	-0.003	-0.002	-0.634	-0.089	0	0	-0.025	0.094	0.509	0.562	-0.012	0.04	0.272	0.298	-0.013	0.053	0.238	0.264
tricarboxylic acid cycle	GO:0006099	-0.806	-0.247	0	0	-0.488	-0.011	-0.003	-0.012	-0.466	-1.646	-0.005	-0.001	-0.11	0.004	0.348	0.342	-0.086	0.011	0.209	0.112	-0.023	-0.007	0.139	0.23
polysaccharide biosynthetic process	GO:0000271	-0.368	-0.026	-0.001	0	-1.965	-0.051	-0.003	-0.003	-0.025	-0.049	-0.001	0	-0.015	0.083	0.446	0.496	-0.072	0.013	0.241	0.243	0.057	0.07	0.205	0.253
water-soluble vitamin metabolic process	GO:0006767	-1.311	-0.028	-0.005	-0.003	-0.312	0	-0.003	-0.002	-1.179	-1.165	-0.038	-0.066	-0.009	0.127	0.358	0.36	0.042	0.136	0.262	0.272	-0.046	-0.012	0.093	0.088
cellular amide metabolic process	GO:0043603	-0.497	-0.004	-0.01	-0.001	-0.025	-0.002	-0.003	-0.007	-1.051	-0.13	-0.112	-0.015	-0.056	0.068	0.163	0.235	0.056	0.039	0.157	0.15	-0.112	0.03	0.006	0.085
vitamin biosynthetic process	GO:0009110	-1.45	-0.007	-0.003	-0.002	-0.247	0	-0.002	-0.001	-1.446	-0.951	-0.039	-0.075	-0.01	0.147	0.374	0.379	0.049	0.149	0.276	0.297	-0.054	-0.006	0.094	0.082
water-soluble vitamin biosynthetic process	GO:0042364	-1.45	-0.007	-0.003	-0.002	-0.247	0	-0.002	-0.001	-1.446	-0.951	-0.039	-0.075	-0.01	0.147	0.374	0.379	0.049	0.149	0.276	0.297	-0.054	-0.006	0.094	0.082
transmembrane transport	GO:0055085	-0.057	-0.053	-2.535	-1.276	-0.023	0	-0.002	-0.003	-0.332	-1.679	-7.868	-4.821	0.013	0.017	-0.001	0.029	0.015	0.039	0.153	0.153	-0.002	-0.028	-0.144	-0.117
oligosaccharide metabolic process	GO:0009311	0	-0.322	-0.061	-0.004	-0.203	-0.12	-0.002	-0.001	-0.014	-0.411	-0.041	-0.009	0.118	-0.115	0.217	0.405	0.008	0.013	0.235	0.252	0.117	-0.108	0.021	0.163
disaccharide metabolic process	GO:0005984	0	-0.512	-0.009	0	-0.438	-0.05	-0.002	0	-0.002	-0.706	-0.001	0	0.171	-0.191	0.285	0.559	-0.036	0.025	0.258	0.29	0.221	-0.189	0.092	0.282
amino acid transmembrane transport	GO:0003333	-0.011	0	-0.106	-0.005	-0.01	0	-0.002	-0.001	-0.319	-0.551	-1.072	-0.456	0.093	0.107	0.063	0.231	0.047	0.132	0.232	0.243	0.046	-0.024	-0.135	-0.012
glycogen metabolic process	GO:0005977	-0.513	-0.003	0	0	-0.16	0	-0.002	-0.001	-0.571	-0.077	0	-0.001	-0.023	0.112	0.625	0.677	-0.001	0.059	0.344	0.389	-0.022	0.053	0.28	0.289
fatty acid metabolic process	GO:0006631	-1.008	-0.117	0	0	-0.155	-0.002	-0.001	0	-1.015	-0.457	-0.093	-0.093	-0.033	0.03	0.399	0.42	-0.018	0.089	0.352	0.373	-0.014	-0.059	0.047	0.046
single-organism carbohydrate metabolic process	GO:0044723	-0.199	-0.19	-0.073	-0.004	-0.248	0	-0.001	-0.001	-0.313	-0.863	-0.022	-0.002	0.021	0.016	0.199	0.272	0.007	0.022	0.17	0.187	0.017	-0.003	0.041	0.092
cellular response to oxidative stress	GO:0034599	-0.894	-0.029	-0.026	-0.011	-0.003	-0.024	-0.001	-0.001	-3.144	-0.091	-0.299	-0.38	-0.039	0.042	0.202	0.224	0.024	0.017	0.184	0.188	-0.063	0.025	0.019	0.037
single-organism developmental process	GO:0044767	-0.27	-0.221	-0.006	-0.012	-1.287	-0.342	-0.001	-0.003	-0.063	-0.195	-0.104	-0.262	-0.042	0.001	0.258	0.223	-0.054	-0.013	0.22	0.214	0.006	0.015	0.042	0.001
carbohydrate transport	GO:0008643	-0.001	-1.729	-0.968	-0.926	-0.368	-0.24	-0.001	-0.002	-0.01	-1.018	-2.367	-1.778	0.113	-0.205	0.097	0.105	0.043	0.013	0.429	0.439	0.122	-0.221	-0.319	-0.281
cellular carbohydrate biosynthetic process	GO:0034637	-0.262	-0.009	0	0	-1.553	-0.038	-0.001	-0.003	-0.032	-0.029	0	0	0.016	0.124	0.492	0.567	-0.055	0.013	0.223	0.216	0.071	0.11	0.27	0.352
generation of precursor metabolites and energy	GO:0006091	-1.869	-0.006	0	0	-0.161	0	-0.001	0	-1.616	-0.681	-0.004	-0.004	-0.028	0.03	0.208	0.229	-0.006	0.032	0.174	0.174	-0.026	-0.005	0.051	0.072
pyridine-containing compound biosynthetic process	GO:0072525	-0.136	-0.065	-0.003	-0.002	-0.102	-0.001	-0.001	-0.001	-0.355	-1.023	-0.199	-0.132	0.072	0.153	0.419	0.422	0.11	0.178	0.434	0.416	-0.038	-0.026	-0.015	0.007
cellular biogenic amine metabolic process	GO:0006576	-0.811	-0.022	-0.001	-0.001	-0.294	-0.002	0	0	-0.59	-0.853	-0.205	-0.151	-0.067	0.041	0.382	0.372	-0.02	0.031	0.338	0.307	-0.047	0.01	0.044	0.065
energy reserve metabolic process	GO:0006112	-0.277	-0.003	0	0	-0.152	0	0	0	-0.466	-0.15	-0.002	0	0.016	0.136	0.655	0.732	0	0.096	0.436	0.433	-0.016	0.04	0.219	0.299
single-organism catabolic process	GO:0044712	-0.731	-0.008	0	0	-0.306	0	0	0	-0.386	-0.373	0	0	-0.036	0.038	0.482	0.509	-0.025	0.09	0.366	0.382	-0.011	-0.051	0.116	0.127
energy derivation by oxidation of organic compounds	GO:0015980	-1.698	-0.006	0	0	-0.265	0	0	0	-1.067	-0.725	-0.02	-0.016	-0.032	0.039	0.245	0.273	-0.013	0.046	0.185	0.182	-0.026	-0.007	0.06	0.091
glucan biosynthetic process	GO:0009250	-0.574	0	0	0	-1	-0.002	0	0	-0.151	-0.012	0	0	-0.024	0.171	0.762	0.835	-0.079	0.045	0.382	0.401	0.054	0.125	0.38	0.434
sexual sporulation resulting in formation of a cellular spore	GO:0043935	-0.073	-0.182	0	-0.001	-1.538	-0.103	0	0	-0.021	-0.301	-0.022	-0.29	-0.019	0.01	0.512	0.41	-0.091	-0.017	0.418	0.393	0.057	0.024	0.119	0.001
sporulation	GO:0043934	-0.133	-0.41	0	-0.003	-1.051	-0.392	0	0	-0.044	-0.232	-0.094	-0.43	-0.04	0.001	0.394	0.321	-0.073	-0.016	0.336	0.322	0.023	0.018	0.06	-0.016
amine metabolic process	GO:0009308	-0.811	-0.022	-0.001	-0.001	-0.294	-0.002	0	0	-0.59	-0.853	-0.205	-0.151	-0.067	0.041	0.382	0.372	-0.02	0.031	0.338	0.307	-0.047	0.01	0.044	0.065
reproductive process in single-celled organism	GO:0022413	-0.012	-0.142	0	0	-1.45	-0.569	0	-0.001	-0.004	-0.092	-0.002	-0.042	-0.018	0.003	0.415	0.346	-0.075	-0.029	0.317	0.306	0.044	0.03	0.119	0.029
oxidative phosphorylation	GO:0006119	-0.719	-0.005	-0.004	-0.004	-0.043	-0.002	0	0	-1.127	-0.567	-0.576	-0.388	-0.032	0.045	0.198	0.208	0.054	0.055	0.24	0.215	-0.086	-0.011	-0.042	-0.007
ascospore wall assembly	GO:0030476	-0.485	-0.011	0	0	-3.435	-0.498	0	0	-0.026	-0.012	-0.001	-0.038	-0.057	0.082	0.952	0.749	-0.204	-0.043	0.632	0.613	0.121	0.111	0.34	0.093
cellular component assembly involved in morphogenesis	GO:0010927	-0.378	-0.02	0	0	-2.895	-0.652	0	0	-0.025	-0.02	0	-0.032	-0.048	0.05	0.726	0.574	-0.163	-0.042	0.461	0.444	0.094	0.085	0.283	0.102
mitochondrial ATP synthesis coupled electron transport	GO:0042775	-0.805	-0.01	-0.007	-0.007	-0.07	-0.002	0	-0.001	-0.966	-0.765	-0.752	-0.51	-0.035	0.029	0.163	0.179	0.046	0.056	0.225	0.201	-0.081	-0.028	-0.061	-0.022
ATP synthesis coupled electron transport	GO:0042773	-0.805	-0.01	-0.007	-0.007	-0.07	-0.002	0	-0.001	-0.966	-0.765	-0.752	-0.51	-0.035	0.029	0.163	0.179	0.046	0.056	0.225	0.201	-0.081	-0.028	-0.061	-0.022
small molecule catabolic process	GO:0044282	-0.731	-0.008	0	0	-0.306	0	0	0	-0.386	-0.373	0	0	-0.036	0.038	0.482	0.509	-0.025	0.09	0.366	0.382	-0.011	-0.051	0.116	0.127
anatomical structure development	GO:0048856	-0.134	-0.437	0	-0.002	-1.349	-0.46	0	0	-0.026	-0.247	-0.095	-0.33	-0.041	-0.007	0.358	0.3	-0.072	-0.018	0.313	0.304	0.023	0.012	0.047	-0.017
alpha-amino acid catabolic process	GO:1901606	-0.227	-0.001	0	0	-0.046	0	0	0	-0.344	-0.41	-0.001	-0.001	0	0.119	0.61	0.625	0.029	0.085	0.433	0.415	-0.029	0.034	0.177	0.21
cellular developmental process	GO:0048869	-0.051	-0.464	-0.001	-0.003	-1.278	-1.145	0	-0.001	-0.009	-0.101	-0.031	-0.132	-0.031	-0.008	0.306	0.257	-0.063	-0.024	0.258	0.251	0.025	0.017	0.051	-0.004
electron transport chain	GO:0022900	-0.443	-0.008	-0.031	-0.082	-0.064	-0.026	0	-0.005	-0.671	-0.418	-1.152	-0.989	-0.016	0.019	0.089	0.049	0.001	-0.018	0.217	0.152	-0.018	0.028	-0.098	-0.07
respiratory electron transport chain	GO:0022904	-0.805	-0.01	-0.007	-0.007	-0.07	-0.002	0	-0.001	-0.966	-0.765	-0.752	-0.51	-0.035	0.029	0.163	0.179	0.046	0.056	0.225	0.201	-0.081	-0.028	-0.061	-0.022
anatomical structure formation involved in morphogenesis	GO:0048646	-0.144	-0.388	0	-0.003	-1.199	-0.464	0	0	-0.036	-0.192	-0.075	-0.38	-0.041	0.001	0.391	0.318	-0.074	-0.017	0.33	0.316	0.025	0.019	0.062	-0.014
spore wall assembly	GO:0042244	-0.485	-0.011	0	0	-3.435	-0.498	0	0	-0.026	-0.012	-0.001	-0.038	-0.057	0.082	0.952	0.749	-0.204	-0.043	0.632	0.613	0.121	0.111	0.34	0.093
monocarboxylic acid metabolic process	GO:0032787	-2.013	-0.034	0	0	-0.045	0	0	0	-2.229	-0.739	-0.005	-0.003	-0.059	-0.015	0.343	0.384	-0.003	0.072	0.273	0.29	-0.056	-0.087	0.07	0.094
cell differentiation	GO:0030154	-0.055	-0.438	-0.001	-0.006	-1.055	-1.062	0	-0.001	-0.015	-0.09	-0.031	-0.188	-0.03	-0.001	0.332	0.27	-0.064	-0.023	0.272	0.261	0.026	0.023	0.062	-0.003
anatomical structure morphogenesis	GO:0009653	-0.134	-0.437	0	-0.002	-1.349	-0.46	0	0	-0.026	-0.247	-0.095	-0.33	-0.041	-0.007	0.358	0.3	-0.072	-0.018	0.313	0.304	0.023	0.012	0.047	-0.017
carboxylic acid catabolic process	GO:0046395	-0.553	-0.016	0	0	-0.176	0	0	0	-0.406	-0.85	-0.001	-0.001	-0.022	0.034	0.556	0.575	-0.022	0.115	0.45	0.464	0	-0.08	0.106	0.111
fungal-type cell wall assembly	GO:0071940	-0.485	-0.011	0	0	-3.435	-0.498	0	0	-0.026	-0.012	-0.001	-0.038	-0.057	0.082	0.952	0.749	-0.204	-0.043	0.632	0.613	0.121	0.111	0.34	0.093
cellular component morphogenesis	GO:0032989	-0.315	-0.049	0	0	-2.863	-0.606	0	0	-0.019	-0.056	-0.003	-0.034	-0.046	0.019	0.566	0.467	-0.135	-0.038	0.389	0.383	0.072	0.051	0.191	0.064
developmental process involved in reproduction	GO:0003006	-0.019	-0.249	0	-0.001	-1.507	-0.541	0	-0.001	-0.005	-0.151	-0.005	-0.076	-0.013	-0.003	0.394	0.326	-0.071	-0.028	0.315	0.302	0.046	0.023	0.099	0.013
oxidation-reduction process	GO:0055114	-4.83	0	0	0	-0.215	0	0	0	-3.314	-1.532	-0.005	-0.002	-0.06	0.03	0.228	0.248	-0.013	0.044	0.207	0.209	-0.049	-0.016	0.032	0.053
sporulation resulting in formation of a cellular spore	GO:0030435	-0.149	-0.41	0	-0.003	-1.111	-0.382	0	0	-0.044	-0.237	-0.101	-0.466	-0.041	0.001	0.395	0.321	-0.074	-0.016	0.337	0.323	0.024	0.018	0.059	-0.018
organic acid catabolic process	GO:0016054	-0.553	-0.016	0	0	-0.176	0	0	0	-0.406	-0.85	-0.001	-0.001	-0.022	0.034	0.556	0.575	-0.022	0.115	0.45	0.464	0	-0.08	0.106	0.111
cell wall assembly	GO:0070726	-0.602	-0.016	0	0	-3.19	-0.478	0	0	-0.043	-0.018	-0.001	-0.038	-0.062	0.078	0.956	0.765	-0.197	-0.042	0.64	0.632	0.108	0.106	0.335	0.091
lipid catabolic process	GO:0016042	-0.411	-0.106	0	0	-2.646	-0.049	0	0	-0.013	-0.249	-0.001	-0.021	-0.013	0.013	0.488	0.419	-0.085	0.072	0.366	0.401	0.07	-0.059	0.122	0.018
reproductive process	GO:0022414	-0.014	-0.266	0	-0.001	-1.227	-0.617	0	-0.001	-0.007	-0.123	-0.005	-0.076	-0.006	-0.007	0.395	0.334	-0.048	-0.038	0.311	0.3	0.04	0.034	0.104	0.023
cellular aldehyde metabolic process	GO:0006081	-0.15	-2.036	-0.001	-0.001	-0.047	-0.078	0	0	-0.505	-3.259	-0.094	-0.116	-0.114	-0.193	0.272	0.29	0.027	0.013	0.337	0.328	-0.138	-0.211	-0.064	-0.038
ascospore wall biogenesis	GO:0070591	-0.485	-0.011	0	0	-3.435	-0.498	0	0	-0.026	-0.012	-0.001	-0.038	-0.057	0.082	0.952	0.749	-0.204	-0.043	0.632	0.613	0.121	0.111	0.34	0.093
spore wall biogenesis	GO:0070590	-0.485	-0.011	0	0	-3.435	-0.498	0	0	-0.026	-0.012	-0.001	-0.038	-0.057	0.082	0.952	0.749	-0.204	-0.043	0.632	0.613	0.121	0.111	0.34	0.093
cell development	GO:0048468	-0.034	-0.078	0	0	-1.479	-0.093	0	0	-0.013	-0.172	-0.007	-0.165	-0.014	0.021	0.546	0.44	-0.097	-0.017	0.43	0.409	0.067	0.034	0.142	0.015
cellular carbohydrate metabolic process	GO:0044262	-0.055	-0.288	0	0	-0.505	-0.001	0	0	-0.097	-0.778	0	0	0.017	-0.006	0.332	0.439	-0.026	0.028	0.24	0.25	0.049	-0.026	0.111	0.192
ascospore formation	GO:0030437	-0.034	-0.078	0	0	-1.479	-0.093	0	0	-0.013	-0.172	-0.007	-0.165	-0.014	0.021	0.546	0.44	-0.097	-0.017	0.43	0.409	0.067	0.034	0.142	0.015
carbohydrate metabolic process	GO:0005975	-0.318	-0.179	-0.007	0	-0.019	0	0	0	-1.252	-1.015	-0.006	-0.001	0.004	0.004	0.213	0.273	0.019	0.018	0.173	0.185	-0.013	-0.012	0.052	0.093
cellular amino acid catabolic process	GO:0009063	-0.532	-0.001	0	0	-0.045	0	0	0	-0.879	-0.412	-0.002	0	-0.028	0.097	0.423	0.449	0.026	0.076	0.301	0.287	-0.054	0.021	0.122	0.161
sexual sporulation	GO:0034293	-0.073	-0.182	0	-0.001	-1.538	-0.103	0	0	-0.021	-0.301	-0.022	-0.29	-0.019	0.01	0.512	0.41	-0.091	-0.017	0.418	0.393	0.057	0.024	0.119	0.001
aromatic amino acid family metabolic process	GO:0009072	-2.068	-0.016	0	0	-1.269	-0.001	0	-0.001	-0.583	-1.376	-0.049	-0.031	-0.109	0.043	0.448	0.439	-0.075	0.032	0.36	0.33	-0.033	0.011	0.088	0.109
monocarboxylic acid catabolic process	GO:0072329	-0.561	-0.604	0	0	-0.738	0	0	0	-0.115	-1.12	-0.009	-0.062	-0.019	-0.108	0.856	0.869	-0.122	0.192	0.771	0.84	0.104	-0.3	0.085	0.028
fungal-type cell wall biogenesis	GO:0009272	-0.137	-0.122	0	-0.003	-3.552	-0.442	0	0	-0.004	-0.147	-0.068	-0.317	-0.029	0.035	0.533	0.411	-0.138	-0.028	0.409	0.394	0.089	0.054	0.14	-0.006
cell wall biogenesis	GO:0042546	-0.482	-0.166	-0.001	-0.026	-2.872	-0.448	0	0	-0.052	-0.156	-0.221	-0.723	-0.049	0.02	0.378	0.288	-0.108	-0.029	0.303	0.316	0.043	0.032	0.072	-0.04
cellular lipid catabolic process	GO:0044242	-0.172	-0.416	0	0	-1.121	-0.001	0	0	-0.034	-1.06	-0.002	-0.014	0.01	-0.005	0.626	0.627	-0.073	0.125	0.509	0.559	0.083	-0.13	0.117	0.069
cellular amine metabolic process	GO:0044106	-0.811	-0.022	-0.001	-0.001	-0.294	-0.002	0	0	-0.59	-0.853	-0.205	-0.151	-0.067	0.041	0.382	0.372	-0.02	0.031	0.338	0.307	-0.047	0.01	0.044	0.065
cellular carbohydrate catabolic process	GO:0044275		-0.821	-0.023					0						-0.021	0.322					0.429

## Sheet: combinedGOsheet_P_up.csv
description	GO_ID	pval_FP_asc1_DE	pval_FP_asc1_D109Y	pval_FP_asc1_M1X	pval_FP_asc1_null	pval_tot_asc1_DE	pval_tot_asc1_D109Y	pval_tot_asc1_M1X	pval_tot_asc1_null	pval_TE_asc1_DE	pval_TE_asc1_D109Y	pval_TE_asc1_M1X	pval_TE_asc1_null	log2change_FP_asc1_DE	log2change_FP_asc1_D109Y	log2change_FP_asc1_M1X	log2change_FP_asc1_null	log2change_tot_asc1_DE	log2change_tot_asc1_D109Y	log2change_tot_asc1_M1X	log2change_tot_asc1_null	log2change_TE_asc1_DE	log2change_TE_asc1_D109Y	log2change_TE_asc1_M1X	log2change_TE_asc1_null
cell wall assembly	GO:0070726	-0.125	-1.434	-9.293	-4.964	0	-0.176	-9.014	-7.61	-1.028	-1.391	-2.919	-1.074	-0.062	0.078	0.956	0.765	-0.197	-0.042	0.64	0.632	0.108	0.106	0.335	0.091
ascospore wall assembly	GO:0030476	-0.172	-1.597	-8.849	-4.59	0	-0.166	-8.565	-7.161	-1.239	-1.553	-2.807	-1.076	-0.057	0.082	0.952	0.749	-0.204	-0.043	0.632	0.613	0.121	0.111	0.34	0.093
spore wall assembly	GO:0042244	-0.172	-1.597	-8.849	-4.59	0	-0.166	-8.565	-7.161	-1.239	-1.553	-2.807	-1.076	-0.057	0.082	0.952	0.749	-0.204	-0.043	0.632	0.613	0.121	0.111	0.34	0.093
fungal-type cell wall assembly	GO:0071940	-0.172	-1.597	-8.849	-4.59	0	-0.166	-8.565	-7.161	-1.239	-1.553	-2.807	-1.076	-0.057	0.082	0.952	0.749	-0.204	-0.043	0.632	0.613	0.121	0.111	0.34	0.093
ascospore wall biogenesis	GO:0070591	-0.172	-1.597	-8.849	-4.59	0	-0.166	-8.565	-7.161	-1.239	-1.553	-2.807	-1.076	-0.057	0.082	0.952	0.749	-0.204	-0.043	0.632	0.613	0.121	0.111	0.34	0.093
spore wall biogenesis	GO:0070590	-0.172	-1.597	-8.849	-4.59	0	-0.166	-8.565	-7.161	-1.239	-1.553	-2.807	-1.076	-0.057	0.082	0.952	0.749	-0.204	-0.043	0.632	0.613	0.121	0.111	0.34	0.093
carboxylic acid catabolic process	GO:0046395	-0.143	-1.445	-8.08	-8.19	-0.477	-6.14	-6.712	-7.419	-0.216	-0.066	-2.862	-2.505	-0.022	0.034	0.556	0.575	-0.022	0.115	0.45	0.464	0	-0.08	0.106	0.111
organic acid catabolic process	GO:0016054	-0.143	-1.445	-8.08	-8.19	-0.477	-6.14	-6.712	-7.419	-0.216	-0.066	-2.862	-2.505	-0.022	0.034	0.556	0.575	-0.022	0.115	0.45	0.464	0	-0.08	0.106	0.111
single-organism catabolic process	GO:0044712	-0.089	-1.716	-7.703	-8.141	-0.296	-4.92	-5.923	-6.63	-0.23	-0.239	-3.713	-3.537	-0.036	0.038	0.482	0.509	-0.025	0.09	0.366	0.382	-0.011	-0.051	0.116	0.127
small molecule catabolic process	GO:0044282	-0.089	-1.716	-7.703	-8.141	-0.296	-4.92	-5.923	-6.63	-0.23	-0.239	-3.713	-3.537	-0.036	0.038	0.482	0.509	-0.025	0.09	0.366	0.382	-0.011	-0.051	0.116	0.127
cellular component assembly involved in morphogenesis	GO:0010927	-0.236	-1.34	-7.202	-4.138	-0.001	-0.11	-5.898	-4.546	-1.25	-1.337	-2.945	-1.142	-0.048	0.05	0.726	0.574	-0.163	-0.042	0.461	0.444	0.094	0.085	0.283	0.102
cellular component morphogenesis	GO:0032989	-0.288	-0.974	-6.418	-4.033	-0.001	-0.124	-5.737	-4.588	-1.379	-0.917	-2.211	-1.122	-0.046	0.019	0.566	0.467	-0.135	-0.038	0.389	0.383	0.072	0.051	0.191	0.064
monocarboxylic acid catabolic process	GO:0072329	-0.139	-0.124	-6.282	-6.133	-0.088	-3.029	-5.996	-7.447	-0.633	-0.034	-1.668	-0.874	-0.019	-0.108	0.856	0.869	-0.122	0.192	0.771	0.84	0.104	-0.3	0.085	0.028
lipid catabolic process	GO:0016042	-0.214	-0.663	-6.122	-4.538	-0.001	-0.974	-3.292	-3.824	-1.522	-0.36	-2.811	-1.326	-0.013	0.013	0.488	0.419	-0.085	0.072	0.366	0.401	0.07	-0.059	0.122	0.018
alpha-amino acid catabolic process	GO:1901606	-0.39	-2.629	-5.768	-5.631	-0.997	-4.08	-4.612	-4.512	-0.262	-0.214	-2.49	-2.723	0	0.119	0.61	0.625	0.029	0.085	0.433	0.415	-0.029	0.034	0.177	0.21
cellular lipid catabolic process	GO:0044242	-0.486	-0.21	-5.622	-5.298	-0.034	-2.542	-3.692	-4.586	-1.125	-0.04	-2.293	-1.491	0.01	-0.005	0.626	0.627	-0.073	0.125	0.509	0.559	0.083	-0.13	0.117	0.069
oxidation-reduction process	GO:0055114	0	-3.037	-5.308	-5.976	-0.408	-11.809	-6.987	-7.257	0	-0.013	-1.967	-2.435	-0.06	0.03	0.228	0.248	-0.013	0.044	0.207	0.209	-0.049	-0.016	0.032	0.053
cell development	GO:0048468	-1.124	-0.784	-5.251	-3.219	-0.015	-0.714	-7.103	-5.455	-1.524	-0.486	-1.787	-0.499	-0.014	0.021	0.546	0.44	-0.097	-0.017	0.43	0.409	0.067	0.034	0.142	0.015
ascospore formation	GO:0030437	-1.124	-0.784	-5.251	-3.219	-0.015	-0.714	-7.103	-5.455	-1.524	-0.486	-1.787	-0.499	-0.014	0.021	0.546	0.44	-0.097	-0.017	0.43	0.409	0.067	0.034	0.142	0.015
cellular carbohydrate metabolic process	GO:0044262	-0.924	-0.314	-5.075	-7.586	-0.163	-2.732	-6.231	-6.504	-0.699	-0.079	-3.808	-4.696	0.017	-0.006	0.332	0.439	-0.026	0.028	0.24	0.25	0.049	-0.026	0.111	0.192
monocarboxylic acid metabolic process	GO:0032787	-0.004	-1.122	-5.044	-5.937	-1.003	-4.241	-3.533	-4.116	-0.003	-0.087	-1.902	-2.178	-0.059	-0.015	0.343	0.384	-0.003	0.072	0.273	0.29	-0.056	-0.087	0.07	0.094
glucan biosynthetic process	GO:0009250	-0.135	-3.056	-4.963	-5.462	-0.046	-2.253	-3.383	-3.358	-0.532	-1.559	-4.167	-4.474	-0.024	0.171	0.762	0.835	-0.079	0.045	0.382	0.401	0.054	0.125	0.38	0.434
organic acid metabolic process	GO:0006082	0	-5.457	-4.805	-5.356	-1.622	-14.649	-1.933	-1.995	0	-0.008	-4.549	-5.523	-0.062	0.042	0.197	0.213	0.014	0.065	0.139	0.144	-0.079	-0.023	0.058	0.07
oxoacid metabolic process	GO:0043436	0	-5.613	-4.752	-5.306	-1.641	-14.692	-1.897	-1.953	0	-0.009	-4.541	-5.541	-0.063	0.043	0.197	0.213	0.014	0.065	0.139	0.143	-0.08	-0.022	0.058	0.07
energy derivation by oxidation of organic compounds	GO:0015980	-0.009	-1.843	-4.669	-4.469	-0.34	-5.113	-3.75	-4.207	-0.039	-0.091	-1.34	-1.436	-0.032	0.039	0.245	0.273	-0.013	0.046	0.185	0.182	-0.026	-0.007	0.06	0.091
cellular amino acid catabolic process	GO:0009063	-0.151	-2.575	-4.537	-4.864	-1.008	-4.041	-3.408	-3.177	-0.062	-0.213	-2.3	-2.952	-0.028	0.097	0.423	0.449	0.026	0.076	0.301	0.287	-0.054	0.021	0.122	0.161
reproductive process in single-celled organism	GO:0022413	-1.557	-0.554	-4.481	-3.046	-0.016	-0.137	-3.867	-2.873	-2.006	-0.72	-2.335	-1.037	-0.018	0.003	0.415	0.346	-0.075	-0.029	0.317	0.306	0.044	0.03	0.119	0.029
cellular carbohydrate biosynthetic process	GO:0034637	-0.344	-1.693	-4.409	-4.949	-0.012	-1.08	-2.48	-2.221	-1.151	-1.191	-4.386	-4.969	0.016	0.124	0.492	0.567	-0.055	0.013	0.223	0.216	0.071	0.11	0.27	0.352
carboxylic acid metabolic process	GO:0019752	0	-5.346	-4.352	-4.803	-1.367	-14.303	-1.509	-1.561	0	-0.006	-4.878	-5.897	-0.068	0.043	0.19	0.207	0.012	0.066	0.124	0.13	-0.084	-0.024	0.065	0.077
sexual sporulation resulting in formation of a cellular spore	GO:0043935	-0.81	-0.466	-4.298	-2.549	-0.013	-0.674	-5.949	-4.509	-1.322	-0.301	-1.307	-0.312	-0.019	0.01	0.512	0.41	-0.091	-0.017	0.418	0.393	0.057	0.024	0.119	0.001
sexual sporulation	GO:0034293	-0.81	-0.466	-4.298	-2.549	-0.013	-0.674	-5.949	-4.509	-1.322	-0.301	-1.307	-0.312	-0.019	0.01	0.512	0.41	-0.091	-0.017	0.418	0.393	0.057	0.024	0.119	0.001
energy reserve metabolic process	GO:0006112	-0.326	-2.112	-4.23	-4.167	-0.53	-3.614	-2.957	-3.284	-0.182	-0.533	-2.279	-2.97	0.016	0.136	0.655	0.732	0	0.096	0.436	0.433	-0.016	0.04	0.219	0.299
reproductive process	GO:0022414	-1.5	-0.339	-4.212	-2.892	-0.027	-0.12	-3.519	-2.667	-1.807	-0.609	-1.938	-0.792	-0.006	-0.007	0.395	0.334	-0.048	-0.038	0.311	0.3	0.04	0.034	0.104	0.023
fungal-type cell wall biogenesis	GO:0009272	-0.567	-0.612	-4.182	-2.109	0	-0.195	-5.796	-4.892	-2.095	-0.541	-0.841	-0.286	-0.029	0.035	0.533	0.411	-0.138	-0.028	0.409	0.394	0.089	0.054	0.14	-0.006
developmental process involved in reproduction	GO:0003006	-1.368	-0.36	-3.945	-2.588	-0.014	-0.148	-3.57	-2.697	-1.975	-0.532	-1.956	-0.795	-0.013	-0.003	0.394	0.326	-0.071	-0.028	0.315	0.302	0.046	0.023	0.099	0.013
glycogen metabolic process	GO:0005977	-0.159	-2.126	-3.842	-3.675	-0.512	-3.116	-2.337	-2.753	-0.136	-0.792	-3.176	-2.757	-0.023	0.112	0.625	0.677	-0.001	0.059	0.344	0.389	-0.022	0.053	0.28	0.289
generation of precursor metabolites and energy	GO:0006091	-0.006	-1.889	-3.788	-3.539	-0.51	-4.733	-2.907	-3.082	-0.011	-0.101	-1.991	-2.002	-0.028	0.03	0.208	0.229	-0.006	0.032	0.174	0.174	-0.026	-0.005	0.051	0.072
organonitrogen compound catabolic process	GO:1901565	-0.083	-0.571	-3.742	-4.138	-0.416	-0.724	-0.689	-0.736	-0.076	-0.33	-4.97	-5.374	-0.048	0.018	0.203	0.217	0.012	0.007	0.111	0.106	-0.06	0.008	0.092	0.111
tricarboxylic acid cycle	GO:0006099	-0.074	-0.363	-3.656	-3.413	-0.171	-1.588	-2.235	-1.56	-0.182	-0.01	-1.92	-2.632	-0.11	0.004	0.348	0.342	-0.086	0.011	0.209	0.112	-0.023	-0.007	0.139	0.23
cellular glucan metabolic process	GO:0006073	-0.111	-1.682	-3.552	-3.863	-0.385	-2.607	-2.196	-2.417	-0.115	-0.733	-3.265	-3.328	-0.025	0.094	0.509	0.562	-0.012	0.04	0.272	0.298	-0.013	0.053	0.238	0.264
glucan metabolic process	GO:0044042	-0.111	-1.682	-3.552	-3.863	-0.385	-2.607	-2.196	-2.417	-0.115	-0.733	-3.265	-3.328	-0.025	0.094	0.509	0.562	-0.012	0.04	0.272	0.298	-0.013	0.053	0.238	0.264
aromatic amino acid family metabolic process	GO:0009072	-0.004	-1.445	-3.288	-3.359	-0.024	-2.647	-3.027	-2.732	-0.132	-0.019	-0.973	-1.165	-0.109	0.043	0.448	0.439	-0.075	0.032	0.36	0.33	-0.033	0.011	0.088	0.109
carbohydrate biosynthetic process	GO:0016051	-0.052	-1.56	-3.272	-3.903	-0.001	-0.894	-1.412	-1.355	-0.937	-0.872	-5.581	-5.98	-0.011	0.146	0.436	0.481	-0.06	0.015	0.148	0.157	0.048	0.131	0.288	0.323
anatomical structure development	GO:0048856	-0.577	-0.197	-3.131	-2.363	-0.02	-0.185	-5.19	-4.392	-1.229	-0.362	-0.707	-0.274	-0.041	-0.007	0.358	0.3	-0.072	-0.018	0.313	0.304	0.023	0.012	0.047	-0.017
anatomical structure morphogenesis	GO:0009653	-0.577	-0.197	-3.131	-2.363	-0.02	-0.185	-5.19	-4.392	-1.229	-0.362	-0.707	-0.274	-0.041	-0.007	0.358	0.3	-0.072	-0.018	0.313	0.304	0.023	0.012	0.047	-0.017
sporulation	GO:0043934	-0.578	-0.214	-3.069	-2.21	-0.04	-0.226	-5.409	-4.486	-1.014	-0.384	-0.713	-0.201	-0.04	0.001	0.394	0.321	-0.073	-0.016	0.336	0.322	0.023	0.018	0.06	-0.016
fatty acid metabolic process	GO:0006631	-0.045	-0.628	-3.047	-3.163	-0.523	-2.284	-2.851	-3.327	-0.044	-0.186	-0.716	-0.715	-0.033	0.03	0.399	0.42	-0.018	0.089	0.352	0.373	-0.014	-0.059	0.047	0.046
glutamine family amino acid metabolic process	GO:0009064	-0.025	-3.981	-3.047	-2.894	-1.506	-5.01	-1.521	-1.347	-0.001	-0.195	-3.652	-4.273	-0.065	0.115	0.319	0.328	0.036	0.105	0.165	0.157	-0.101	0.01	0.154	0.171
DNA recombination	GO:0006310	-1.043	-0.012	-3.038	-1.736	-0.319	0	-0.001	-0.002	-1.061	-0.445	-6.935	-5.154	-0.023	-0.038	0.209	0.111	0.013	-0.017	0.033	0.036	-0.045	-0.02	0.168	0.079
anatomical structure formation involved in morphogenesis	GO:0048646	-0.549	-0.228	-3.023	-2.162	-0.028	-0.183	-4.947	-4.116	-1.096	-0.448	-0.799	-0.234	-0.041	0.001	0.391	0.318	-0.074	-0.017	0.33	0.316	0.025	0.019	0.062	-0.014
single-organism carbohydrate catabolic process	GO:0044724	-0.169	-0.278	-2.987	-5.086	-0.632	-4.449	-2.02	-2.759	-0.021	-0.024	-6.057	-6.293	0.038	0.021	0.439	0.579	0.059	0.053	0.305	0.359	-0.016	-0.021	0.173	0.237
sexual reproduction	GO:0019953	-0.833	-0.167	-2.983	-1.987	-0.073	-0.073	-2.004	-1.639	-0.984	-0.39	-1.573	-0.735	-0.024	-0.014	0.287	0.244	-0.021	-0.033	0.232	0.227	0.001	0.018	0.068	0.009
cellular process involved in reproduction	GO:0048610	-0.798	-0.034	-2.982	-2.289	-0.12	0	-0.982	-0.848	-1.385	-0.901	-2.419	-2.111	-0.014	-0.025	0.225	0.191	-0.017	-0.024	0.184	0.18	0.007	0.005	0.042	0.016
sporulation resulting in formation of a cellular spore	GO:0030435	-0.537	-0.214	-2.981	-2.126	-0.035	-0.233	-5.343	-4.443	-1.016	-0.376	-0.682	-0.182	-0.041	0.001	0.395	0.321	-0.074	-0.016	0.337	0.323	0.024	0.018	0.059	-0.018
polysaccharide biosynthetic process	GO:0000271	-0.243	-1.236	-2.908	-3.315	-0.005	-0.957	-2.2	-2.134	-1.245	-0.968	-2.482	-2.974	-0.015	0.083	0.446	0.496	-0.072	0.013	0.241	0.243	0.057	0.07	0.205	0.253
carbohydrate catabolic process	GO:0016052	-0.084	-0.224	-2.816	-4.903	-0.603	-3.264	-2.181	-3.301	-0.014	-0.05	-5.111	-4.842	0.022	0.01	0.416	0.539	0.056	0.028	0.298	0.351	-0.028	-0.014	0.154	0.204
dicarboxylic acid biosynthetic process	GO:0043650	-0.032	-1.954	-2.803	-2.609	-0.202	-2.543	-1.77	-1.742	-0.039	-0.057	-1.739	-1.969	-0.104	0.048	0.343	0.359	-0.024	0.062	0.227	0.204	-0.081	-0.014	0.117	0.155
cellular aldehyde metabolic process	GO:0006081	-0.535	-0.004	-2.776	-2.641	-0.986	-0.783	-4.965	-4.777	-0.163	0	-0.711	-0.63	-0.114	-0.193	0.272	0.29	0.027	0.013	0.337	0.328	-0.138	-0.211	-0.064	-0.038
coenzyme metabolic process	GO:0006732	-0.009	-1.349	-2.714	-2.816	-1.856	-4.818	-1.1	-1.372	0	-0.028	-2.602	-2.157	-0.031	0.033	0.202	0.215	0.047	0.042	0.119	0.136	-0.077	-0.01	0.083	0.078
cellular developmental process	GO:0048869	-0.952	-0.183	-2.703	-2.104	-0.024	-0.032	-3.131	-2.615	-1.697	-0.682	-1.162	-0.582	-0.031	-0.008	0.306	0.257	-0.063	-0.024	0.258	0.251	0.025	0.017	0.051	-0.004
cellular polysaccharide biosynthetic process	GO:0033692	-0.192	-1.201	-2.629	-3.021	-0.006	-1.11	-1.959	-1.917	-1.095	-0.858	-2.313	-2.742	-0.019	0.085	0.436	0.488	-0.072	0.016	0.231	0.237	0.053	0.069	0.205	0.251
cell wall biogenesis	GO:0042546	-0.174	-0.498	-2.627	-1.234	-0.001	-0.191	-4.496	-4.361	-0.951	-0.521	-0.4	-0.091	-0.049	0.02	0.378	0.288	-0.108	-0.029	0.303	0.316	0.043	0.032	0.072	-0.04
dicarboxylic acid metabolic process	GO:0043648	-0.003	-2.888	-2.608	-2.446	-0.16	-3.92	-1.157	-1.067	-0.035	-0.105	-2.856	-3.179	-0.097	0.06	0.239	0.258	-0.022	0.061	0.108	0.095	-0.075	-0.002	0.131	0.163
pyridine-containing compound metabolic process	GO:0072524	-0.485	-1.1	-2.6	-3.157	-0.877	-3.477	-1.608	-1.722	-0.113	-0.102	-1.775	-1.752	0.044	0.09	0.348	0.386	0.08	0.094	0.27	0.301	-0.036	-0.004	0.078	0.085
cellular biogenic amine metabolic process	GO:0006576	-0.073	-1.3	-2.595	-2.643	-0.309	-2.457	-3.754	-3.375	-0.129	-0.066	-0.425	-0.531	-0.067	0.041	0.382	0.372	-0.02	0.031	0.338	0.307	-0.047	0.01	0.044	0.065
amine metabolic process	GO:0009308	-0.073	-1.3	-2.595	-2.643	-0.309	-2.457	-3.754	-3.375	-0.129	-0.066	-0.425	-0.531	-0.067	0.041	0.382	0.372	-0.02	0.031	0.338	0.307	-0.047	0.01	0.044	0.065
cellular amine metabolic process	GO:0044106	-0.073	-1.3	-2.595	-2.643	-0.309	-2.457	-3.754	-3.375	-0.129	-0.066	-0.425	-0.531	-0.067	0.041	0.382	0.372	-0.02	0.031	0.338	0.307	-0.047	0.01	0.044	0.065
pyridine nucleotide metabolic process	GO:0019362	-0.312	-1.006	-2.566	-3.063	-0.875	-3.333	-1.625	-1.782	-0.071	-0.056	-1.708	-1.533	0.012	0.044	0.318	0.356	0.05	0.058	0.237	0.275	-0.038	-0.014	0.081	0.081
cell differentiation	GO:0030154	-0.926	-0.197	-2.532	-1.872	-0.04	-0.039	-3.103	-2.537	-1.478	-0.726	-1.16	-0.454	-0.03	-0.001	0.332	0.27	-0.064	-0.023	0.272	0.261	0.026	0.023	0.062	-0.003
proteolysis	GO:0006508	-6.931	-2.459	-2.495	-3.06	-4.228	-0.785	-0.805	-0.861	-0.511	-0.823	-2.087	-2.647	0.031	0.015	0.066	0.081	0.041	0	0.053	0.053	-0.007	0.016	0.018	0.033
nicotinamide nucleotide metabolic process	GO:0046496	-0.245	-0.929	-2.479	-2.936	-0.764	-3.054	-1.559	-1.642	-0.062	-0.077	-1.689	-1.588	0.007	0.044	0.321	0.359	0.047	0.054	0.239	0.274	-0.04	-0.011	0.082	0.084
reproduction of a single-celled organism	GO:0032505	-1.499	-0.366	-2.416	-1.714	-0.027	-0.038	-1.292	-0.997	-1.923	-0.848	-2.301	-1.236	-0.016	-0.003	0.275	0.233	-0.049	-0.028	0.203	0.198	0.023	0.023	0.088	0.027
cellular polysaccharide metabolic process	GO:0044264	-0.18	-0.832	-2.409	-2.698	-0.091	-1.404	-1.512	-1.623	-0.438	-0.596	-2.376	-2.631	-0.019	0.058	0.369	0.413	-0.027	0.02	0.203	0.219	0.008	0.038	0.166	0.195
microautophagy	GO:0016237	-1.606	-0.24	-2.369	-2.027	-0.799	-1.159	-1.798	-1.745	-0.537	-0.037	-1.268	-0.939	0.019	-0.027	0.186	0.178	0.038	0.014	0.144	0.137	-0.02	-0.041	0.042	0.041
membrane invagination	GO:0010324	-1.606	-0.24	-2.369	-2.027	-0.799	-1.159	-1.798	-1.745	-0.537	-0.037	-1.268	-0.939	0.019	-0.027	0.186	0.178	0.038	0.014	0.144	0.137	-0.02	-0.041	0.042	0.041
polysaccharide metabolic process	GO:0005976	-0.066	-0.635	-2.349	-2.69	-0.094	-0.885	-1.62	-2.033	-0.27	-0.664	-2.018	-1.937	-0.035	0.034	0.334	0.363	-0.021	-0.009	0.197	0.213	-0.014	0.037	0.137	0.15
cellular amino acid metabolic process	GO:0006520	0	-5.755	-2.307	-2.293	-1.105	-11.669	-0.554	-0.454	0	-0.012	-3.846	-4.695	-0.069	0.064	0.14	0.147	0.017	0.062	0.077	0.076	-0.091	0.002	0.063	0.071
cellular modified amino acid metabolic process	GO:0006575	-0.021	-2.432	-2.288	-2.056	-0.773	-3.021	-1.334	-1.145	-0.005	-0.404	-1.794	-2.051	-0.067	0.093	0.221	0.228	0.035	0.06	0.127	0.118	-0.102	0.033	0.094	0.11
NAD metabolic process	GO:0019674	-0.257	-0.975	-2.243	-2.66	-1.007	-1.794	-1.53	-1.464	-0.037	-0.19	-1.243	-1.349	-0.039	0.088	0.329	0.357	0.031	0.09	0.244	0.256	-0.07	-0.002	0.085	0.101
cellular respiration	GO:0045333	-0.003	-0.87	-2.221	-2.093	-0.141	-2.084	-1.92	-2.055	-0.072	-0.053	-0.506	-0.445	-0.045	-0.005	0.112	0.126	-0.026	0.016	0.097	0.086	-0.02	-0.022	0.014	0.039
pyridine-containing compound biosynthetic process	GO:0072525	-0.571	-0.855	-2.179	-2.299	-0.678	-2.826	-2.885	-2.619	-0.253	-0.043	-0.435	-0.581	0.072	0.153	0.419	0.422	0.11	0.178	0.434	0.416	-0.038	-0.026	-0.015	0.007
meiosis I	GO:0007127	-0.076	-0.034	-2.159	-1.855	-0.257	-0.001	-0.267	-0.201	-0.251	-0.529	-2.764	-3.549	-0.045	-0.012	0.286	0.228	-0.008	0.015	0.189	0.155	-0.054	0.008	0.088	0.086
vitamin biosynthetic process	GO:0009110	-0.016	-1.825	-2.139	-2.378	-0.363	-3.746	-2.414	-2.585	-0.016	-0.052	-1.066	-0.801	-0.01	0.147	0.374	0.379	0.049	0.149	0.276	0.297	-0.054	-0.006	0.094	0.082
water-soluble vitamin biosynthetic process	GO:0042364	-0.016	-1.825	-2.139	-2.378	-0.363	-3.746	-2.414	-2.585	-0.016	-0.052	-1.066	-0.801	-0.01	0.147	0.374	0.379	0.049	0.149	0.276	0.297	-0.054	-0.006	0.094	0.082
reproduction	GO:0000003	-0.753	-0.025	-2.122	-1.734	-0.142	0	-0.347	-0.33	-1.302	-0.91	-2.729	-2.536	-0.014	-0.024	0.188	0.162	-0.014	-0.024	0.149	0.148	0.003	0.004	0.039	0.019
monosaccharide catabolic process	GO:0046365	-0.106	-0.441	-2.106	-2.928	-0.759	-3.867	-0.753	-1.019	-0.012	-0.023	-5.019	-4.788	0.064	0.032	0.433	0.51	0.075	0.055	0.248	0.302	-0.008	-0.022	0.208	0.227
oxidative phosphorylation	GO:0006119	-0.092	-1.957	-2.076	-2.086	-1.022	-2.462	-3.781	-2.999	-0.034	-0.137	-0.134	-0.229	-0.032	0.045	0.198	0.208	0.054	0.055	0.24	0.215	-0.086	-0.011	-0.042	-0.007
aerobic respiration	GO:0009060	-0.004	-0.493	-2.076	-1.971	-0.093	-1.578	-1.596	-1.667	-0.082	-0.039	-0.755	-0.601	-0.08	-0.02	0.111	0.123	-0.042	0.01	0.099	0.086	-0.038	-0.03	0.011	0.036
oxidoreduction coenzyme metabolic process	GO:0006733	-0.14	-0.773	-2.016	-2.631	-0.881	-3.274	-1.377	-1.891	-0.025	-0.026	-1.354	-1.143	-0.007	0.029	0.244	0.283	0.044	0.046	0.189	0.23	-0.051	-0.017	0.055	0.053
vitamin metabolic process	GO:0006766	-0.022	-1.209	-1.955	-2.188	-0.29	-3.248	-2.229	-2.258	-0.03	-0.031	-1.072	-0.852	-0.009	0.127	0.358	0.36	0.042	0.136	0.262	0.272	-0.046	-0.012	0.093	0.088
water-soluble vitamin metabolic process	GO:0006767	-0.022	-1.209	-1.955	-2.188	-0.29	-3.248	-2.229	-2.258	-0.03	-0.031	-1.072	-0.852	-0.009	0.127	0.358	0.36	0.042	0.136	0.262	0.272	-0.046	-0.012	0.093	0.088
alpha-amino acid metabolic process	GO:1901605	0	-6.564	-1.899	-1.73	-1.163	-13.271	-0.844	-0.766	0	-0.009	-2.72	-3.093	-0.065	0.075	0.152	0.155	0.019	0.085	0.09	0.085	-0.084	-0.01	0.062	0.071
lipid modification	GO:0030258	-0.468	-0.062	-1.889	-1.899	-0.456	-0.927	-0.906	-1.135	-0.58	-0.021	-1.187	-1.084	0.018	-0.041	0.348	0.348	0.015	0.087	0.292	0.308	0.003	-0.128	0.056	0.04
single-organism developmental process	GO:0044767	-0.335	-0.4	-1.879	-1.549	-0.023	-0.264	-2.604	-2.138	-0.872	-0.442	-0.672	-0.344	-0.042	0.001	0.258	0.223	-0.054	-0.013	0.22	0.214	0.006	0.015	0.042	0.001
glutamine family amino acid biosynthetic process	GO:0009084	-0.005	-3.119	-1.815	-1.678	-0.868	-5.604	-1.406	-1.293	-0.003	-0.017	-1.708	-2.223	-0.138	0.089	0.252	0.273	-0.015	0.133	0.178	0.164	-0.122	-0.044	0.074	0.108
cofactor metabolic process	GO:0051186	-0.003	-1.294	-1.798	-2.284	-1.714	-5.27	-1.038	-1.211	0	-0.015	-1.942	-1.904	-0.028	0.022	0.157	0.185	0.043	0.041	0.107	0.121	-0.071	-0.018	0.05	0.064
organic hydroxy compound metabolic process	GO:1901615	-0.052	-1.502	-1.785	-2.332	-0.182	-1.4	-2.202	-2.025	-0.087	-0.825	-0.892	-0.984	-0.028	0.083	0.202	0.244	0.008	0.028	0.155	0.158	-0.033	0.056	0.054	0.087
carbohydrate metabolic process	GO:0005975	-0.284	-0.472	-1.785	-3.71	-1.361	-3.373	-3.919	-4.428	-0.025	-0.044	-1.897	-2.763	0.004	0.004	0.213	0.273	0.019	0.018	0.173	0.185	-0.013	-0.012	0.052	0.093
mitochondrial ATP synthesis coupled electron transport	GO:0042775	-0.074	-1.653	-1.779	-1.796	-0.825	-2.391	-3.424	-2.686	-0.05	-0.082	-0.085	-0.16	-0.035	0.029	0.163	0.179	0.046	0.056	0.225	0.201	-0.081	-0.028	-0.061	-0.022
ATP synthesis coupled electron transport	GO:0042773	-0.074	-1.653	-1.779	-1.796	-0.825	-2.391	-3.424	-2.686	-0.05	-0.082	-0.085	-0.16	-0.035	0.029	0.163	0.179	0.046	0.056	0.225	0.201	-0.081	-0.028	-0.061	-0.022
respiratory electron transport chain	GO:0022904	-0.074	-1.653	-1.779	-1.796	-0.825	-2.391	-3.424	-2.686	-0.05	-0.082	-0.085	-0.16	-0.035	0.029	0.163	0.179	0.046	0.056	0.225	0.201	-0.081	-0.028	-0.061	-0.022
disaccharide metabolic process	GO:0005984	-3.275	-0.16	-1.667	-3.3	-0.197	-0.963	-2.424	-3.12	-2.354	-0.095	-2.674	-3.241	0.171	-0.191	0.285	0.559	-0.036	0.025	0.258	0.29	0.221	-0.189	0.092	0.282
inorganic anion transport	GO:0015698	-0.82	-0.979	-1.65	-2.131	-1.899	-4.3	-2.044	-1.853	-0.094	-0.23	-0.489	-0.576	0.123	0.192	0.544	0.545	0.13	0.156	0.474	0.487	-0.007	0.036	0.07	0.058
cellular amide metabolic process	GO:0043603	-0.167	-2.007	-1.641	-2.633	-1.256	-2.421	-2.125	-1.813	-0.04	-0.587	-0.643	-1.456	-0.056	0.068	0.163	0.235	0.056	0.039	0.157	0.15	-0.112	0.03	0.006	0.085
mitotic recombination	GO:0006312	-1.154	-0.063	-1.637	-0.37	-0.839	-0.046	-0.004	-0.041	-0.734	-0.403	-3.227	-1.465	0.023	-0.058	0.265	0.032	0.096	-0.016	-0.085	-0.012	-0.073	-0.084	0.332	0.019
polyol metabolic process	GO:0019751	-0.272	-1.046	-1.635	-1.743	-1.159	-0.515	-1.308	-1.025	-0.044	-1.084	-1.504	-1.283	0.024	0.139	0.297	0.352	0.052	0.018	0.156	0.121	-0.016	0.127	0.172	0.231
meiosis	GO:0007126	-0.222	-0.028	-1.63	-1.664	-0.083	0	-0.337	-0.257	-1.182	-0.593	-1.716	-3.006	0.007	-0.029	0.212	0.194	-0.041	-0.004	0.161	0.155	0.045	-0.012	0.036	0.057
developmental process	GO:0032502	-0.503	-0.366	-1.602	-1.383	-0.022	-0.073	-1.52	-1.223	-1.209	-0.722	-1.009	-0.618	-0.036	0	0.228	0.198	-0.05	-0.018	0.187	0.182	0.009	0.018	0.044	0.008
protein catabolic process	GO:0030163	-6.665	-1.28	-1.594	-2.027	-4.019	-0.616	-0.608	-0.687	-0.395	-0.499	-1.168	-1.471	0.032	0.008	0.044	0.057	0.045	0.004	0.045	0.047	-0.012	0.004	-0.001	0.01
coenzyme biosynthetic process	GO:0009108	-0.027	-0.846	-1.54	-1.426	-2.411	-3.524	-1.577	-1.672	0	-0.015	-0.932	-0.796	-0.038	0.028	0.161	0.159	0.059	0.047	0.128	0.127	-0.097	-0.019	0.033	0.031
fungal-type cell wall organization	GO:0031505	0	-2.112	-1.526	-1.031	-0.009	-0.805	-1.408	-1.176	-0.029	-1.594	-1.023	-0.731	-0.085	0.043	0.305	0.258	-0.06	-0.009	0.205	0.197	-0.037	0.047	0.111	0.05
external encapsulating structure organization	GO:0045229	0	-2.112	-1.526	-1.031	-0.009	-0.805	-1.408	-1.176	-0.029	-1.594	-1.023	-0.731	-0.085	0.043	0.305	0.258	-0.06	-0.009	0.205	0.197	-0.037	0.047	0.111	0.05
cell wall organization	GO:0071555	0	-2.112	-1.526	-1.031	-0.009	-0.805	-1.408	-1.176	-0.029	-1.594	-1.023	-0.731	-0.085	0.043	0.305	0.258	-0.06	-0.009	0.205	0.197	-0.037	0.047	0.111	0.05
mitochondrion degradation	GO:0000422	-1.405	-0.667	-1.475	-1.925	-0.682	-1.53	-1.178	-1.262	-0.436	-0.137	-0.691	-0.967	-0.014	-0.029	0.184	0.235	0.04	0.058	0.183	0.15	-0.054	-0.087	0.001	0.085
single-organism biosynthetic process	GO:0044711	0	-5.218	-1.473	-1.747	-0.525	-14.248	-0.962	-1.074	0	0	-1.444	-1.567	-0.07	0.056	0.092	0.115	0.01	0.066	0.069	0.074	-0.08	-0.01	0.023	0.041
cellular protein catabolic process	GO:0044257	-6.819	-1.074	-1.463	-1.865	-4.19	-0.627	-0.561	-0.658	-0.383	-0.379	-1.072	-1.273	0.034	0.005	0.034	0.048	0.046	0.003	0.038	0.042	-0.012	0.002	-0.004	0.006
meiotic cell cycle	GO:0051321	-0.316	-0.027	-1.42	-1.418	-0.115	0	-0.283	-0.229	-1.194	-0.663	-1.564	-2.645	0.009	-0.029	0.199	0.182	-0.037	-0.005	0.154	0.149	0.043	-0.011	0.032	0.05
autophagy	GO:0006914	-2.081	-0.429	-1.396	-1.681	-0.577	-1.046	-1.029	-1.012	-0.876	-0.146	-0.923	-0.873	0.02	-0.012	0.092	0.108	0	0.015	0.102	0.094	0.02	-0.027	-0.01	0.015
[truncated: 823 more rows]
